# Supplementary material for: The signaling axis atypical protein kinase C λ/ι-Satb2 mediates leukemic transformation of B-cell progenitors
Source: Nat Commun. 2019 Jan 4;10:46. doi: 10.1038/s41467-018-07846-y (PMC6320370; doi:10.1038/s41467-018-07846-y)
Supplement: Supplementary file 3 — Supplementary Data 1 [file 41467_2018_7846_MOESM3_ESM.xlsx]

## Sheet: DATASET-WT vs DKO
Ensembl_gene	Definition	Symbol	Transcript_cluster_ids	Constitutive_exons_used	Constitutive_IDs_used	Putative microRNA binding sites	Select Cellular Compartments	Select Protein Classes	Chromosome	Strand	Genomic Gene Corrdinates	GO-Biological Process	GO-Molecular Function	GO-Cellular Component	WikiPathways	DKO1_ProB_read	DKO2_ProB_read	DKO4_ProB_read	avg-DKO	log_fold-DKO_vs_WT	fold-DKO_vs_WT	rawp-DKO_vs_WT	adjp-DKO_vs_WT	WT1_ProB_read	WT2_ProB_read	WT3_ProB_read	avg-WT	ANOVA-rawp	ANOVA-adjp	largest fold
ENSMUSG00000028180	zinc finger, RAN-binding domain containing 2 [Source:MGI Symbol;Acc:MGI:1858211]	Zranb2				mmu-let-7b(RNAhybrid|miRanda), mmu-let-7d(RNAhybrid|miRanda), mmu-let-7i(RNAhybrid|miRanda), mmu-miR-103(miRanda), mmu-miR-107(miRanda), mmu-miR-10a(RNAhybrid|TargetScan|miRanda), mmu-miR-1192(miRanda), mmu-miR-124(TargetScan|miRanda), mmu-miR-124a(RNAhybrid|TargetScan|miRanda|pictar), mmu-miR-124ab(TargetScan), mmu-miR-126*(pictar), mmu-miR-128(miRanda), mmu-miR-130a(RNAhybrid|miRanda), mmu-miR-…	nucleus	splicing regulator|protein_coding			-	mRNA processing // RNA splicing	RNA binding // protein binding // zinc ion binding	intracellular // nucleus		5.38485	5.72156	5.21188	5.43943	0.496838	1.41112	0.153095	0.661551	5.48246	4.50462	4.8407	4.94259	0.199414	0.802879	0.496838
ENSMUSG00000028182	leucine-rich repeats and IQ motif containing 3 [Source:MGI Symbol;Acc:MGI:1921685]	Lrriq3				mmu-let-7a(miRanda), mmu-let-7b(miRanda), mmu-let-7c(miRanda), mmu-let-7d(miRanda), mmu-let-7e(miRanda), mmu-let-7f(miRanda), mmu-let-7g(miRanda), mmu-let-7i(miRanda), mmu-miR-103(miRanda), mmu-miR-106a(miRanda), mmu-miR-106b(miRanda), mmu-miR-107(miRanda), mmu-miR-10a(miRanda), mmu-miR-10b(miRanda), mmu-miR-122(miRanda), mmu-miR-125a-3p(miRanda), mmu-miR-129-5p(miRanda), mmu-miR-132(miRanda), mm…		protein_coding			-	biological_process	molecular_function	cellular_component		0.0898702	0.0819512	0.106604	0.0928084	Insufficient Expression	Insufficient Expression	0.532918	1	0.244286	0.194428	0.0921809	0.176965	0.137109	0.746436	0.0841562
ENSMUSG00000028185	deoxyribonuclease II beta [Source:MGI Symbol;Acc:MGI:1913283]	Dnase2b				mmu-miR-128(miRanda), mmu-miR-136(miRanda), mmu-miR-142-3p(miRanda), mmu-miR-143(miRanda), mmu-miR-146a(miRanda), mmu-miR-146b(miRanda), mmu-miR-15a(miRanda), mmu-miR-15b(miRanda), mmu-miR-16(miRanda), mmu-miR-181d(miRanda), mmu-miR-195(miRanda), mmu-miR-199a-5p(miRanda), mmu-miR-200b(miRanda), mmu-miR-215(miRanda), mmu-miR-25(miRanda), mmu-miR-26a(miRanda), mmu-miR-26b(miRanda), mmu-miR-27a(miRa…	extracellular	protein_coding			-	DNA metabolic process	endodeoxyribonuclease activity // deoxyribonuclease II activity	extracellular region // cytoplasm // lysosome		0	0	0	0	Insufficient Expression	Insufficient Expression	1	1	0	0	0	0	1	1	0
ENSMUSG00000028184	latrophilin 2 [Source:MGI Symbol;Acc:MGI:2139714]	Lphn2				mmu-let-7a(RNAhybrid|miRanda), mmu-let-7c(RNAhybrid|miRanda), mmu-let-7f(RNAhybrid|miRanda), mmu-let-7g(RNAhybrid|miRanda), mmu-miR-1(miRanda), mmu-miR-101a(RNAhybrid|miRanda), mmu-miR-101b(RNAhybrid|miRanda), mmu-miR-103(RNAhybrid|miRanda|pictar), mmu-miR-106a(RNAhybrid|miRanda), mmu-miR-106b(RNAhybrid|miRanda), mmu-miR-107(RNAhybrid|miRanda|pictar), mmu-miR-10a(miRanda), mmu-miR-10b(miRanda), m…	transmembrane	GPCR()|protein_coding			-	neuropeptide signaling pathway // biological_process	G-protein coupled receptor activity // carbohydrate binding	plasma membrane // membrane // integral to membrane	Non-odorant GPCRs:WP1396 // GPCRs, Class B Secretin-like:WP456	3.7943	4.78799	4.36154	4.31461	-0.995641	-1.99397	0.102451	0.584346	6.12906	4.38455	5.41715	5.31025	0.16258	0.769406	0.995641
ENSMUSG00000028187	ribosome production factor 1 homolog (S. cerevisiae) [Source:MGI Symbol;Acc:MGI:1917535]	Rpf1				mmu-miR-101a(RNAhybrid|miRanda), mmu-miR-101b(RNAhybrid|TargetScan|miRanda), mmu-miR-128a(RNAhybrid|miRanda), mmu-miR-128b(RNAhybrid|miRanda), mmu-miR-133a(RNAhybrid), mmu-miR-133b(RNAhybrid), mmu-miR-136(miRanda), mmu-miR-145(RNAhybrid|miRanda), mmu-miR-185(RNAhybrid|miRanda), mmu-miR-190b(miRanda), mmu-miR-207(RNAhybrid), mmu-miR-223(RNAhybrid|miRanda), mmu-miR-26a(RNAhybrid|miRanda), mmu-miR-2…		protein_coding			-	rRNA processing // biological_process	RNA binding // rRNA binding	nucleolus		4.80008	5.31455	5.0214	5.04534	0.153853	1.11254	0.676135	1	5.46967	4.24356	4.96123	4.89149	0.710286	1	0.153853
ENSMUSG00000028186	urate oxidase [Source:MGI Symbol;Acc:MGI:98907]	Uox				mmu-miR-1192(miRanda), mmu-miR-129-5p(miRanda), mmu-miR-134(miRanda), mmu-miR-144(miRanda), mmu-miR-146a(miRanda), mmu-miR-146b(miRanda), mmu-miR-193b(miRanda), mmu-miR-199a-5p(miRanda), mmu-miR-218(miRanda), mmu-miR-23a(miRanda), mmu-miR-23b(miRanda), mmu-miR-30a(miRanda), mmu-miR-30b(miRanda), mmu-miR-30c(miRanda), mmu-miR-30d(miRanda), mmu-miR-30e(miRanda), mmu-miR-31(miRanda), mmu-miR-338-3p(…		protein_coding			-	purine base metabolic process // urate catabolic process	urate oxidase activity	mitochondrion // peroxisome	Purine metabolism:KEGG-mmu00230:WP2185	0	0	0	0	Insufficient Expression	Insufficient Expression	0.70121	1	0.0831299	0.0654089	0	0.0495129	0.121747	0.741398	0.0495129
ENSMUSG00000028189	chitobiase, di-N-acetyl- [Source:MGI Symbol;Acc:MGI:1921495]	Ctbs				mmu-let-7a(miRanda), mmu-let-7b(miRanda), mmu-let-7c(miRanda), mmu-let-7d(miRanda), mmu-let-7e(miRanda), mmu-let-7f(miRanda), mmu-let-7g(miRanda), mmu-let-7i(miRanda), mmu-miR-101a(miRanda), mmu-miR-101b(miRanda), mmu-miR-106a(miRanda), mmu-miR-106b(miRanda), mmu-miR-132(miRanda), mmu-miR-139-5p(miRanda), mmu-miR-144(miRanda), mmu-miR-17(miRanda), mmu-miR-185(miRanda), mmu-miR-186(miRanda), mmu-m…		protein_coding			-	chitin catabolic process // oligosaccharide catabolic process	chitinase activity	lysosome		2.90403	3.35141	2.40504	2.88682	0.450949	1.36694	0.199994	0.735969	2.0633	2.7255	2.51882	2.43588	0.250809	0.845553	0.450949
ENSMUSG00000028188	spermatogenesis associated 1 [Source:MGI Symbol;Acc:MGI:1918201]	Spata1				mmu-miR-103(RNAhybrid|miRanda), mmu-miR-106a(RNAhybrid|miRanda), mmu-miR-106b(RNAhybrid|miRanda), mmu-miR-1192(miRanda), mmu-miR-124(miRanda), mmu-miR-129-5p(miRanda), mmu-miR-130a(RNAhybrid|miRanda), mmu-miR-130b(RNAhybrid|miRanda), mmu-miR-133b(RNAhybrid), mmu-miR-134(miRanda), mmu-miR-135a(miRanda), mmu-miR-136(miRanda), mmu-miR-140*(RNAhybrid|miRanda), mmu-miR-141(RNAhybrid|miRanda), mmu-miR-…		protein_coding			-	biological_process	molecular_function	cellular_component		2.61341	2.36674	1.88501	2.28838	0.531818	1.44575	0.0716671	0.532975	1.77825	1.54598	1.94547	1.75657	0.09407	0.730618	0.531818
ENSMUSG00000035429	protein tyrosine phosphatase, receptor type, H [Source:MGI Symbol;Acc:MGI:3026877]	Ptprh				mmu-miR-186(miRanda), mmu-miR-196a(miRanda), mmu-miR-196b(miRanda), mmu-miR-27a(miRanda), mmu-miR-27b(miRanda), mmu-miR-504(miRanda)		protein_coding			-		protein tyrosine phosphatase activity // protein binding	nucleus // cytoplasm // mitochondrion		0	0	0	0	Insufficient Expression	Insufficient Expression	1	1	0	0	0	0	1	1	0
ENSMUSG00000060856											-					0	0	0	0	Insufficient Expression	Insufficient Expression	1	1	0	0	0	0	1	1	0
ENSMUSG00000035427	melanoma antigen, family B, 4 [Source:MGI Symbol;Acc:MGI:2148568]	Mageb4				mmu-miR-106a(miRanda), mmu-miR-106b(miRanda), mmu-miR-10a(miRanda), mmu-miR-10b(miRanda), mmu-miR-125a-3p(miRanda), mmu-miR-128(miRanda), mmu-miR-132(miRanda), mmu-miR-141(miRanda), mmu-miR-144(miRanda), mmu-miR-17(miRanda), mmu-miR-186(miRanda), mmu-miR-18a(miRanda), mmu-miR-18b(miRanda), mmu-miR-199a-5p(miRanda), mmu-miR-200a(miRanda), mmu-miR-202-3p(miRanda), mmu-miR-203(miRanda), mmu-miR-205(…		protein_coding			-	biological_process	molecular_function	cytoplasm		0	0	0	0	Insufficient Expression	Insufficient Expression	1	1	0	0	0	0	1	1	0
ENSMUSG00000035420	family with sequence similarity 170, member A [Source:MGI Symbol;Acc:MGI:2684939]	Fam170a				mmu-miR-122(miRanda), mmu-miR-137(TargetScan), mmu-miR-137ab(TargetScan)	nucleus	protein_coding			-	biological_process	molecular_function // zinc ion binding	cellular_component // intracellular		0	0	0	0	Insufficient Expression	Insufficient Expression	1	1	0	0	0	0	1	1	0
ENSMUSG00000020755	SAP30 binding protein [Source:MGI Symbol;Acc:MGI:1927479]	Sap30bp				mmu-miR-1(miRanda), mmu-miR-122(miRanda), mmu-miR-133a(miRanda), mmu-miR-133b(miRanda), mmu-miR-134(miRanda), mmu-miR-148a(miRanda), mmu-miR-148b(miRanda), mmu-miR-152(miRanda), mmu-miR-206(miRanda), mmu-miR-22(miRanda), mmu-miR-27a(pictar), mmu-miR-27b(pictar), mmu-miR-299(miRanda), mmu-miR-31(miRanda), mmu-miR-320(miRanda), mmu-miR-339-5p(miRanda), mmu-miR-361(miRanda), mmu-miR-370(TargetScan|m…	nucleus	transcription regulator|protein_coding			-	transcription, DNA-dependent // regulation of transcription, DNA-dependent // apoptosis // induction of apoptosis	protein binding	nucleus // intermediate filament cytoskeleton		6.3661	4.66915	4.38341	5.13955	0.196967	1.14629	0.739511	1	5.291	4.90397	4.63278	4.94259	0.77618	1	0.196967
ENSMUSG00000020752	RecQ protein-like 5 [Source:MGI Symbol;Acc:MGI:2156841]	Recql5				mmu-miR-1(miRanda), mmu-miR-10a(miRanda), mmu-miR-10b(miRanda), mmu-miR-125a-5p(TargetScan|miRanda), mmu-miR-125b-5p(TargetScan|miRanda), mmu-miR-127(miRanda), mmu-miR-135a(miRanda), mmu-miR-135b(miRanda), mmu-miR-138(miRanda), mmu-miR-146a(miRanda), mmu-miR-146b(miRanda), mmu-miR-148a(miRanda), mmu-miR-148b(miRanda), mmu-miR-152(miRanda), mmu-miR-205(miRanda), mmu-miR-206(miRanda), mmu-miR-291a-…		protein_coding			-	DNA recombination	nucleic acid binding // helicase activity // ATP binding // ATP-dependent helicase activity	nucleus // nucleolus // DNA-directed RNA polymerase II, holoenzyme // nuclear membrane		5.09974	3.27872	3.2408	3.87309	-0.0273077	-1.01911	0.980846	1	2.154	3.57489	5.97229	3.9004	0.983899	1	0.0273077
ENSMUSG00000020758	integrin beta 4 [Source:MGI Symbol;Acc:MGI:96613]	Itgb4				mmu-let-7a(miRanda), mmu-let-7c(miRanda), mmu-let-7d(RNAhybrid|miRanda), mmu-let-7g(miRanda), mmu-miR-101a(RNAhybrid|miRanda), mmu-miR-101b(RNAhybrid|miRanda), mmu-miR-105(TargetScan), mmu-miR-106a(TargetScan), mmu-miR-125a-3p(miRanda), mmu-miR-129-5p(miRanda), mmu-miR-130a(RNAhybrid|miRanda), mmu-miR-130b(RNAhybrid|miRanda), mmu-miR-133a(RNAhybrid|miRanda), mmu-miR-133b(miRanda), mmu-miR-137(miR…		protein_coding			-	cell adhesion // cell-matrix adhesion // integrin-mediated signaling pathway // multicellular organismal development // response to wounding // hemidesmosome assembly // filopodium assembly // cell motility	receptor activity // protein binding	basement membrane // integrin complex // basal plasma membrane // cell surface // hemidesmosome // cell leading edge	Primary Focal Segmental Glomerulosclerosis FSGS:WP2573 // Alpha6-Beta4 Integrin Signaling Pathway:WP488 // Focal Adhesion-PI3K-Akt-mTOR-signaling pathway:WP2841 // Focal Adhesion:WP85 // XPodNet - protein-protein interactions in the podocyte expanded by STRING:WP2309 // PodNet: protein-protein interactions in the podocyte:WP2310 // Integrin-mediated Cell Adhesion:WP6	3.57417	1.17425	0.533395	1.76061	0.75334	1.68569	0.399261	0.929588	0.497805	1.19347	1.33053	1.00727	0.47678	0.950377	0.75334
ENSMUSG00000069833	AHNAK nucleoprotein (desmoyokin) [Source:MGI Symbol;Acc:MGI:1316648]	Ahnak				mmu-miR-106a(miRanda), mmu-miR-106ab(TargetScan), mmu-miR-106b(miRanda), mmu-miR-124(miRanda), mmu-miR-125a-3p(miRanda), mmu-miR-125a-5p(miRanda), mmu-miR-125b-5p(miRanda), mmu-miR-135a(miRanda), mmu-miR-135b(miRanda), mmu-miR-136(miRanda), mmu-miR-137(TargetScan|miRanda), mmu-miR-137ab(TargetScan), mmu-miR-141(miRanda), mmu-miR-145(miRanda), mmu-miR-17(TargetScan|miRanda), mmu-miR-17-5p(TargetSc…		protein_coding			-		protein binding	cell-cell junction		3.78584	4.06085	2.54725	3.46465	0.324072	1.25186	0.567405	1	2.39264	3.74099	3.2881	3.14058	0.624065	1	0.324072
ENSMUSG00000069830	NLR family, pyrin domain containing 1A [Source:MGI Symbol;Acc:MGI:2684861]	Nlrp1a				mmu-miR-143(pictar)		protein_coding			-	induction of apoptosis // activation of caspase activity // cell death // response to muramyl dipeptide // defense response to bacterium // regulation of apoptosis // positive regulation of interleukin-1 beta secretion // neuron apoptosis	protein binding // ATP binding // enzyme binding	intracellular // nucleus		0.369281	0.11196	0.338967	0.273403	Insufficient Expression	Insufficient Expression	0.440551	0.973015	0.907958	0.57154	0	0.493166	0.472232	0.945699	0.219763
ENSMUSG00000028238	ATPase, H+ transporting, lysosomal V0 subunit D2 [Source:MGI Symbol;Acc:MGI:1924415]	Atp6v0d2				mmu-miR-106a(miRanda), mmu-miR-106b(miRanda), mmu-miR-129-5p(miRanda), mmu-miR-17(miRanda), mmu-miR-186(miRanda), mmu-miR-187(miRanda), mmu-miR-191(miRanda), mmu-miR-195(miRanda), mmu-miR-20a(miRanda), mmu-miR-20b(miRanda), mmu-miR-210(miRanda), mmu-miR-218(miRanda), mmu-miR-221(miRanda), mmu-miR-222(miRanda), mmu-miR-23a(miRanda), mmu-miR-23b(miRanda), mmu-miR-296-3p(miRanda), mmu-miR-33(miRanda…		protein_coding			-	ATP hydrolysis coupled proton transport	protein binding // hydrogen ion transmembrane transporter activity	endosome // early endosome // membrane // apical plasma membrane // vacuolar proton-transporting V-type ATPase complex // proton-transporting V-type ATPase, V0 domain		0.452771	0.622423	0.709243	0.594813	Insufficient Expression	Insufficient Expression	0.0364236	0.454657	0.186352	0.148144	0.28838	0.207625	0.0108752	0.541306	0.387187
ENSMUSG00000033862	cyclin-dependent kinase 10 [Source:MGI Symbol;Acc:MGI:2448549]	Cdk10				mmu-miR-107(RNAhybrid|miRanda), mmu-miR-10a(RNAhybrid|miRanda), mmu-miR-124a(RNAhybrid|miRanda), mmu-miR-128a(RNAhybrid|miRanda), mmu-miR-128b(RNAhybrid|miRanda), mmu-miR-130a(RNAhybrid|miRanda), mmu-miR-130b(RNAhybrid|miRanda), mmu-miR-133b(RNAhybrid|miRanda), mmu-miR-145(RNAhybrid|TargetScan|miRanda), mmu-miR-149(RNAhybrid|miRanda), mmu-miR-150(RNAhybrid|miRanda), mmu-miR-151(RNAhybrid|miRanda)…		kinase|protein_coding			-		cyclin-dependent protein kinase activity // protein binding // ATP binding			3.05172	3.4217	3.14166	3.20503	0.731923	1.66085	0.00777709	0.310673	2.43327	2.30455	2.6815	2.47311	0.00957553	0.524749	0.731923
ENSMUSG00000033863	Kruppel-like factor 9 [Source:MGI Symbol;Acc:MGI:1333856]	Klf9				mmu-let-7(TargetScan), mmu-let-7a(pictar), mmu-let-7b(RNAhybrid|miRanda|pictar), mmu-let-7c(pictar), mmu-let-7d(pictar), mmu-let-7e(pictar), mmu-let-7f(pictar), mmu-let-7g(pictar), mmu-let-7i(pictar), mmu-miR-106a(RNAhybrid|miRanda), mmu-miR-106b(RNAhybrid|miRanda|pictar), mmu-miR-10a(RNAhybrid|miRanda), mmu-miR-1192(miRanda), mmu-miR-122a(RNAhybrid|miRanda), mmu-miR-1244(TargetScan), mmu-miR-127…	nucleus	transcription regulator|protein_coding			-	regulation of transcription, DNA-dependent // embryo implantation // progesterone receptor signaling pathway // cellular response to thyroid hormone stimulus	DNA binding // zinc ion binding	nucleus	Diurnally Regulated Genes with Circadian Orthologs:WP1268 // Exercise-induced Circadian Regulation:WP544 // Exercise-induced Circadian Regulation:WP1268	1.08238	1.40138	1.0693	1.18435	-0.14535	-1.106	0.770165	1	1.82303	1.89174	0.274338	1.3297	0.800794	1	0.14535
ENSMUSG00000033860	fibrinogen gamma chain [Source:MGI Symbol;Acc:MGI:95526]	Fgg				mmu-miR-101a(miRanda), mmu-miR-101b(miRanda), mmu-miR-1192(miRanda), mmu-miR-136(miRanda), mmu-miR-137(miRanda), mmu-miR-144(miRanda), mmu-miR-186(miRanda), mmu-miR-200b(miRanda), mmu-miR-200c(miRanda), mmu-miR-203(miRanda), mmu-miR-25(miRanda), mmu-miR-26a(miRanda), mmu-miR-26b(miRanda), mmu-miR-30a(miRanda), mmu-miR-30b(miRanda), mmu-miR-30c(miRanda), mmu-miR-30d(miRanda), mmu-miR-30e(miRanda),…		protein_coding			-	signal transduction // platelet activation // protein polymerization // response to calcium ion	receptor binding // protein binding, bridging // eukaryotic cell surface binding // metal ion binding	fibrinogen complex // extracellular space // cell cortex // external side of plasma membrane // platelet alpha granule // blood microparticle	Blood Clotting Cascade:WP460	0	0	0	0	Insufficient Expression	Insufficient Expression	1	1	0	0	0	0	1	1	0
ENSMUSG00000069835	spermidine/spermine N1-acetyl transferase 2 [Source:MGI Symbol;Acc:MGI:1916465]	Sat2				mmu-miR-10a(miRanda), mmu-miR-10b(miRanda), mmu-miR-1192(miRanda), mmu-miR-134(miRanda), mmu-miR-140(miRanda), mmu-miR-184(miRanda), mmu-miR-185(miRanda), mmu-miR-192(miRanda), mmu-miR-215(miRanda), mmu-miR-326(miRanda), mmu-miR-329(miRanda), mmu-miR-330(miRanda), mmu-miR-339-5p(miRanda), mmu-miR-362-3p(miRanda), mmu-miR-488(miRanda), mmu-miR-495(miRanda), mmu-miR-7a(miRanda), mmu-miR-7b(miRanda)…		protein_coding			-	spermine metabolic process // spermidine metabolic process // putrescine catabolic process	diamine N-acetyltransferase activity	cellular_component // cytoplasm		1.0383	1.29871	1.45375	1.26359	-0.199088	-1.14797	0.401062	0.931303	1.22214	1.3564	1.80948	1.46268	0.407033	0.879775	0.199088
ENSMUSG00000028233	trimethylguanosine synthase homolog (S. cerevisiae) [Source:MGI Symbol;Acc:MGI:2151797]	Tgs1				mmu-let-7a(miRanda), mmu-let-7b(miRanda), mmu-let-7c(miRanda), mmu-let-7d(miRanda), mmu-let-7e(miRanda), mmu-let-7f(miRanda), mmu-let-7g(miRanda), mmu-let-7i(miRanda), mmu-miR-1192(miRanda), mmu-miR-135a(miRanda), mmu-miR-135b(miRanda), mmu-miR-141(miRanda), mmu-miR-144(miRanda), mmu-miR-146a(miRanda), mmu-miR-146b(miRanda), mmu-miR-148a(miRanda), mmu-miR-148b(miRanda), mmu-miR-152(miRanda), mmu-…	nucleus	transcription regulator|protein_coding			-	RNA methylation // transcription, DNA-dependent // regulation of transcription, DNA-dependent // RNA capping	methyltransferase activity	nucleus // cytoplasm // Cajal body		5.70346	6.16612	5.11933	5.66297	0.755562	1.68829	0.171244	0.688753	5.15859	4.02167	5.54197	4.90741	0.239923	0.845553	0.755562
ENSMUSG00000028232	transmembrane protein 68 [Source:MGI Symbol;Acc:MGI:1919348]	Tmem68				mmu-let-7b(RNAhybrid|miRanda), mmu-let-7c(RNAhybrid|miRanda), mmu-let-7d*(RNAhybrid|miRanda), mmu-let-7f(miRanda), mmu-let-7g(RNAhybrid|miRanda), mmu-let-7i(RNAhybrid|miRanda), mmu-miR-101(TargetScan), mmu-miR-101a(miRanda), mmu-miR-101ab(TargetScan), mmu-miR-101b(RNAhybrid|miRanda), mmu-miR-124a(RNAhybrid|miRanda), mmu-miR-125b(RNAhybrid|miRanda), mmu-miR-127(RNAhybrid|miRanda), mmu-miR-128(miRa…	transmembrane	protein_coding			-	biological_process	molecular_function // transferase activity, transferring acyl groups	cellular_component // integral to membrane		4.34841	4.57784	4.24847	4.39158	0.177732	1.1311	0.516038	1	4.32603	3.73994	4.57556	4.21384	0.540837	1	0.177732
ENSMUSG00000028236	short chain dehydrogenase/reductase family 16C, member 5 [Source:MGI Symbol;Acc:MGI:2668443]	Sdr16c5				mmu-miR-1192(miRanda), mmu-miR-290-5p(miRanda), mmu-miR-292-5p(miRanda), mmu-miR-425(miRanda), mmu-miR-489(miRanda), mmu-miR-495(miRanda), mmu-miR-7b(miRanda), mmu-miR-875-5p(miRanda)	transmembrane	protein_coding			-	retinol metabolic process // retinal metabolic process // keratinocyte proliferation	nucleotide binding // retinol dehydrogenase activity	endoplasmic reticulum membrane // integral to membrane		0	0	0	0	Insufficient Expression	Insufficient Expression	0.723224	1	0	0.142153	0	0.0473844	0.373901	0.845553	0.0473844
ENSMUSG00000028234	ribosomal protein S20 [Source:MGI Symbol;Acc:MGI:1914677]	Rps20				mmu-miR-208a(miRanda), mmu-miR-208b(miRanda), mmu-miR-382(miRanda)		protein_coding			-	translation	RNA binding // structural constituent of ribosome	cytoplasm // cytosolic small ribosomal subunit	Cytoplasmic Ribosomal Proteins:WP163 // mRNA processing:WP310	9.46544	10.1848	9.67298	9.77442	-0.173622	-1.12789	0.549584	1	10.1951	9.56865	10.0804	9.94804	0.578759	1	0.173622
ENSMUSG00000044537	olfactory receptor 779 [Source:MGI Symbol;Acc:MGI:3030613]	Olfr779						protein_coding			-	G-protein coupled receptor protein signaling pathway // sensory perception of smell // detection of chemical stimulus involved in sensory perception of smell	G-protein coupled receptor activity // olfactory receptor activity	integral to membrane		0	0	0	0	Insufficient Expression	Insufficient Expression	1	1	0	0	0	0	1	1	0
ENSMUSG00000044534	chemokine binding protein 2 [Source:MGI Symbol;Acc:MGI:1891697]	Ccbp2				mmu-miR-125a-3p(miRanda), mmu-miR-128(miRanda), mmu-miR-132(miRanda), mmu-miR-134(miRanda), mmu-miR-138(TargetScan|miRanda), mmu-miR-138ab(TargetScan), mmu-miR-190(miRanda), mmu-miR-190b(miRanda), mmu-miR-212(miRanda), mmu-miR-214(miRanda), mmu-miR-216b(miRanda), mmu-miR-224(miRanda), mmu-miR-30a(miRanda), mmu-miR-30b(miRanda), mmu-miR-30c(miRanda), mmu-miR-30d(miRanda), mmu-miR-30e(miRanda), mmu…	transmembrane	GPCR()|protein_coding			-	chemotaxis // signal transduction // elevation of cytosolic calcium ion concentration // neutrophil activation	protein binding // C-C chemokine receptor activity // C-X-C chemokine receptor activity // C-C chemokine binding	plasma membrane // integral to membrane	Non-odorant GPCRs:WP1396 // GPCRs, Class A Rhodopsin-like:WP189	0.165431	0.151764	0.195637	0.170944	Insufficient Expression	Insufficient Expression	0.0181428	0.371402	0.492997	0.628631	0.699821	0.607149	0.00215513	0.388755	0.436205
ENSMUSG00000068122	angiotensin II receptor, type 2 [Source:MGI Symbol;Acc:MGI:87966]	Agtr2				mmu-miR-106a(miRanda), mmu-miR-106b(miRanda), mmu-miR-124(miRanda), mmu-miR-138(miRanda), mmu-miR-142-3p(miRanda), mmu-miR-146a(miRanda), mmu-miR-146b(miRanda), mmu-miR-17(miRanda), mmu-miR-181a(miRanda), mmu-miR-181b(miRanda), mmu-miR-186(miRanda), mmu-miR-193(miRanda), mmu-miR-193b(miRanda), mmu-miR-199a-5p(miRanda), mmu-miR-203(miRanda), mmu-miR-20a(miRanda), mmu-miR-20b(miRanda), mmu-miR-216a…	transmembrane|nucleus	GPCR()|protein_coding			-	kidney development // regulation of systemic arterial blood pressure by circulatory renin-angiotensin // renin-angiotensin regulation of aldosterone production // vasodilation by angiotensin involved in regulation of systemic arterial blood pressure // brain renin-angiotensin system // cellular sodium ion homeostasis // inflammatory response // cell surface receptor linked signaling pathway // G-…	angiotensin type II receptor activity // protein binding // transcription factor binding // peptide hormone binding	plasma membrane // integral to membrane // perinuclear region of cytoplasm	Non-odorant GPCRs:WP1396 // GPCRs, Class A Rhodopsin-like:WP189 // Peptide GPCRs:WP234 // ACE Inhibitor Pathway:WP396	0	0	0	0	Insufficient Expression	Insufficient Expression	1	1	0	0	0	0	1	1	0
ENSMUSG00000068120	predicted pseudogene 10231 [Source:MGI Symbol;Acc:MGI:3704468]	Gm10231				mmu-miR-101(pictar), mmu-miR-125a(pictar), mmu-miR-125b(pictar), mmu-miR-144(pictar), mmu-miR-199a*(pictar)	transmembrane	processed_pseudogene			-					7.29551	7.81891	7.51886	7.54443	-0.738654	-1.66862	0.0122152	0.33876	8.36579	8.0548	8.42865	8.28308	0.0179286	0.563276	0.738654
ENSMUSG00000068129	cystatin F (leukocystatin) [Source:MGI Symbol;Acc:MGI:1298217]	Cst7				mmu-let-7a(miRanda), mmu-let-7b(miRanda), mmu-let-7c(miRanda), mmu-let-7d(miRanda), mmu-let-7e(miRanda), mmu-let-7f(miRanda), mmu-let-7g(miRanda), mmu-let-7i(miRanda), mmu-miR-125a-5p(miRanda), mmu-miR-125b-5p(miRanda), mmu-miR-190(miRanda), mmu-miR-190b(miRanda), mmu-miR-29a(miRanda), mmu-miR-29b(miRanda), mmu-miR-29c(miRanda), mmu-miR-351(miRanda), mmu-miR-383(miRanda), mmu-miR-431(miRanda), mm…	extracellular	protein_coding			-		cysteine-type endopeptidase inhibitor activity	extracellular region		2.89405	3.29442	2.1837	2.79072	0.291853	1.22421	0.715127	1	1.30031	4.0693	2.127	2.49887	0.757487	1	0.291853
ENSMUSG00000027405	NOP56 ribonucleoprotein [Source:MGI Symbol;Acc:MGI:1914384]	Nop56				mmu-miR-592(miRanda)		protein_coding			-	biological_process // ribosome biogenesis	protein binding // snoRNA binding	nucleolus // small nucleolar ribonucleoprotein complex // cytoplasm // pre-snoRNP complex		7.31064	8.21175	6.89916	7.47385	0.2591	1.19673	0.632324	1	7.40995	6.37582	7.85847	7.21475	0.681041	1	0.2591
ENSMUSG00000027404	small nuclear ribonucleoprotein B [Source:MGI Symbol;Acc:MGI:98342]	Snrpb				mmu-miR-1192(TargetScan|miRanda), mmu-miR-132(miRanda), mmu-miR-136(miRanda), mmu-miR-146a(miRanda), mmu-miR-146b(miRanda), mmu-miR-153(miRanda), mmu-miR-155(miRanda), mmu-miR-194(miRanda), mmu-miR-212(miRanda), mmu-miR-217(miRanda), mmu-miR-28(miRanda), mmu-miR-340-5p(miRanda), mmu-miR-376b(miRanda), mmu-miR-384-5p(miRanda), mmu-miR-410(miRanda), mmu-miR-448(miRanda), mmu-miR-488(miRanda), mmu-m…		splicing regulator|protein_coding			-	mRNA processing // RNA splicing	protein binding // histone pre-mRNA DCP binding	nucleus // U7 snRNP // U12-type spliceosomal complex // cytoplasm // catalytic step 2 spliceosome // histone pre-mRNA 3'end processing complex	mRNA processing:WP310	5.31226	6.41065	5.78889	5.83726	0.0586499	1.04149	0.900287	1	5.91952	5.03569	6.38064	5.77862	0.913444	1	0.0586499
ENSMUSG00000075167	olfactory receptor 1101 [Source:MGI Symbol;Acc:MGI:3030935]	Olfr1101						protein_coding			-	G-protein coupled receptor protein signaling pathway // sensory perception of smell // detection of chemical stimulus involved in sensory perception of smell	G-protein coupled receptor activity // olfactory receptor activity	plasma membrane // integral to membrane		0	0	0	0	Insufficient Expression	Insufficient Expression	1	1	0	0	0	0	1	1	0
ENSMUSG00000027406	isocitrate dehydrogenase 3 (NAD+) beta [Source:MGI Symbol;Acc:MGI:2158650]	Idh3b				mmu-let-7a(miRanda), mmu-let-7b(miRanda), mmu-let-7c(miRanda), mmu-let-7d(miRanda), mmu-miR-1(RNAhybrid|miRanda), mmu-miR-100(RNAhybrid|miRanda), mmu-miR-10a(RNAhybrid|miRanda), mmu-miR-125a(RNAhybrid), mmu-miR-125b(RNAhybrid|miRanda), mmu-miR-129-3p(RNAhybrid|miRanda), mmu-miR-132(RNAhybrid|miRanda), mmu-miR-133a(miRanda), mmu-miR-133b(miRanda), mmu-miR-145(RNAhybrid|miRanda), mmu-miR-152(RNAhyb…		protein_coding			-	tricarboxylic acid cycle // isocitrate metabolic process // 2-oxoglutarate metabolic process // NADH metabolic process	magnesium ion binding // isocitrate dehydrogenase (NAD+) activity // NAD binding	mitochondrion	TCA Cycle:WP434	6.29005	6.84553	5.73395	6.28984	0.278871	1.21324	0.455422	0.988048	6.23212	5.59052	6.21028	6.01097	0.507571	0.984276	0.278871
ENSMUSG00000027401	transglutaminase 3, E polypeptide [Source:MGI Symbol;Acc:MGI:98732]	Tgm3				mmu-miR-103(miRanda), mmu-miR-103a(TargetScan), mmu-miR-107(TargetScan|miRanda), mmu-miR-107ab(TargetScan), mmu-miR-128(miRanda), mmu-miR-129-5p(miRanda), mmu-miR-138(miRanda), mmu-miR-140(miRanda), mmu-miR-146a(miRanda), mmu-miR-146b(miRanda), mmu-miR-199a-5p(miRanda), mmu-miR-19a(miRanda|pictar), mmu-miR-19ab(TargetScan), mmu-miR-19b(miRanda|pictar), mmu-miR-216b(miRanda), mmu-miR-217(miRanda),…		protein_coding			-	GTP catabolic process // epidermis development // peptide cross-linking // keratinocyte differentiation // keratinization // hair cell differentiation // cell envelope organization // skin development // protein tetramerization	magnesium ion binding // protein-glutamine gamma-glutamyltransferase activity // catalytic activity // GTPase activity // calcium ion binding // GTP binding // GDP binding	cornified envelope // cytoplasm // extrinsic to internal side of plasma membrane		0.132695	0.108549	0.484649	0.241964	Insufficient Expression	Insufficient Expression	0.614474	1	0.33954	0.134327	0.555054	0.342974	0.588226	1	0.10101
ENSMUSG00000027400	prodynorphin [Source:MGI Symbol;Acc:MGI:97535]	Pdyn					extracellular	protein_coding			-	neuropeptide signaling pathway	opioid peptide activity // neuropeptide hormone activity	extracellular region // plasma membrane	Spinal Cord Injury:WP2432	0	0	0	0	Insufficient Expression	Insufficient Expression	1	1	0	0	0	0	1	1	0
ENSMUSG00000027403	transglutaminase 6 [Source:MGI Symbol;Acc:MGI:3044321]	Tgm6				mmu-miR-134(miRanda), mmu-miR-135a(miRanda), mmu-miR-135b(miRanda), mmu-miR-138(miRanda), mmu-miR-143(miRanda), mmu-miR-148a(miRanda), mmu-miR-148b(miRanda), mmu-miR-152(miRanda), mmu-miR-199a-5p(miRanda), mmu-miR-21(miRanda), mmu-miR-214(miRanda), mmu-miR-223(miRanda), mmu-miR-291a-3p(miRanda), mmu-miR-294(miRanda), mmu-miR-295(miRanda), mmu-miR-302a(miRanda), mmu-miR-302b(miRanda), mmu-miR-302d…		protein_coding			-	biological_process // peptide cross-linking	molecular_function // protein-glutamine gamma-glutamyltransferase activity // metal ion binding	cellular_component		0.0793777	0	0	0.0264592	Insufficient Expression	Insufficient Expression	0.836957	1	0	0	0	0	0.373901	0.845553	0.0264592
ENSMUSG00000075162	predicted gene 10812 [Source:MGI Symbol;Acc:MGI:3708535]	Gm10812						pseudogene			-					0	0	0	0	Insufficient Expression	Insufficient Expression	1	1	0	0	0	0	1	1	0
ENSMUSG00000075169	olfactory receptor 1098 [Source:MGI Symbol;Acc:MGI:3030932]	Olfr1098						protein_coding			-	G-protein coupled receptor protein signaling pathway // sensory perception of smell // detection of chemical stimulus involved in sensory perception of smell	G-protein coupled receptor activity // olfactory receptor activity	plasma membrane // integral to membrane		0	0	0	0	Insufficient Expression	Insufficient Expression	1	1	0	0	0	0	1	1	0
ENSMUSG00000075168	olfactory receptor 1099 [Source:MGI Symbol;Acc:MGI:3030933]	Olfr1099						protein_coding			-	G-protein coupled receptor protein signaling pathway // sensory perception of smell // detection of chemical stimulus involved in sensory perception of smell	G-protein coupled receptor activity // olfactory receptor activity	plasma membrane // integral to membrane		0	0	0	0	Insufficient Expression	Insufficient Expression	1	1	0	0	0	0	1	1	0
ENSMUSG00000073730	RIKEN cDNA 4933415F23 gene [Source:MGI Symbol;Acc:MGI:1914005]	4933415F23Rik				mmu-miR-125a-3p(miRanda), mmu-miR-187(miRanda), mmu-miR-190(miRanda), mmu-miR-191(miRanda), mmu-miR-21(miRanda), mmu-miR-30a(miRanda), mmu-miR-30b(miRanda), mmu-miR-30c(miRanda), mmu-miR-30d(miRanda), mmu-miR-30e(miRanda), mmu-miR-378(miRanda), mmu-miR-384-5p(miRanda), mmu-miR-488(miRanda), mmu-miR-539(miRanda), mmu-miR-590-3p(miRanda), mmu-miR-590-5p(miRanda)		protein_coding			-	biological_process // regulation of phosphorylation	molecular_function	cellular_component // cytoplasm		0	0.124268	0	0.0414227	Insufficient Expression	Insufficient Expression	0.753723	1	0	0	0	0	0.373901	0.845553	0.0414227
ENSMUSG00000018209	serine/threonine kinase 4 [Source:MGI Symbol;Acc:MGI:1929004]	Stk4				mmu-miR-1(miRanda), mmu-miR-100(miRanda), mmu-miR-101(TargetScan|pictar), mmu-miR-101ab(TargetScan), mmu-miR-10a(miRanda), mmu-miR-10b(miRanda), mmu-miR-124(TargetScan|miRanda), mmu-miR-124a(pictar), mmu-miR-124ab(TargetScan), mmu-miR-128(miRanda), mmu-miR-138(TargetScan|pictar), mmu-miR-138ab(TargetScan), mmu-miR-139-5p(miRanda), mmu-miR-18(pictar), mmu-miR-185(miRanda), mmu-miR-18a(miRanda), mm…	nucleus	kinase|protein_coding			-	cell morphogenesis // patterning of blood vessels // neural tube formation // endocardium development // protein phosphorylation // apoptosis // induction of apoptosis // intracellular protein kinase cascade // central nervous system development // negative regulation of cell proliferation // peptidyl-serine phosphorylation // keratinocyte differentiation // hippo signaling cascade // positive re…	magnesium ion binding // protein serine/threonine kinase activity // protein binding // ATP binding // transcription factor binding // identical protein binding // protein homodimerization activity // protein serine/threonine kinase activator activity // protein dimerization activity	nucleus // cytoplasm		7.185	7.9455	6.99087	7.37379	0.956258	1.94027	0.0366842	0.455597	6.80936	5.94519	6.49803	6.41753	0.0682286	0.701228	0.956258
ENSMUSG00000044288	cannabinoid receptor 1 (brain) [Source:MGI Symbol;Acc:MGI:104615]	Cnr1				mmu-miR-1(miRanda), mmu-miR-101a(miRanda), mmu-miR-101b(miRanda), mmu-miR-1192(TargetScan|miRanda), mmu-miR-128(TargetScan), mmu-miR-128a(pictar), mmu-miR-128ab(TargetScan), mmu-miR-128b(pictar), mmu-miR-129-5p(miRanda), mmu-miR-130a(miRanda), mmu-miR-130ac(TargetScan), mmu-miR-130b(miRanda), mmu-miR-132(miRanda), mmu-miR-135a(miRanda), mmu-miR-135b(miRanda), mmu-miR-138(miRanda), mmu-miR-141(miR…	transmembrane	GPCR(Gi)|protein_coding			-	positive regulation of acute inflammatory response to antigenic stimulus // response to stress // G-protein coupled receptor protein signaling pathway // G-protein signaling, coupled to cAMP nucleotide second messenger // spermatogenesis // aging // response to nutrient // behavior // learning or memory // memory // positive regulation of neuron projection development // regulation of lipid metab…	cannabinoid receptor activity // protein binding // drug binding	plasma membrane // integral to membrane	Non-odorant GPCRs:WP1396 // GPCRs, Class A Rhodopsin-like:WP189 // GPCRs, Other:WP41 // Small Ligand GPCRs:WP353	0.0769431	0.209332	0.0930177	0.126431	Insufficient Expression	Insufficient Expression	0.660737	1	0.245639	0.195695	0.118109	0.186481	0.342607	0.845553	0.0600505
ENSMUSG00000044285	predicted gene 1821 [Source:MGI Symbol;Acc:MGI:3037679]	Gm1821				mmu-miR-106a(RNAhybrid|miRanda), mmu-miR-141(RNAhybrid|miRanda), mmu-miR-155(RNAhybrid|miRanda), mmu-miR-17-5p(RNAhybrid|miRanda), mmu-miR-19a(RNAhybrid), mmu-miR-19b(RNAhybrid|miRanda), mmu-miR-200b(RNAhybrid|miRanda), mmu-miR-20a(RNAhybrid|miRanda), mmu-miR-217(RNAhybrid|miRanda), mmu-miR-24*(RNAhybrid|miRanda), mmu-miR-290(RNAhybrid|miRanda), mmu-miR-298(RNAhybrid|miRanda), mmu-miR-301(RNAhybr…		processed_pseudogene			-					1.55526	1.58708	1.71595	1.61943	-2.02786	-4.078	0.214079	0.753483	1.01848	3.11006	6.81333	3.64729	0.297606	0.845553	2.02786
ENSMUSG00000044286	olfactory receptor 221 [Source:MGI Symbol;Acc:MGI:3030055]	Olfr221						protein_coding			-	G-protein coupled receptor protein signaling pathway // sensory perception of smell // detection of chemical stimulus involved in sensory perception of smell	G-protein coupled receptor activity // olfactory receptor activity	plasma membrane // integral to membrane		1.15934	1.19596	0.54404	0.966446	-0.52994	-1.44387	0.128122	0.627585	1.43034	1.12047	1.93834	1.49639	0.171653	0.779157	0.52994
ENSMUSG00000044287	neuritin 1-like [Source:MGI Symbol;Acc:MGI:2443642]	Nrn1l				mmu-miR-18a(miRanda), mmu-miR-18b(miRanda), mmu-miR-222(miRanda), mmu-miR-340-5p(miRanda), mmu-miR-410(miRanda), mmu-miR-875-5p(miRanda)		protein_coding			-	nervous system development		plasma membrane // anchored to membrane		0.99544	1.19929	0	0.731578	Insufficient Expression	Insufficient Expression	0.29159	0.850247	0	0.78363	0	0.26121	0.358054	0.845553	0.470368
ENSMUSG00000006958	chordin [Source:MGI Symbol;Acc:MGI:1313268]	Chrd				mmu-let-7(TargetScan), mmu-let-7a(TargetScan|miRanda), mmu-let-7b(RNAhybrid|TargetScan|miRanda), mmu-let-7c(TargetScan|miRanda), mmu-let-7d(RNAhybrid|TargetScan|miRanda), mmu-let-7e(RNAhybrid|TargetScan|miRanda), mmu-let-7f(RNAhybrid|TargetScan|miRanda), mmu-let-7g(miRanda), mmu-let-7i(miRanda), mmu-miR-103(pictar), mmu-miR-107(pictar), mmu-miR-10b(RNAhybrid), mmu-miR-124(TargetScan|miRanda), mmu…	extracellular	protein_coding			-	skeletal system development // osteoblast differentiation // gastrulation with mouth forming second // mesoderm formation // positive regulation of mesenchymal cell proliferation // pattern specification process // central nervous system development // dorsal/ventral pattern formation // BMP signaling pathway involved in spinal cord dorsal/ventral patterning // negative regulation of cell migrati…	protein binding // heparin binding // syndecan binding	extracellular space		0.362818	0.403175	0.510884	0.425626	Insufficient Expression	Insufficient Expression	0.637523	1	0.563373	0.457829	0.450065	0.490422	0.321666	0.845553	0.0647967
ENSMUSG00000087577	predicted gene 13299 [Source:MGI Symbol;Acc:MGI:3701133]	Gm13299						antisense			-					0	0	0.644793	0.214931	Insufficient Expression	Insufficient Expression	0.366992	0.900867	0	0	0	0	0.373901	0.845553	0.214931
ENSMUSG00000087571	predicted gene 15202 [Source:MGI Symbol;Acc:MGI:3705278]	Gm15202						antisense			-					0	0	0	0	Insufficient Expression	Insufficient Expression	1	1	0	0	0	0	1	1	0
ENSMUSG00000087579	RIKEN cDNA 1500017E21 gene [Source:MGI Symbol;Acc:MGI:1919243]	1500017E21Rik						processed_transcript			-					1.81472	2.13809	1.01842	1.65708	0.189789	1.1406	0.681156	1	1.78894	0.734566	1.87836	1.46729	0.721213	1	0.189789
ENSMUSG00000087578	predicted gene 15605 [Source:MGI Symbol;Acc:MGI:3783052]	Gm15605						antisense			-					1.50878	2.75797	2.82987	2.36554	0.772996	1.70882	0.151665	0.659513	1.7341	1.00073	2.0428	1.59254	0.217481	0.821885	0.772996
ENSMUSG00000058568	defensin beta 50 [Source:MGI Symbol;Acc:MGI:3055870]	Defb50				mmu-miR-135a(miRanda), mmu-miR-135b(miRanda), mmu-miR-137(miRanda), mmu-miR-148a(miRanda), mmu-miR-148b(miRanda), mmu-miR-152(miRanda), mmu-miR-291a-3p(miRanda), mmu-miR-294(miRanda), mmu-miR-295(miRanda), mmu-miR-302a(miRanda), mmu-miR-302b(miRanda), mmu-miR-302d(miRanda), mmu-miR-488(miRanda), mmu-miR-494(miRanda), mmu-miR-653(miRanda)	extracellular	protein_coding			-	biological_process // defense response to bacterium	molecular_function	cellular_component // extracellular region		0	0	0	0	Insufficient Expression	Insufficient Expression	1	1	0	0	0	0	1	1	0
ENSMUSG00000058569	transmembrane emp24 protein transport domain containing 9 [Source:MGI Symbol;Acc:MGI:1914761]	Tmed9				mmu-miR-1192(TargetScan|miRanda), mmu-miR-125a(pictar), mmu-miR-125a-5p(TargetScan|miRanda), mmu-miR-125b(pictar), mmu-miR-125b-5p(TargetScan|miRanda), mmu-miR-141(TargetScan|miRanda), mmu-miR-149(miRanda), mmu-miR-150(miRanda), mmu-miR-181a(miRanda), mmu-miR-181b(miRanda), mmu-miR-181c(miRanda), mmu-miR-181d(miRanda), mmu-miR-194(TargetScan), mmu-miR-199a-5p(miRanda), mmu-miR-200a(TargetScan|miR…	transmembrane	protein_coding			-	Golgi organization // positive regulation of organelle organization // protein transport // COPI coating of Golgi vesicle	molecular_function // protein binding // syntaxin binding	endoplasmic reticulum // endoplasmic reticulum membrane // ER-Golgi intermediate compartment // Golgi apparatus // integral to membrane // ER-Golgi intermediate compartment membrane		5.22598	6.85432	4.99307	5.69112	0.363222	1.2863	0.525225	1	4.95814	5.55951	5.46606	5.3279	0.586284	1	0.363222
ENSMUSG00000058567	predicted gene 2531 [Source:MGI Symbol;Acc:MGI:3780699]	Gm2531						pseudogene			-					3.26605	3.45235	2.66941	3.12927	-0.0378501	-1.02658	0.931252	1	3.51962	2.35079	3.63095	3.16712	0.940019	1	0.0378501
ENSMUSG00000079806	predicted gene, 21719 [Source:MGI Symbol;Acc:MGI:5433883]	Gm21719						protein_coding			-	gamete generation				0	0	0	0	Insufficient Expression	Insufficient Expression	1	1	0	0	0	0	1	1	0
ENSMUSG00000021583	endoplasmic reticulum aminopeptidase 1 [Source:MGI Symbol;Acc:MGI:1933403]	Erap1				mmu-miR-101a(miRanda), mmu-miR-101b(miRanda), mmu-miR-106b(miRanda), mmu-miR-1192(miRanda), mmu-miR-139-5p(miRanda), mmu-miR-146a(miRanda), mmu-miR-146b(miRanda), mmu-miR-155(miRanda), mmu-miR-181a(miRanda), mmu-miR-181b(miRanda), mmu-miR-181c(miRanda), mmu-miR-181d(miRanda), mmu-miR-182(miRanda), mmu-miR-183(miRanda), mmu-miR-184(miRanda), mmu-miR-186(miRanda), mmu-miR-194(miRanda), mmu-miR-200b…	extracellular|transmembrane	protein_coding			-	membrane protein ectodomain proteolysis // response to bacterium // positive regulation of angiogenesis	aminopeptidase activity // interleukin-6 receptor binding // protein binding // metalloexopeptidase activity // zinc ion binding	extracellular region // cytoplasm // endoplasmic reticulum membrane // integral to membrane		4.47884	4.85705	4.07989	4.47193	0.259053	1.19669	0.503453	1	4.15325	3.66746	4.81791	4.21287	0.554313	1	0.259053
ENSMUSG00000073866	RIKEN cDNA B430319F04 gene [Source:MGI Symbol;Acc:MGI:3588258]	B430319F04Rik						protein_coding			-	biological_process	molecular_function	cellular_component		0.966808	1.31307	1.14252	1.1408	0.0186608	1.01302	0.931507	1	1.46182	0.996679	0.90792	1.12214	0.929704	1	0.0186608
ENSMUSG00000021587	proprotein convertase subtilisin/kexin type 1 [Source:MGI Symbol;Acc:MGI:97511]	Pcsk1				mmu-let-7a(miRanda), mmu-let-7b(miRanda), mmu-let-7c(miRanda), mmu-let-7d(miRanda), mmu-let-7e(miRanda), mmu-let-7f(miRanda), mmu-let-7g(miRanda), mmu-let-7i(miRanda), mmu-miR-103(miRanda), mmu-miR-107(miRanda), mmu-miR-1192(miRanda), mmu-miR-133a(miRanda), mmu-miR-133b(miRanda), mmu-miR-135a(miRanda), mmu-miR-135b(RNAhybrid|miRanda), mmu-miR-139-5p(miRanda), mmu-miR-150(RNAhybrid|miRanda), mmu-m…	extracellular	protein_coding			-	proteolysis // protein processing // peptide hormone processing // peptide biosynthetic process	endopeptidase activity // serine-type endopeptidase activity	extracellular space // endoplasmic reticulum lumen // Golgi apparatus // transport vesicle // stored secretory granule		0	0	0	0	Insufficient Expression	Insufficient Expression	1	1	0	0	0	0	1	1	0
ENSMUSG00000079800	Putative uncharacterized protein [Source:UniProtKB/TrEMBL;Acc:Q3TR44]	A530040E14RIK				mmu-let-7a(miRanda), mmu-let-7d(miRanda), mmu-let-7f(miRanda), mmu-let-7g(miRanda), mmu-miR-101a(miRanda), mmu-miR-101b(miRanda), mmu-miR-125a-3p(miRanda), mmu-miR-133a(miRanda), mmu-miR-133b(miRanda), mmu-miR-143(miRanda), mmu-miR-154(miRanda), mmu-miR-181a(miRanda), mmu-miR-181b(miRanda), mmu-miR-181c(miRanda), mmu-miR-181d(miRanda), mmu-miR-185(miRanda), mmu-miR-217(miRanda), mmu-miR-27a(miRan…		protein_coding			-					1.4802	1.78958	1.06479	1.44486	0.056069	1.03963	0.84018	1	1.62484	1.51153	1.03	1.38879	0.850057	1	0.056069
ENSMUSG00000021585	calpastatin [Source:MGI Symbol;Acc:MGI:1098236]	Cast				mmu-miR-106a(miRanda), mmu-miR-106b(miRanda), mmu-miR-125a-3p(TargetScan|miRanda), mmu-miR-128(miRanda), mmu-miR-130a(miRanda), mmu-miR-130ac(TargetScan), mmu-miR-130b(miRanda), mmu-miR-148a(miRanda), mmu-miR-148b(miRanda), mmu-miR-150(miRanda), mmu-miR-152(miRanda), mmu-miR-155(miRanda), mmu-miR-1554(TargetScan), mmu-miR-16(miRanda), mmu-miR-17(miRanda), mmu-miR-186(TargetScan|miRanda), mmu-miR-…		protein_coding			-	negative regulation of peptidase activity // protein catabolic process		membrane		4.54012	4.97248	4.57423	4.69561	0.880986	1.84163	0.026549	0.417955	3.69855	3.39259	4.35273	3.81462	0.0491318	0.673867	0.880986
ENSMUSG00000021589	Rho-related BTB domain containing 3 [Source:MGI Symbol;Acc:MGI:1920546]	Rhobtb3				mmu-miR-1(miRanda), mmu-miR-103(miRanda), mmu-miR-107(miRanda), mmu-miR-1192(miRanda), mmu-miR-122(miRanda), mmu-miR-135a(miRanda), mmu-miR-135b(miRanda), mmu-miR-141(miRanda), mmu-miR-144(miRanda), mmu-miR-148a(miRanda), mmu-miR-148b(miRanda), mmu-miR-152(miRanda), mmu-miR-154(miRanda), mmu-miR-155(miRanda), mmu-miR-15a(miRanda), mmu-miR-15b(miRanda), mmu-miR-16(miRanda), mmu-miR-181a(miRanda), …		protein_coding			-	ATP catabolic process // small GTPase mediated signal transduction // retrograde transport, endosome to Golgi	protein binding // ATP binding // GTP binding // ATPase activity // Rab GTPase binding	Golgi apparatus		0.494283	0	0.551425	0.34857	-0.817485	-1.76233	0.0698459	0.532184	1.01711	0.621284	1.85977	1.16605	0.113686	0.741398	0.817485
ENSMUSG00000079808		AC168977.1						protein_coding			-					2.33957	3.14871	3.95965	3.14931	0.770175	1.70548	0.123966	0.620827	2.49358	2.16718	2.47665	2.37914	0.183546	0.786648	0.770175
ENSMUSG00000030889	von Willebrand factor A domain containing 3A [Source:MGI Symbol;Acc:MGI:3041229]	Vwa3a				mmu-let-7a(miRanda), mmu-let-7b(miRanda), mmu-let-7c(miRanda), mmu-let-7d(miRanda), mmu-let-7e(miRanda), mmu-let-7f(miRanda), mmu-let-7g(miRanda), mmu-let-7i(miRanda), mmu-miR-124(miRanda), mmu-miR-125a-3p(miRanda), mmu-miR-125a-5p(miRanda), mmu-miR-125b-5p(miRanda), mmu-miR-135a(miRanda), mmu-miR-135b(miRanda), mmu-miR-138(miRanda), mmu-miR-142-3p(miRanda), mmu-miR-146a(miRanda), mmu-miR-146b(mi…		protein_coding			-	biological_process	molecular_function	cellular_component		1.06565	1.40723	1.55612	1.343	0.14659	1.10695	0.446557	0.979296	1.09839	1.2926	1.19823	1.19641	0.399579	0.872563	0.14659
ENSMUSG00000030888	ribosomal RNA processing 8, methyltransferase, homolog (yeast) [Source:MGI Symbol;Acc:MGI:1914251]	Rrp8				mmu-let-7b(miRanda), mmu-miR-128(miRanda), mmu-miR-136(miRanda), mmu-miR-143(miRanda), mmu-miR-149(miRanda), mmu-miR-200b(miRanda), mmu-miR-200c(miRanda), mmu-miR-217(miRanda), mmu-miR-301a(miRanda), mmu-miR-301b(miRanda), mmu-miR-328(miRanda), mmu-miR-370(miRanda), mmu-miR-378(miRanda), mmu-miR-429(miRanda), mmu-miR-485(miRanda), mmu-miR-539(miRanda), mmu-miR-590-3p(miRanda), mmu-miR-876-3p(miRa…		transcription regulator|protein_coding			-	chromatin silencing at rDNA // transcription, DNA-dependent // rRNA processing // chromatin modification // cellular response to glucose starvation // regulation of transcription by glucose // positive regulation of cell cycle arrest // signal transduction by p53 class mediator resulting in induction of apoptosis	protein binding // methyltransferase activity // methylated histone residue binding	nucleus // chromatin silencing complex // nucleolus // cytoplasm // plasma membrane // rDNA heterochromatin		3.02379	3.33862	3.04534	3.13591	0.164041	1.12042	0.613067	1	3.25292	2.34225	3.32045	2.97187	0.646519	1	0.164041
ENSMUSG00000086190	RIKEN cDNA 4930579M01 gene [Source:MGI Symbol;Acc:MGI:1923153]	4930579M01Rik						antisense			-					0.32227	0	0	0.107423	Insufficient Expression	Insufficient Expression	0.506336	1	0	0	0	0	0.373901	0.845553	0.107423
ENSMUSG00000086191	RIKEN cDNA 1110035M17 gene [Source:MGI Symbol;Acc:MGI:3044900]	1110035M17Rik						antisense			-					0	0	0	0	Insufficient Expression	Insufficient Expression	0.103962	0.587659	0.670839	1.24439	0	0.638409	0.150492	0.75601	0.638409
ENSMUSG00000086196	predicted gene 13571 [Source:MGI Symbol;Acc:MGI:3652223]	Gm13571						antisense			-					1.15311	1.88039	1.60015	1.54455	1.33231	2.51806	0.00169214	0.208008	0.340669	0	0.296052	0.21224	0.00494047	0.442414	1.33231
ENSMUSG00000086194	predicted gene 16329 [Source:MGI Symbol;Acc:MGI:3840126]	Gm16329						unprocessed_pseudogene			-					0	0	0	0	Insufficient Expression	Insufficient Expression	1	1	0	0	0	0	1	1	0
ENSMUSG00000086195	predicted gene 6152 [Source:MGI Symbol;Acc:MGI:3648859]	Gm6152						processed_pseudogene			-					0	0	0	0	Insufficient Expression	Insufficient Expression	1	1	0	0	0	0	1	1	0
ENSMUSG00000030881	ADP-ribosylation factor interacting protein 2 [Source:MGI Symbol;Acc:MGI:1924182]	Arfip2				mmu-miR-103(RNAhybrid), mmu-miR-106b(RNAhybrid), mmu-miR-107(RNAhybrid|miRanda), mmu-miR-10a(RNAhybrid|miRanda), mmu-miR-122(TargetScan|miRanda), mmu-miR-122a(RNAhybrid|TargetScan|miRanda), mmu-miR-124a(RNAhybrid|miRanda), mmu-miR-125b(RNAhybrid), mmu-miR-127(RNAhybrid|miRanda), mmu-miR-130b(RNAhybrid), mmu-miR-133a(RNAhybrid|TargetScan|miRanda|pictar), mmu-miR-133abc(TargetScan), mmu-miR-133b(RN…		protein_coding			-	actin cytoskeleton organization	protein binding // protein domain specific binding // GTP-dependent protein binding	ruffle // cell cortex		3.72616	4.48538	3.58493	3.93216	0.924998	1.89868	0.0687229	0.529116	2.99532	2.37699	3.64917	3.00716	0.115605	0.741398	0.924998
ENSMUSG00000030880	polymerase (RNA) III (DNA directed) polypeptide E [Source:MGI Symbol;Acc:MGI:1349452]	Polr3e				mmu-let-7b(RNAhybrid|miRanda), mmu-let-7c(RNAhybrid|miRanda), mmu-let-7g(RNAhybrid|miRanda), mmu-let-7i(RNAhybrid|miRanda), mmu-miR-107(RNAhybrid|miRanda), mmu-miR-124a(RNAhybrid), mmu-miR-125a(RNAhybrid|miRanda), mmu-miR-127(RNAhybrid|miRanda), mmu-miR-129-3p(RNAhybrid|miRanda), mmu-miR-129-5p(miRanda), mmu-miR-134(RNAhybrid|miRanda), mmu-miR-135a(miRanda), mmu-miR-135b(RNAhybrid|miRanda), mmu-m…	nucleus	protein_coding			-	transcription, DNA-dependent // innate immune response // defense response to virus	molecular_function // DNA-directed RNA polymerase activity	nucleus	Eukaryotic Transcription Initiation:WP567 // Purine metabolism:KEGG-mmu00230:WP2185	2.67795	3.13176	1.82198	2.54389	0.132199	1.09596	0.761512	1	2.6548	1.88134	2.69895	2.4117	0.791089	1	0.132199
ENSMUSG00000026750	proteasome (prosome, macropain) subunit, beta type 7 [Source:MGI Symbol;Acc:MGI:107637]	Psmb7				mmu-let-7a(RNAhybrid|miRanda), mmu-let-7b(RNAhybrid|miRanda), mmu-let-7c(RNAhybrid|miRanda), mmu-let-7e(RNAhybrid), mmu-let-7g(RNAhybrid|miRanda), mmu-miR-124(miRanda), mmu-miR-125a(RNAhybrid|miRanda), mmu-miR-125a-5p(miRanda), mmu-miR-125b(RNAhybrid|miRanda), mmu-miR-125b-5p(miRanda), mmu-miR-141(miRanda), mmu-miR-144(miRanda), mmu-miR-146a(miRanda), mmu-miR-146b(miRanda), mmu-miR-150(miRanda), …	nucleus	protein_coding			-	proteolysis involved in cellular protein catabolic process	threonine-type endopeptidase activity // protein binding	nucleus // cytosol // proteasome core complex	Proteasome Degradation:WP519	6.42985	7.07728	6.3063	6.60448	0.235942	1.17768	0.61418	1	6.65535	5.50537	6.94488	6.36853	0.66185	1	0.235942
ENSMUSG00000030882	dynein heavy chain domain 1 [Source:MGI Symbol;Acc:MGI:1924755]	Dnhd1				mmu-miR-1192(miRanda), mmu-miR-124(miRanda), mmu-miR-137(miRanda), mmu-miR-153(miRanda), mmu-miR-216b(miRanda), mmu-miR-26a(miRanda), mmu-miR-26b(miRanda), mmu-miR-28(pictar), mmu-miR-329(miRanda), mmu-miR-370(miRanda), mmu-miR-376c(miRanda), mmu-miR-495(miRanda), mmu-miR-505(miRanda), mmu-miR-542-3p(miRanda), mmu-miR-543(miRanda), mmu-miR-7a(miRanda), mmu-miR-873(miRanda), mmu-miR-9(miRanda)		protein_coding			-	microtubule-based movement // biological_process	molecular_function // microtubule motor activity	cellular_component // dynein complex		2.22247	2.70411	2.31566	2.41408	0.947544	1.92859	0.0406854	0.467763	1.84119	0.733904	1.82451	1.46654	0.0744115	0.705883	0.947544
ENSMUSG00000030884	ubiquinol cytochrome c reductase core protein 2 [Source:MGI Symbol;Acc:MGI:1914253]	Uqcrc2				mmu-miR-129-5p(RNAhybrid|miRanda), mmu-miR-132(miRanda), mmu-miR-183(RNAhybrid|miRanda), mmu-miR-186(miRanda), mmu-miR-194(miRanda), mmu-miR-203(miRanda), mmu-miR-205(miRanda), mmu-miR-210(RNAhybrid), mmu-miR-212(miRanda), mmu-miR-214(RNAhybrid|miRanda), mmu-miR-217(miRanda), mmu-miR-218(RNAhybrid|TargetScan|miRanda), mmu-miR-22(RNAhybrid|miRanda), mmu-miR-224(RNAhybrid|miRanda), mmu-miR-294(miRa…		protein_coding			-	proteolysis // electron transport chain	metalloendopeptidase activity // protein binding // protein complex binding // metal ion binding	mitochondrion // mitochondrial inner membrane // mitochondrial respiratory chain complex III	Electron Transport Chain:WP295	6.15019	6.56627	5.7771	6.16452	0.484932	1.39952	0.1429	0.645794	5.82371	5.28553	5.92952	5.67959	0.184554	0.786648	0.484932
ENSMUSG00000026754	golgi autoantigen, golgin subfamily a, 1 [Source:MGI Symbol;Acc:MGI:1924149]	Golga1				mmu-let-7e(miRanda), mmu-let-7f(miRanda), mmu-miR-1(miRanda), mmu-miR-103(pictar), mmu-miR-105(TargetScan), mmu-miR-106a(TargetScan|miRanda), mmu-miR-106ab(TargetScan), mmu-miR-106b(miRanda), mmu-miR-107(pictar), mmu-miR-130a(miRanda), mmu-miR-130b(miRanda), mmu-miR-134(miRanda), mmu-miR-135a(miRanda), mmu-miR-135b(miRanda), mmu-miR-1378(TargetScan), mmu-miR-142-3p(TargetScan|miRanda), mmu-miR-14…		protein_coding			-	protein targeting to Golgi // biological_process	protein binding	Golgi apparatus // trans-Golgi network // Golgi cisterna membrane // perinuclear region of cytoplasm		4.02398	3.60757	2.87524	3.50226	0.116831	1.08435	0.745969	1	3.09004	3.37539	3.69087	3.38543	0.772663	1	0.116831
ENSMUSG00000026755	actin related protein 2/3 complex, subunit 5-like [Source:MGI Symbol;Acc:MGI:1921442]	Arpc5l				mmu-miR-101b(RNAhybrid|miRanda), mmu-miR-103(RNAhybrid|miRanda), mmu-miR-106a(RNAhybrid|miRanda), mmu-miR-106b(RNAhybrid|miRanda), mmu-miR-107(miRanda), mmu-miR-10a(RNAhybrid|miRanda), mmu-miR-124a(RNAhybrid|miRanda), mmu-miR-126-3p(RNAhybrid|miRanda), mmu-miR-128a(RNAhybrid|miRanda), mmu-miR-128b(RNAhybrid|miRanda), mmu-miR-132(TargetScan|miRanda), mmu-miR-133a(RNAhybrid|miRanda), mmu-miR-133b(R…		protein_coding			-	biological_process // regulation of actin filament polymerization	molecular_function // actin binding	cellular_component // cytoplasm // cytoskeleton	XPodNet - protein-protein interactions in the podocyte expanded by STRING:WP2309	6.51735	7.41365	6.3245	6.75183	0.547464	1.46151	0.141764	0.64472	6.34678	6.23924	6.02709	6.20437	0.191248	0.79319	0.547464
ENSMUSG00000059219	olfactory receptor 113 [Source:MGI Symbol;Acc:MGI:2177496]	Olfr113						pseudogene			-					0	0	0	0	Insufficient Expression	Insufficient Expression	0.522929	1	0	0	0.302524	0.100841	0.373901	0.845553	0.100841
ENSMUSG00000059218	predicted gene 13084 [Source:MGI Symbol;Acc:MGI:3650237]	Gm13084				mmu-miR-181a(miRanda), mmu-miR-181b(miRanda), mmu-miR-181c(miRanda), mmu-miR-181d(miRanda), mmu-miR-18a(miRanda), mmu-miR-18b(miRanda), mmu-miR-194(miRanda), mmu-miR-200b(miRanda), mmu-miR-200c(miRanda), mmu-miR-218(miRanda), mmu-miR-291a-3p(miRanda), mmu-miR-294(miRanda), mmu-miR-295(miRanda), mmu-miR-302a(miRanda), mmu-miR-302b(miRanda), mmu-miR-302d(miRanda), mmu-miR-384-3p(miRanda), mmu-miR-4…		protein_coding			-	biological_process	molecular_function	cellular_component		0	0	0	0	Insufficient Expression	Insufficient Expression	1	1	0	0	0	0	1	1	0
ENSMUSG00000059213	dendrin [Source:MGI Symbol;Acc:MGI:108101]	Ddn				mmu-let-7(TargetScan), mmu-let-7a(miRanda), mmu-let-7b(miRanda), mmu-let-7c(miRanda), mmu-let-7d(miRanda), mmu-let-7e(miRanda), mmu-let-7f(miRanda), mmu-let-7g(miRanda), mmu-let-7i(miRanda), mmu-miR-124(miRanda), mmu-miR-136(miRanda), mmu-miR-138(miRanda), mmu-miR-144(miRanda), mmu-miR-1698(TargetScan), mmu-miR-1703(TargetScan), mmu-miR-185(miRanda), mmu-miR-1962(TargetScan), mmu-miR-24(miRanda),…	nucleus	protein_coding			-	biological_process	molecular_function // protein binding	nucleus // cytoplasm // endoplasmic reticulum membrane // dendrite // dendritic spine membrane // cell projection // perikaryon	XPodNet - protein-protein interactions in the podocyte expanded by STRING:WP2309 // PodNet: protein-protein interactions in the podocyte:WP2310	0.177613	0.217364	0	0.131659	Insufficient Expression	Insufficient Expression	0.539576	1	0	0	0.124627	0.0415423	0.315946	0.845553	0.0901165
ENSMUSG00000086224	RIKEN cDNA 2700069I18 gene [Source:MGI Symbol;Acc:MGI:1919858]	2700069I18Rik						antisense|lincRNA			-					1.07055	1.61323	1.05186	1.24522	0.117333	1.08473	0.585362	1	1.1205	1.03931	1.22383	1.12788	0.573528	1	0.117333
ENSMUSG00000086225	predicted gene 8661 [Source:MGI Symbol;Acc:MGI:3645695]	Gm8661						processed_pseudogene			-					0	0	0	0	Insufficient Expression	Insufficient Expression	1	1	0	0	0	0	1	1	0
ENSMUSG00000086226	predicted gene 12660 [Source:MGI Symbol;Acc:MGI:3650844]	Gm12660						antisense			-					0.543927	0	0	0.181309	Insufficient Expression	Insufficient Expression	0.959833	1	0	0	0.505607	0.168536	0.961321	1	0.0127733
ENSMUSG00000086220	predicted gene, 16599 [Source:MGI Symbol;Acc:MGI:4439523]	Gm16599						antisense			-					2.38714	2.44118	2.88211	2.57015	1.26034	2.39552	0.00425308	0.266848	1.78419	1.10004	1.04518	1.30981	0.011457	0.541306	1.26034
ENSMUSG00000086222	predicted gene 11665 [Source:MGI Symbol;Acc:MGI:3650128]	Gm11665						antisense			-					0	0	0	0	Insufficient Expression	Insufficient Expression	1	1	0	0	0	0	1	1	0
ENSMUSG00000086223	predicted gene 362 [Source:MGI Symbol;Acc:MGI:2685208]	Gm362						processed_transcript			-					0	0	0	0	Insufficient Expression	Insufficient Expression	1	1	0	0	0	0	1	1	0
ENSMUSG00000086228	predicted gene 514 [Source:MGI Symbol;Acc:MGI:2685360]	Gm514						protein_coding			-	biological_process	molecular_function	cellular_component		0.362007	0.308488	0.987119	0.552538	Insufficient Expression	Insufficient Expression	0.95516	1	0.340669	0.272454	1.10018	0.571103	0.959462	1	0.0185643
ENSMUSG00000086229	predicted gene 4887 [Source:MGI Symbol;Acc:MGI:3645730]	Gm4887						processed_pseudogene			-					0	0	0	0	Insufficient Expression	Insufficient Expression	1	1	0	0	0	0	1	1	0
ENSMUSG00000081643	predicted gene 11605 [Source:MGI Symbol;Acc:MGI:3651339]	Gm11605						processed_pseudogene			-					0	0.416011	0	0.13867	Insufficient Expression	Insufficient Expression	0.444772	0.97794	0	0	0	0	0.373901	0.845553	0.13867
ENSMUSG00000081642	predicted gene 13532 [Source:MGI Symbol;Acc:MGI:3651645]	Gm13532						processed_pseudogene			-					0	0	0.833603	0.277868	Insufficient Expression	Insufficient Expression	0.338168	0.875876	0	0	0	0	0.373901	0.845553	0.277868
ENSMUSG00000081641	predicted gene 9439 [Source:MGI Symbol;Acc:MGI:3645164]	Gm9439						processed_pseudogene			-					0	0	0	0	Insufficient Expression	Insufficient Expression	1	1	0	0	0	0	1	1	0
ENSMUSG00000081640	ribosomal protein, large, P0, pseudogene 1 [Source:MGI Symbol;Acc:MGI:3648599]	Rplp0-ps1						processed_pseudogene			-					0	0	0	0	Insufficient Expression	Insufficient Expression	0.529609	1	0.295039	0	0	0.0983463	0.373901	0.845553	0.0983463
ENSMUSG00000081647	predicted gene 13022 [Source:MGI Symbol;Acc:MGI:3651775]	Gm13022						processed_pseudogene			-					0	1.11503	3.19418	1.4364	1.08165	2.11646	0.258426	0.814504	0	0	1.06425	0.354749	0.340665	0.845553	1.08165
ENSMUSG00000081646	predicted gene 15060 [Source:MGI Symbol;Acc:MGI:3705758]	Gm15060						processed_pseudogene			-					0	0	0	0	Insufficient Expression	Insufficient Expression	1	1	0	0	0	0	1	1	0
ENSMUSG00000081649	olfactory receptor 213 [Source:MGI Symbol;Acc:MGI:3030047]	Olfr213						protein_coding			-	G-protein coupled receptor protein signaling pathway // sensory perception of smell // detection of chemical stimulus involved in sensory perception of smell	G-protein coupled receptor activity // olfactory receptor activity	plasma membrane // integral to membrane		0	0	0	0	Insufficient Expression	Insufficient Expression	1	1	0	0	0	0	1	1	0
ENSMUSG00000081648	predicted gene 13423 [Source:MGI Symbol;Acc:MGI:3650165]	Gm13423						processed_pseudogene			-					0.375084	0.999822	1.53037	0.968424	0.112376	1.08101	0.828263	1	0.572085	0.250167	1.74589	0.856048	0.851779	1	0.112376
ENSMUSG00000085553	predicted gene 14808 [Source:MGI Symbol;Acc:MGI:3705252]	Gm14808						antisense			-					0	0	0	0	Insufficient Expression	Insufficient Expression	1	1	0	0	0	0	1	1	0
ENSMUSG00000085552	predicted gene 21990 [Source:MGI Symbol;Acc:MGI:5439459]	Gm21990						processed_pseudogene			-					0	0	0	0	Insufficient Expression	Insufficient Expression	1	1	0	0	0	0	1	1	0
ENSMUSG00000085550	predicted gene 15658 [Source:MGI Symbol;Acc:MGI:3783101]	Gm15658						antisense			-					1.29294	2.2619	2.06485	1.87323	0.456461	1.37217	0.387463	0.918921	0.679338	1.28144	2.28954	1.41677	0.457046	0.93056	0.456461
ENSMUSG00000085556	predicted gene 15020 [Source:MGI Symbol;Acc:MGI:3708106]	Gm15020						processed_transcript			-					0	0	0	0	Insufficient Expression	Insufficient Expression	1	1	0	0	0	0	1	1	0
ENSMUSG00000085555	RIKEN cDNA 2610035F20 gene [Source:MGI Symbol;Acc:MGI:1916498]	2610035F20Rik						processed_transcript|retained_intron			-					0	0	0	0	Insufficient Expression	Insufficient Expression	1	1	0	0	0	0	1	1	0
ENSMUSG00000004446	BH3 interacting domain death agonist [Source:MGI Symbol;Acc:MGI:108093]	Bid				mmu-miR-132(miRanda), mmu-miR-148a(miRanda), mmu-miR-148b(miRanda), mmu-miR-149(miRanda), mmu-miR-208a(miRanda), mmu-miR-208b(miRanda), mmu-miR-212(miRanda), mmu-miR-23a(miRanda), mmu-miR-23b(miRanda), mmu-miR-29a(miRanda), mmu-miR-29b(miRanda), mmu-miR-302a(miRanda), mmu-miR-302b(miRanda), mmu-miR-326(miRanda), mmu-miR-330(miRanda), mmu-miR-335-5p(miRanda), mmu-miR-34a(miRanda), mmu-miR-34b-5p(m…		protein_coding			-	release of cytochrome c from mitochondria // protein targeting to mitochondrion // apoptosis // brain development // apoptotic mitochondrial changes // response to estradiol stimulus // positive regulation of protein oligomerization // positive regulation of protein homooligomerization // glial cell apoptosis // regulation of cell proliferation // regulation of apoptosis // positive regulation of…	protein binding // ubiquitin protein ligase binding	cytoplasm // mitochondrion // cytosol // integral to mitochondrial membrane	Apoptosis Modulation by HSP70:WP166 // miRNA regulation of DNA Damage Response:WP2087 // Apoptosis:WP1254 // XPodNet - protein-protein interactions in the podocyte expanded by STRING:WP2309 // Alzheimers Disease:WP2075	3.28533	3.96179	3.62249	3.6232	-0.178657	-1.13183	0.618304	1	3.89846	3.21058	4.29654	3.80186	0.656528	1	0.178657
ENSMUSG00000085558	RIKEN cDNA 4930412C18 gene [Source:MGI Symbol;Acc:MGI:2443490]	4930412C18Rik				mmu-miR-106a(miRanda), mmu-miR-106b(miRanda), mmu-miR-1192(miRanda), mmu-miR-124(miRanda), mmu-miR-125a-5p(miRanda), mmu-miR-135a(miRanda), mmu-miR-135b(miRanda), mmu-miR-136(miRanda), mmu-miR-141(miRanda), mmu-miR-142-3p(miRanda), mmu-miR-143(miRanda), mmu-miR-148b(miRanda), mmu-miR-153(miRanda), mmu-miR-154(miRanda), mmu-miR-15a(miRanda), mmu-miR-15b(miRanda), mmu-miR-16(miRanda), mmu-miR-17(mi…		processed_transcript			-					0	0.0559701	0	0.0186567	Insufficient Expression	Insufficient Expression	0.883533	1	0	0	0	0	0.373901	0.845553	0.0186567
ENSMUSG00000047168	predicted pseudogene 6684 [Source:MGI Symbol;Acc:MGI:3643522]	Gm6684						processed_pseudogene			-					0	0	0	0	Insufficient Expression	Insufficient Expression	1	1	0	0	0	0	1	1	0
ENSMUSG00000047161	carbohydrate (N-acetylgalactosamine 4-0) sulfotransferase 9 [Source:MGI Symbol;Acc:MGI:1918617]	Chst9				mmu-miR-101a(miRanda), mmu-miR-101b(miRanda), mmu-miR-103(RNAhybrid|miRanda), mmu-miR-107(RNAhybrid|miRanda), mmu-miR-128a(RNAhybrid|miRanda), mmu-miR-128b(RNAhybrid), mmu-miR-137(RNAhybrid|TargetScan|miRanda|pictar), mmu-miR-137ab(TargetScan), mmu-miR-140*(RNAhybrid|miRanda), mmu-miR-143(TargetScan|miRanda), mmu-miR-144(miRanda), mmu-miR-149(RNAhybrid|miRanda), mmu-miR-154(RNAhybrid|TargetScan),…	transmembrane	protein_coding			-	sulfur compound metabolic process // carbohydrate biosynthetic process	N-acetylgalactosamine 4-O-sulfotransferase activity	Golgi membrane // integral to membrane	Metapathway biotransformation:WP1251	0	0	0	0	Insufficient Expression	Insufficient Expression	1	1	0	0	0	0	1	1	0
ENSMUSG00000047163	olfactory receptor 65 [Source:MGI Symbol;Acc:MGI:1341910]	Olfr65				mmu-miR-141(miRanda), mmu-miR-181a(miRanda), mmu-miR-181b(miRanda), mmu-miR-181c(miRanda), mmu-miR-181d(miRanda), mmu-miR-183(miRanda), mmu-miR-200a(miRanda), mmu-miR-26a(miRanda), mmu-miR-26b(miRanda), mmu-miR-448(miRanda)		protein_coding			-	G-protein coupled receptor protein signaling pathway // sensory perception of smell // detection of chemical stimulus involved in sensory perception of smell	G-protein coupled receptor activity // olfactory receptor activity	plasma membrane // integral to membrane		0	0	0	0	Insufficient Expression	Insufficient Expression	1	1	0	0	0	0	1	1	0
ENSMUSG00000047166	tigger transposable element derived 5 [Source:MGI Symbol;Acc:MGI:2145902]	Tigd5				mmu-miR-101a(miRanda), mmu-miR-101b(miRanda), mmu-miR-106a(miRanda), mmu-miR-106b(miRanda), mmu-miR-1192(miRanda), mmu-miR-124(miRanda), mmu-miR-139-5p(miRanda), mmu-miR-142-3p(miRanda), mmu-miR-148a(miRanda), mmu-miR-148ab-3p(TargetScan), mmu-miR-148b(miRanda), mmu-miR-149(miRanda), mmu-miR-152(TargetScan|miRanda), mmu-miR-153(miRanda), mmu-miR-15a(miRanda), mmu-miR-15b(miRanda), mmu-miR-16(miRa…		pseudogene			-					0.195427	0.258284	0.962017	0.471909	Insufficient Expression	Insufficient Expression	0.383398	0.915803	0.187066	0.14826	0.375265	0.236864	0.409708	0.882992	0.235046
ENSMUSG00000085885	predicted gene 11906 [Source:MGI Symbol;Acc:MGI:3705114]	Gm11906						processed_transcript			-					0.905201	0.356099	0.908577	0.723292	Insufficient Expression	Insufficient Expression	0.54956	1	0.458167	0.902685	1.3837	0.914851	0.586423	1	0.191559
ENSMUSG00000085884	predicted gene 15342 [Source:MGI Symbol;Acc:MGI:3705188]	Gm15342						processed_transcript			-					0.507704	0.678222	0.377334	0.521087	Insufficient Expression	Insufficient Expression	0.567865	1	0	0.170407	0.89584	0.355416	0.596105	1	0.165671
ENSMUSG00000085887	predicted gene 11648 [Source:MGI Symbol;Acc:MGI:3650159]	Gm11648						antisense			-					3.20221	3.62412	2.61404	3.14679	0.561058	1.47535	0.148904	0.655272	2.72111	2.15169	2.88441	2.58573	0.201618	0.804687	0.561058
ENSMUSG00000085886	RIKEN cDNA D030047H15 gene [Source:MGI Symbol;Acc:MGI:3698136]	D030047H15Rik						processed_transcript			-					0	0	0	0	Insufficient Expression	Insufficient Expression	1	1	0	0	0	0	1	1	0
ENSMUSG00000085881	predicted gene 15912 [Source:MGI Symbol;Acc:MGI:3801895]	Gm15912						antisense			-					4.7758	4.94749	4.78109	4.83479	0.233078	1.17534	0.440885	0.973077	4.63462	4.07835	5.09217	4.60171	0.47853	0.952427	0.233078
ENSMUSG00000085880	predicted gene 15229 [Source:MGI Symbol;Acc:MGI:3644786]	Gm15229						processed_pseudogene			-					0	0	0	0	Insufficient Expression	Insufficient Expression	1	1	0	0	0	0	1	1	0
ENSMUSG00000085883	predicted gene 3848 [Source:MGI Symbol;Acc:MGI:3782020]	Gm3848						antisense			-					0	0	0	0	Insufficient Expression	Insufficient Expression	1	1	0	0	0	0	1	1	0
ENSMUSG00000085882	RIKEN cDNA 2610507I01 gene [Source:MGI Symbol;Acc:MGI:1919453]	2610507I01Rik						processed_transcript			-					0.368583	0.447709	0.415405	0.410566	-0.694487	-1.61831	0.0395256	0.465445	1.06097	1.59137	0.662818	1.10505	0.0617958	0.692428	0.694487
ENSMUSG00000085889	RIKEN cDNA 1700054M17 gene [Source:MGI Symbol;Acc:MGI:1920608]	1700054M17Rik						antisense			-					0	0	0	0	Insufficient Expression	Insufficient Expression	1	1	0	0	0	0	1	1	0
ENSMUSG00000085888	predicted gene 12224 [Source:MGI Symbol;Acc:MGI:3651369]	Gm12224						antisense			-					0	0	0	0	Insufficient Expression	Insufficient Expression	1	1	0	0	0	0	1	1	0
ENSMUSG00000029919	hematopoietic prostaglandin D synthase [Source:MGI Symbol;Acc:MGI:1859384]	Hpgds				mmu-miR-106a(miRanda), mmu-miR-106b(miRanda), mmu-miR-134(miRanda), mmu-miR-17(miRanda), mmu-miR-190(miRanda), mmu-miR-195(miRanda), mmu-miR-20a(miRanda), mmu-miR-20b(miRanda), mmu-miR-21(miRanda), mmu-miR-291a-3p(miRanda), mmu-miR-294(miRanda), mmu-miR-295(miRanda), mmu-miR-301a(miRanda), mmu-miR-302a(miRanda), mmu-miR-302b(miRanda), mmu-miR-302d(miRanda), mmu-miR-32(miRanda), mmu-miR-340-5p(miR…	nucleus	protein_coding			-	prostaglandin biosynthetic process // prostaglandin metabolic process	magnesium ion binding // glutathione transferase activity // prostaglandin-D synthase activity // calcium ion binding // protein homodimerization activity	nucleus // cytoplasm		1.08587	2.51105	2.01117	1.86937	0.836893	1.7862	0.0719866	0.532975	1.09306	0.931939	1.07242	1.03247	0.117442	0.741398	0.836893
ENSMUSG00000029918	mitochondrial ribosomal protein S33 [Source:MGI Symbol;Acc:MGI:1338046]	Mrps33				mmu-miR-129-5p(miRanda), mmu-miR-136(miRanda), mmu-miR-143(miRanda), mmu-miR-181a(miRanda), mmu-miR-181b(miRanda), mmu-miR-181c(miRanda), mmu-miR-181d(miRanda), mmu-miR-190(miRanda), mmu-miR-190b(miRanda), mmu-miR-202-3p(miRanda), mmu-miR-204(miRanda), mmu-miR-211(miRanda), mmu-miR-223(miRanda), mmu-miR-296-3p(miRanda), mmu-miR-335-5p(miRanda), mmu-miR-339-5p(miRanda), mmu-miR-374(miRanda), mmu-m…		protein_coding			-	biological_process	molecular_function	mitochondrion // ribosome		5.50747	6.99845	6.499	6.33497	0.248191	1.18772	0.610527	1	6.23266	5.53733	6.49035	6.08678	0.659544	1	0.248191
ENSMUSG00000029915	C-type lectin domain family 5, member a [Source:MGI Symbol;Acc:MGI:1345151]	Clec5a				mmu-miR-106a(miRanda), mmu-miR-106b(miRanda), mmu-miR-129-5p(miRanda), mmu-miR-137(miRanda), mmu-miR-139-5p(miRanda), mmu-miR-141(miRanda), mmu-miR-143(miRanda), mmu-miR-148a(miRanda), mmu-miR-148b(miRanda), mmu-miR-149(miRanda), mmu-miR-152(miRanda), mmu-miR-17(miRanda), mmu-miR-186(miRanda), mmu-miR-18a(miRanda), mmu-miR-18b(miRanda), mmu-miR-194(miRanda), mmu-miR-196a(miRanda), mmu-miR-196b(mi…	transmembrane	protein_coding			-	osteoblast development // response to virus // negative regulation of apoptosis // innate immune response // positive regulation of cytokine secretion	viral receptor activity // protein binding // carbohydrate binding	plasma membrane // cell surface // integral to membrane		0	0.126742	0.073884	0.0668754	Insufficient Expression	Insufficient Expression	0.366276	0.900452	0	1.53625	0	0.512084	0.43477	0.908716	0.445209
ENSMUSG00000029917	RIKEN cDNA C130060K24 gene [Source:MGI Symbol;Acc:MGI:2441881]	C130060K24Rik				mmu-miR-101a(miRanda), mmu-miR-101b(miRanda), mmu-miR-129-5p(miRanda), mmu-miR-130a(miRanda), mmu-miR-130b(miRanda), mmu-miR-135a(miRanda), mmu-miR-135b(miRanda), mmu-miR-141(miRanda), mmu-miR-144(miRanda), mmu-miR-152(miRanda), mmu-miR-154(miRanda), mmu-miR-155(miRanda), mmu-miR-181a(miRanda), mmu-miR-181b(miRanda), mmu-miR-181c(miRanda), mmu-miR-181d(miRanda), mmu-miR-186(miRanda), mmu-miR-194(…		protein_coding			-	G-protein coupled receptor protein signaling pathway // biological_process	molecular_function // G-protein coupled receptor activity // neuropeptide Y receptor activity	cellular_component // integral to membrane		0	0	0	0	Insufficient Expression	Insufficient Expression	1	1	0	0	0	0	1	1	0
ENSMUSG00000029916	acylglycerol kinase [Source:MGI Symbol;Acc:MGI:1917173]	Agk				mmu-miR-103(miRanda), mmu-miR-107(miRanda), mmu-miR-1192(miRanda), mmu-miR-132(miRanda), mmu-miR-133a(pictar), mmu-miR-133b(pictar), mmu-miR-136(miRanda), mmu-miR-145(miRanda), mmu-miR-148a(miRanda), mmu-miR-148b(miRanda), mmu-miR-152(miRanda), mmu-miR-154(miRanda), mmu-miR-15a(miRanda), mmu-miR-15abc(TargetScan), mmu-miR-15b(miRanda), mmu-miR-16(TargetScan|miRanda), mmu-miR-16abc(TargetScan), mm…		protein_coding			-	activation of protein kinase C activity by G-protein coupled receptor protein signaling pathway // glycerolipid metabolic process // ceramide biosynthetic process // lipid phosphorylation	lipid kinase activity // ceramide kinase activity // diacylglycerol kinase activity // ATP binding // acylglycerol kinase activity	mitochondrion // membrane // mitochondrial membrane		3.27263	3.84002	3.23219	3.44828	0.142252	1.10363	0.603739	1	3.43672	2.94208	3.53927	3.30603	0.625216	1	0.142252
ENSMUSG00000029911	single-stranded DNA binding protein 1 [Source:MGI Symbol;Acc:MGI:1920040]	Ssbp1				mmu-miR-101b(miRanda), mmu-miR-124(miRanda), mmu-miR-132(miRanda), mmu-miR-143(miRanda), mmu-miR-144(miRanda), mmu-miR-183(miRanda), mmu-miR-186(miRanda), mmu-miR-18a(miRanda), mmu-miR-18b(miRanda), mmu-miR-190(miRanda), mmu-miR-190b(miRanda), mmu-miR-199a-5p(miRanda), mmu-miR-212(miRanda), mmu-miR-214(miRanda), mmu-miR-216a(miRanda), mmu-miR-216b(miRanda), mmu-miR-22(miRanda), mmu-miR-221(miRand…		protein_coding			-	DNA replication // positive regulation of helicase activity // mitochondrion morphogenesis	chromatin binding // single-stranded DNA binding // protein binding	mitochondrion // mitochondrial nucleoid		5.97234	6.68343	5.73666	6.13081	0.271647	1.20718	0.463774	0.996939	5.85737	5.42182	6.2983	5.85916	0.515017	0.991832	0.271647
ENSMUSG00000029910	MAD2 mitotic arrest deficient-like 1 [Source:MGI Symbol;Acc:MGI:1860374]	Mad2l1				mmu-miR-101a(RNAhybrid|miRanda), mmu-miR-103(RNAhybrid|miRanda), mmu-miR-106a(RNAhybrid|miRanda), mmu-miR-1192(miRanda), mmu-miR-130a(RNAhybrid|miRanda), mmu-miR-133a*(RNAhybrid|TargetScan), mmu-miR-138(RNAhybrid|miRanda), mmu-miR-140*(RNAhybrid|TargetScan|miRanda), mmu-miR-142-3p(miRanda), mmu-miR-145(miRanda), mmu-miR-148a(RNAhybrid|miRanda), mmu-miR-148b(RNAhybrid|miRanda), mmu-miR-151(RNAhybr…	nucleus	protein_coding			-	mitotic sister chromatid segregation // mitotic cell cycle checkpoint // mitotic cell cycle spindle assembly checkpoint // negative regulation of protein catabolic process // negative regulation of apoptosis // negative regulation of mitotic metaphase/anaphase transition // cell division // negative regulation of mitotic anaphase-promoting complex activity // positive regulation of mitotic cell c…	protein binding // protein homodimerization activity	chromosome, centromeric region // kinetochore // condensed chromosome kinetochore // spindle pole // nucleus // nuclear pore // cytosol // perinuclear region of cytoplasm		6.52422	6.61361	6.03311	6.39031	0.82456	1.77099	0.0502599	0.490368	5.77195	4.94834	5.97696	5.56575	0.0852563	0.719823	0.82456
ENSMUSG00000029913	PR domain containing 5 [Source:MGI Symbol;Acc:MGI:1918029]	Prdm5				mmu-let-7a(miRanda), mmu-let-7b(miRanda), mmu-let-7c(miRanda), mmu-let-7d(miRanda), mmu-let-7e(miRanda), mmu-let-7f(miRanda), mmu-let-7g(miRanda), mmu-miR-10a(RNAhybrid|miRanda), mmu-miR-125a-3p(TargetScan|miRanda), mmu-miR-125a-5p(miRanda), mmu-miR-125b-5p(miRanda), mmu-miR-129-5p(TargetScan|miRanda), mmu-miR-129ab-5p(TargetScan), mmu-miR-135a(miRanda), mmu-miR-135b(miRanda), mmu-miR-138(miRanda…	nucleus	transcription regulator|protein_coding			-	mitotic cell cycle // transcription, DNA-dependent // histone deacetylation // negative regulation of transcription, DNA-dependent // histone H3-K9 methylation	transcription regulatory region sequence-specific DNA binding // nucleic acid binding // protein binding // zinc ion binding // sequence-specific DNA binding // transcription regulatory region DNA binding // repressing transcription factor binding	intracellular // nucleus		2.73678	3.41833	2.63239	2.92917	1.10738	2.15455	0.10577	0.590744	2.75206	2.04611	0.667184	1.82178	0.168654	0.776544	1.10738
ENSMUSG00000070527	makorin, ring finger protein, 3 [Source:MGI Symbol;Acc:MGI:2181178]	Mkrn3				mmu-miR-1192(miRanda), mmu-miR-124a(pictar), mmu-miR-1297(TargetScan), mmu-miR-130a(miRanda), mmu-miR-130b(miRanda), mmu-miR-133a(miRanda), mmu-miR-133b(miRanda), mmu-miR-141(miRanda), mmu-miR-145(miRanda), mmu-miR-146b(miRanda), mmu-miR-148a(miRanda), mmu-miR-148b(miRanda), mmu-miR-152(miRanda), mmu-miR-155(miRanda), mmu-miR-182(miRanda), mmu-miR-186(miRanda), mmu-miR-194(miRanda), mmu-miR-200a(…		protein_coding			-	protein ubiquitination	nucleic acid binding // protein binding // zinc ion binding // ligase activity			0	0.0853851	0	0.0284617	Insufficient Expression	Insufficient Expression	0.825317	1	0	0	0	0	0.373901	0.845553	0.0284617
ENSMUSG00000006179	protease, serine, 16 (thymus) [Source:MGI Symbol;Acc:MGI:1859181]	Prss16				mmu-miR-139-5p(miRanda), mmu-miR-146a(miRanda), mmu-miR-146b(miRanda), mmu-miR-182(miRanda), mmu-miR-185(miRanda), mmu-miR-196a(miRanda), mmu-miR-196b(miRanda), mmu-miR-221(miRanda), mmu-miR-222(miRanda), mmu-miR-338-3p(miRanda), mmu-miR-882(miRanda)		protein_coding			-	proteolysis	serine-type peptidase activity	lysosome // endosome // cytoplasmic membrane-bounded vesicle		0.416835	0.709951	0.688058	0.604948	Insufficient Expression	Insufficient Expression	0.86743	1	0.766995	0.901482	0	0.556159	0.877148	1	0.0487889
ENSMUSG00000035273	heparanase [Source:MGI Symbol;Acc:MGI:1343124]	Hpse				mmu-miR-1192(miRanda), mmu-miR-128(miRanda), mmu-miR-136(miRanda), mmu-miR-137(miRanda), mmu-miR-150(miRanda), mmu-miR-153(miRanda), mmu-miR-154(miRanda), mmu-miR-155(miRanda), mmu-miR-16(miRanda), mmu-miR-186(miRanda), mmu-miR-187(miRanda), mmu-miR-190(miRanda), mmu-miR-190b(miRanda), mmu-miR-195(miRanda), mmu-miR-19a(miRanda), mmu-miR-19b(miRanda), mmu-miR-200b(miRanda), mmu-miR-200c(miRanda), …	extracellular|nucleus	protein_coding			-	carbohydrate metabolic process // cell-matrix adhesion // positive regulation vascular endothelial growth factor production // positive regulation of blood coagulation // heparan sulfate proteoglycan catabolic process // positive regulation of osteoblast proliferation // wound healing // regulation of hair follicle development // positive regulation of hair follicle development // positive regula…	protein binding // heparanase activity // syndecan binding // protein dimerization activity	proteinaceous extracellular matrix // nucleus // lysosome // lysosomal membrane // membrane // membrane raft		2.41378	2.31845	1.03796	1.9234	-0.324122	-1.2519	0.626183	1	2.95748	2.67645	1.10863	2.24752	0.678525	1	0.324122
ENSMUSG00000043263	pyrin and HIN domain family, member 1 [Source:MGI Symbol;Acc:MGI:2138243]	Pyhin1				mmu-miR-106a(miRanda), mmu-miR-106b(miRanda), mmu-miR-140(miRanda), mmu-miR-141(miRanda), mmu-miR-155(miRanda), mmu-miR-17(miRanda), mmu-miR-181a(miRanda), mmu-miR-181b(miRanda), mmu-miR-181c(miRanda), mmu-miR-181d(miRanda), mmu-miR-186(miRanda), mmu-miR-190(miRanda), mmu-miR-190b(miRanda), mmu-miR-200a(miRanda), mmu-miR-20a(miRanda), mmu-miR-20b(miRanda), mmu-miR-223(miRanda), mmu-miR-27b(miRand…	nucleus	protein_coding			-	cellular response to interferon-beta	molecular_function	cellular_component // nucleus		6.11251	6.71134	6.34639	6.39008	1.75069	3.36519	0.0078156	0.310673	4.71584	3.81716	5.38518	4.6394	0.0227922	0.589365	1.75069
ENSMUSG00000043262	UEV and lactate/malate dehyrogenase domains [Source:MGI Symbol;Acc:MGI:1860490]	Uevld				mmu-miR-101a(miRanda), mmu-miR-101b(miRanda), mmu-miR-106a(miRanda), mmu-miR-106b(miRanda), mmu-miR-10a(miRanda), mmu-miR-10b(miRanda), mmu-miR-1192(miRanda), mmu-miR-125a-3p(miRanda), mmu-miR-125a-5p(miRanda), mmu-miR-125b-5p(miRanda), mmu-miR-134(miRanda), mmu-miR-136(miRanda), mmu-miR-140(miRanda), mmu-miR-141(miRanda), mmu-miR-142-3p(miRanda), mmu-miR-144(miRanda), mmu-miR-145(miRanda), mmu-m…		protein_coding			-	protein modification process // protein transport // cellular carbohydrate metabolic process	nucleotide binding // oxidoreductase activity, acting on the CH-OH group of donors, NAD or NADP as acceptor	cellular_component		3.55868	3.8925	3.36716	3.60611	0.325054	1.25271	0.237779	0.78633	3.3218	2.91658	3.60481	3.28106	0.266431	0.845553	0.325054
ENSMUSG00000043267	olfactory receptor 1031 [Source:MGI Symbol;Acc:MGI:3030865]	Olfr1031						protein_coding			-	G-protein coupled receptor protein signaling pathway // sensory perception of smell // detection of chemical stimulus involved in sensory perception of smell	G-protein coupled receptor activity // olfactory receptor activity	plasma membrane // integral to membrane		0	0	0	0	Insufficient Expression	Insufficient Expression	1	1	0	0	0	0	1	1	0
ENSMUSG00000035279	scavenger receptor cysteine rich domain containing (5 domains) [Source:MGI Symbol;Acc:MGI:3606211]	Ssc5d					extracellular	protein_coding			-	defense response // multicellular organismal development // innate immune response // regulation of interleukin-8 secretion	scavenger receptor activity // protein binding // bacterial cell surface binding	extracellular region // cytoplasm // membrane		0.202373	2.27695	0.899226	1.12618	0.179584	1.13256	0.8568	1	0	0.0404364	2.79936	0.946598	0.879207	1	0.179584
ENSMUSG00000035278	pleckstrin homology domain containing, family J member 1 [Source:MGI Symbol;Acc:MGI:1925920]	Plekhj1				mmu-let-7d(pictar), mmu-miR-181a(miRanda|pictar), mmu-miR-181abcd(TargetScan), mmu-miR-181b(miRanda|pictar), mmu-miR-181c(miRanda|pictar), mmu-miR-181d(miRanda), mmu-miR-214(TargetScan|miRanda), mmu-miR-27a(pictar), mmu-miR-27a-3p(TargetScan), mmu-miR-27abc(TargetScan), mmu-miR-27b(pictar), mmu-miR-340-5p(miRanda), mmu-miR-3619-5p(TargetScan), mmu-miR-4262(TargetScan), mmu-miR-761(TargetScan|miRa…		protein_coding			-	biological_process	molecular_function // phospholipid binding	cellular_component		2.99021	3.41523	2.53042	2.97862	0.38769	1.3083	0.196001	0.730361	2.77589	2.41377	2.58314	2.59093	0.232915	0.840501	0.38769
ENSMUSG00000044533	ribosomal protein S2 [Source:MGI Symbol;Acc:MGI:105110]	Rps2				mmu-miR-129(pictar), mmu-miR-18(pictar), mmu-miR-218(pictar), mmu-miR-331(pictar)		protein_coding			-	translation	RNA binding // structural constituent of ribosome	small ribosomal subunit	Cytoplasmic Ribosomal Proteins:WP163	9.16681	9.72667	9.09196	9.32848	-0.51906	-1.43302	0.184465	0.71124	10.1902	9.20864	10.1438	9.84754	0.240886	0.845553	0.51906
ENSMUSG00000034435	transmembrane protein 30B [Source:MGI Symbol;Acc:MGI:2442082]	Tmem30b				mmu-miR-125a-3p(miRanda), mmu-miR-125b-5p(miRanda), mmu-miR-149(miRanda), mmu-miR-153(miRanda), mmu-miR-181a(miRanda), mmu-miR-181b(miRanda), mmu-miR-181c(miRanda), mmu-miR-181d(miRanda), mmu-miR-186(miRanda), mmu-miR-203(miRanda), mmu-miR-224(miRanda), mmu-miR-23a(miRanda), mmu-miR-23b(miRanda), mmu-miR-25(miRanda), mmu-miR-31(miRanda), mmu-miR-374(miRanda), mmu-miR-375(miRanda), mmu-miR-384-3p(…	transmembrane	protein_coding			-	positive regulation of protein exit from endoplasmic reticulum	molecular_function // protein binding	cellular_component // integral to membrane		0	0	0	0	Insufficient Expression	Insufficient Expression	1	1	0	0	0	0	1	1	0
ENSMUSG00000034437	predicted gene 9761 [Source:MGI Symbol;Acc:MGI:3708640]	Gm9761				mmu-miR-1(pictar), mmu-miR-206(pictar), mmu-miR-21(pictar)		processed_pseudogene			-					12.6902	6.10543	0	6.2652	-1.16599	-2.24387	0.724226	1	7.55493	6.57406	8.16457	7.43119	0.768018	1	1.16599
ENSMUSG00000034430	ZXD family zinc finger C [Source:MGI Symbol;Acc:MGI:1933108]	Zxdc				mmu-miR-1(miRanda), mmu-miR-100(miRanda), mmu-miR-101a(miRanda), mmu-miR-101b(miRanda), mmu-miR-10a(miRanda), mmu-miR-10b(miRanda), mmu-miR-122(miRanda), mmu-miR-125a-3p(miRanda), mmu-miR-135a(miRanda), mmu-miR-135b(miRanda), mmu-miR-136(miRanda), mmu-miR-138(miRanda), mmu-miR-141(miRanda), mmu-miR-143(miRanda), mmu-miR-144(miRanda), mmu-miR-146b(miRanda), mmu-miR-149(miRanda), mmu-miR-154(miRand…	nucleus	transcription regulator|protein_coding			-	transcription, DNA-dependent // positive regulation of transcription, DNA-dependent	nucleic acid binding // sequence-specific DNA binding transcription factor activity // protein binding // zinc ion binding // LRR domain binding // C2H2 zinc finger domain binding	cellular_component // intracellular // nucleus		3.37326	3.8395	3.17135	3.46137	0.431547	1.34868	0.202089	0.738317	3.25175	2.52527	3.31245	3.02982	0.250105	0.845553	0.431547
ENSMUSG00000034432	COP9 (constitutive photomorphogenic) homolog, subunit 8 (Arabidopsis thaliana) [Source:MGI Symbol;Acc:MGI:1915363]	Cops8				mmu-miR-103(miRanda), mmu-miR-106a(miRanda), mmu-miR-106b(miRanda), mmu-miR-107(miRanda), mmu-miR-10a(miRanda), mmu-miR-10b(miRanda), mmu-miR-1192(miRanda), mmu-miR-129-5p(miRanda), mmu-miR-130a(miRanda), mmu-miR-130b(miRanda), mmu-miR-135a(miRanda), mmu-miR-135b(miRanda), mmu-miR-143(miRanda), mmu-miR-154(miRanda), mmu-miR-17(miRanda), mmu-miR-181a(miRanda), mmu-miR-181b(miRanda), mmu-miR-181c(m…		protein_coding			-	cullin deneddylation	protein binding	nucleus // cytoplasm // signalosome		3.56873	4.59551	4.20893	4.12439	0.35454	1.27858	0.374474	0.906295	3.91828	3.23277	4.1585	3.76985	0.434026	0.907794	0.35454
ENSMUSG00000083488	predicted gene 8534 [Source:MGI Symbol;Acc:MGI:3648661]	Gm8534						processed_pseudogene			-					0	0	0	0	Insufficient Expression	Insufficient Expression	1	1	0	0	0	0	1	1	0
ENSMUSG00000083487	predicted gene 13888 [Source:MGI Symbol;Acc:MGI:3651975]	Gm13888						processed_pseudogene			-					0	0	0	0	Insufficient Expression	Insufficient Expression	1	1	0	0	0	0	1	1	0
ENSMUSG00000083486	predicted gene 14521 [Source:MGI Symbol;Acc:MGI:3705887]	Gm14521						processed_pseudogene			-					0	0	0	0	Insufficient Expression	Insufficient Expression	1	1	0	0	0	0	1	1	0
ENSMUSG00000083485	predicted gene 12308 [Source:MGI Symbol;Acc:MGI:3650268]	Gm12308						processed_pseudogene			-					0	0	0	0	Insufficient Expression	Insufficient Expression	1	1	0	0	0	0	1	1	0
ENSMUSG00000083484	predicted gene 14574 [Source:MGI Symbol;Acc:MGI:3705688]	Gm14574						processed_pseudogene			-					0.615627	0	0	0.205209	Insufficient Expression	Insufficient Expression	0.373424	0.905583	0	0	0	0	0.373901	0.845553	0.205209
ENSMUSG00000083483	predicted gene 14044 [Source:MGI Symbol;Acc:MGI:3650452]	Gm14044						processed_pseudogene			-					0	0	1.62847	0.542825	Insufficient Expression	Insufficient Expression	0.714993	1	0.99053	0	0	0.330177	0.754672	1	0.212648
ENSMUSG00000083482	predicted gene 14706 [Source:MGI Symbol;Acc:MGI:3646357]	Gm14706						processed_pseudogene			-					0	0	0	0	Insufficient Expression	Insufficient Expression	1	1	0	0	0	0	1	1	0
ENSMUSG00000083481	ribosomal protein S8, pseudogene 2 [Source:MGI Symbol;Acc:MGI:3649696]	Rps8-ps2						processed_pseudogene			-					0	0	0	0	Insufficient Expression	Insufficient Expression	1	1	0	0	0	0	1	1	0
ENSMUSG00000074011	predicted gene 7682 [Source:MGI Symbol;Acc:MGI:3779756]	Gm7682						protein_coding			-	biological_process	molecular_function	cellular_component		0	0	0	0	Insufficient Expression	Insufficient Expression	1	1	0	0	0	0	1	1	0
ENSMUSG00000044538	predicted gene 4830 [Source:MGI Symbol;Acc:MGI:3647349]	Gm4830						processed_pseudogene			-					0	0	0	0	Insufficient Expression	Insufficient Expression	1	1	0	0	0	0	1	1	0
ENSMUSG00000053914	lysine (K)-specific demethylase 4D [Source:MGI Symbol;Acc:MGI:3606484]	Kdm4d				mmu-miR-142-3p(miRanda), mmu-miR-28(miRanda), mmu-miR-291a-3p(miRanda), mmu-miR-294(miRanda), mmu-miR-295(miRanda), mmu-miR-302a(miRanda), mmu-miR-302b(miRanda), mmu-miR-302d(miRanda), mmu-miR-30e(miRanda), mmu-miR-31(miRanda), mmu-miR-379(miRanda), mmu-miR-421(miRanda), mmu-miR-708(miRanda), mmu-miR-758(miRanda)	nucleus	transcription regulator|protein_coding			-	transcription, DNA-dependent // regulation of transcription, DNA-dependent // histone H3-K9 demethylation	molecular_function // oxidoreductase activity, acting on single donors with incorporation of molecular oxygen, incorporation of two atoms of oxygen // metal ion binding	cellular_component // nucleus		0.115766	0.739261	0.757988	0.537672	Insufficient Expression	Insufficient Expression	0.13182	0.630748	0.308469	0.0869267	0	0.131799	0.152572	0.757464	0.405873
ENSMUSG00000053916	N-acetylneuraminic acid phosphatase [Source:MGI Symbol;Acc:MGI:1914561]	Nanp				mmu-miR-1192(miRanda), mmu-miR-124(miRanda), mmu-miR-129-5p(miRanda), mmu-miR-136(miRanda), mmu-miR-144(miRanda), mmu-miR-149(miRanda), mmu-miR-15a(miRanda), mmu-miR-15b(miRanda), mmu-miR-16(miRanda), mmu-miR-193(miRanda), mmu-miR-194(TargetScan|miRanda), mmu-miR-195(miRanda), mmu-miR-19a(miRanda), mmu-miR-19b(miRanda), mmu-miR-203(TargetScan|miRanda), mmu-miR-214(miRanda), mmu-miR-216b(TargetSca…		protein_coding			-	carbohydrate metabolic process // N-acetylglucosamine biosynthetic process // N-acetylneuraminate biosynthetic process	phosphoglycolate phosphatase activity // N-acylneuraminate-9-phosphatase activity	cellular_component		0	2.0848	2.43821	1.50767	-0.742037	-1.67254	0.366328	0.900506	2.9925	2.27178	1.48483	2.2497	0.444891	0.918929	0.742037
ENSMUSG00000017723	WAP four-disulfide core domain 2 [Source:MGI Symbol;Acc:MGI:1914951]	Wfdc2				mmu-miR-103(pictar), mmu-miR-107(pictar), mmu-miR-136(miRanda), mmu-miR-143(miRanda), mmu-miR-485(miRanda), mmu-miR-873(miRanda)	extracellular	protein_coding			-	biological_process	molecular_function // serine-type endopeptidase inhibitor activity // peptidase inhibitor activity	cellular_component // extracellular region		0	0	0	0	Insufficient Expression	Insufficient Expression	1	1	0	0	0	0	1	1	0
ENSMUSG00000017721	phosphatidylinositol glycan anchor biosynthesis, class T [Source:MGI Symbol;Acc:MGI:1926178]	Pigt				mmu-miR-128(miRanda), mmu-miR-132(miRanda), mmu-miR-150(miRanda), mmu-miR-210(miRanda), mmu-miR-212(miRanda), mmu-miR-218(miRanda), mmu-miR-24(miRanda), mmu-miR-30a(miRanda), mmu-miR-30b(miRanda), mmu-miR-30c(miRanda), mmu-miR-30d(miRanda), mmu-miR-30e(miRanda), mmu-miR-384-5p(miRanda), mmu-miR-494(miRanda), mmu-miR-876-5p(miRanda)		protein_coding			-	attachment of GPI anchor to protein // neuron differentiation // neuron apoptosis	GPI-anchor transamidase activity // protein binding	cytoplasm // cytoplasmic membrane-bounded vesicle // GPI-anchor transamidase complex		5.26683	5.93971	5.43113	5.54589	-0.199868	-1.14859	0.384623	0.916673	5.80751	5.71302	5.71674	5.74576	0.384542	0.858384	0.199868
ENSMUSG00000017720	transformation related protein 53 target 5 [Source:MGI Symbol;Acc:MGI:1920853]	Trp53tg5				mmu-miR-181b(miRanda), mmu-miR-181d(miRanda), mmu-miR-329(miRanda), mmu-miR-362-3p(miRanda), mmu-miR-379(miRanda), mmu-miR-411(miRanda), mmu-miR-431(miRanda)		protein_coding			-	biological_process	molecular_function	cellular_component		0.321784	0.645419	0.62795	0.531718	Insufficient Expression	Insufficient Expression	0.265497	0.821614	0.537842	0	0.31356	0.283801	0.257853	0.845553	0.247917
ENSMUSG00000017724	ets variant gene 4 (E1A enhancer binding protein, E1AF) [Source:MGI Symbol;Acc:MGI:99423]	Etv4				mmu-let-7c(RNAhybrid|miRanda), mmu-miR-103(RNAhybrid|miRanda), mmu-miR-107(RNAhybrid), mmu-miR-10a(RNAhybrid|miRanda), mmu-miR-10b(RNAhybrid|miRanda), mmu-miR-122a(RNAhybrid|miRanda), mmu-miR-124a(RNAhybrid|miRanda), mmu-miR-125a(miRanda), mmu-miR-125a-3p(miRanda), mmu-miR-127(RNAhybrid|miRanda), mmu-miR-128(miRanda), mmu-miR-128a(RNAhybrid|miRanda), mmu-miR-128b(RNAhybrid|miRanda), mmu-miR-136(R…	nucleus	transcription regulator|protein_coding			-	motor axon guidance // negative regulation of mammary gland epithelial cell proliferation // positive regulation of transcription, DNA-dependent // stem cell differentiation // branching involved in mammary gland duct morphogenesis // regulation of branching involved in mammary gland duct morphogenesis	DNA binding // sequence-specific DNA binding transcription factor activity // sequence-specific DNA binding	intracellular // nucleus // nucleolus		0	0.488747	0.843878	0.444208	Insufficient Expression	Insufficient Expression	0.253786	0.808227	1.25441	0.941027	0.37685	0.857428	0.308681	0.845553	0.41322
ENSMUSG00000009356	lactoperoxidase [Source:MGI Symbol;Acc:MGI:1923363]	Lpo				mmu-let-7e(miRanda), mmu-miR-184(miRanda), mmu-miR-194(miRanda), mmu-miR-203(TargetScan|miRanda), mmu-miR-206(miRanda), mmu-miR-34a(miRanda), mmu-miR-34b-5p(miRanda), mmu-miR-34c(miRanda), mmu-miR-449a(miRanda), mmu-miR-449b(miRanda), mmu-miR-449c(miRanda), mmu-miR-494(miRanda), mmu-miR-653(miRanda), mmu-miR-708(miRanda)		protein_coding			-	response to oxidative stress // biological_process	peroxidase activity // heme binding	cytoplasm		0.080542	0	0	0.0268473	Insufficient Expression	Insufficient Expression	0.959559	1	0	0.0608198	0	0.0202733	0.854595	1	0.00657406
ENSMUSG00000009350	myeloperoxidase [Source:MGI Symbol;Acc:MGI:97137]	Mpo				mmu-miR-150(miRanda)	extracellular	protein_coding			-	response to yeast // hypochlorous acid biosynthetic process // respiratory burst involved in defense response // removal of superoxide radicals // low-density lipoprotein particle remodeling // hydrogen peroxide catabolic process // negative regulation of growth of symbiont in host // defense response to fungus // oxidation-reduction process	peroxidase activity // heparin binding // heme binding // metal ion binding	extracellular space // mitochondrion // lysosome // stored secretory granule		5.89217	3.08343	3.93076	4.30212	0.82709	1.7741	0.754581	1	0.807861	9.15206	0.465163	3.47503	0.793742	1	0.82709
ENSMUSG00000015474	palmitoyl-protein thioesterase 2 [Source:MGI Symbol;Acc:MGI:1860075]	Ppt2				mmu-let-7(TargetScan), mmu-let-7a(RNAhybrid|TargetScan|miRanda), mmu-let-7b(TargetScan|miRanda), mmu-let-7c(RNAhybrid|TargetScan|miRanda), mmu-let-7d(TargetScan|miRanda), mmu-let-7e(RNAhybrid|TargetScan|miRanda), mmu-let-7f(RNAhybrid|TargetScan|miRanda), mmu-let-7g(TargetScan|miRanda), mmu-let-7i(RNAhybrid|TargetScan|miRanda), mmu-miR-103(RNAhybrid|miRanda|pictar), mmu-miR-107(RNAhybrid|miRanda|p…		protein_coding			-	protein modification process	palmitoyl-(protein) hydrolase activity	lysosome		5.16392	2.08134	1.95425	3.0665	1.83504	3.5678	0.111429	0.602949	0.380891	1.60075	1.71276	1.23147	0.180541	0.786239	1.83504
ENSMUSG00000015476	proline-rich transmembrane protein 1 [Source:MGI Symbol;Acc:MGI:1932118]	Prrt1				mmu-miR-377(TargetScan)	transmembrane	protein_coding			-	biological_process // response to biotic stimulus	molecular_function	cellular_component // plasma membrane // integral to membrane // cell junction // synapse		0	0.270449	0	0.0901496	Insufficient Expression	Insufficient Expression	0.553173	1	0	0	0	0	0.373901	0.845553	0.0901496
ENSMUSG00000078816	protein kinase C, gamma [Source:MGI Symbol;Acc:MGI:97597]	Prkcg				mmu-miR-324-5p(TargetScan|pictar), mmu-miR-338(TargetScan|pictar), mmu-miR-338-3p(TargetScan)	nucleus	kinase|protein_coding			-	response to stress // synaptic transmission // learning or memory // chemosensory behavior // phosphorylation // negative regulation of protein ubiquitination // positive regulation of mismatch repair // intracellular signal transduction // negative regulation of protein catabolic process // response to morphine // negative regulation of neuron apoptosis // protein autophosphorylation // response…	protein kinase activity // protein kinase C activity // calcium-dependent protein kinase C activity // protein binding // ATP binding // zinc ion binding	nucleus // cytoplasm // cytosol // plasma membrane // cell junction // dendrite // neuron projection // perinuclear region of cytoplasm // synaptic membrane	Calcium Regulation in the Cardiac Cell:WP553 // MAPK signaling pathway:WP493 // Wnt Signaling Pathway:WP403 // PluriNetWork:WP1763 // Wnt Signaling Pathway and Pluripotency:WP723 // G Protein Signaling Pathways:WP232 // Myometrial Relaxation and Contraction Pathways:WP385	1.26389	1.52632	1.01941	1.26987	0.415958	1.33418	0.177267	0.698384	0.549566	0.67919	1.33299	0.853915	0.215814	0.81988	0.415958
ENSMUSG00000078817	NLR family, pyrin domain containing 12 [Source:MGI Symbol;Acc:MGI:2676630]	Nlrp12				mmu-miR-136(miRanda), mmu-miR-141(miRanda), mmu-miR-196a(miRanda), mmu-miR-200a(miRanda), mmu-miR-216a(miRanda), mmu-miR-216b(miRanda), mmu-miR-320(miRanda), mmu-miR-433(miRanda), mmu-miR-590-3p(miRanda)		protein_coding			-	release of cytoplasmic sequestered NF-kappaB // negative regulation of signal transduction // negative regulation of protein autophosphorylation // negative regulation of NF-kappaB transcription factor activity // negative regulation of I-kappaB kinase/NF-kappaB cascade // negative regulation of interleukin-6 biosynthetic process // negative regulation of Toll signaling pathway // negative regula…	molecular_function // protein binding // ATP binding	cytoplasm		0.0798899	0.0987301	0.0646739	0.081098	Insufficient Expression	Insufficient Expression	0.827643	1	0.0514608	0.0802849	0.028308	0.0533512	0.197522	0.800669	0.0277467
ENSMUSG00000078815	calcium channel, voltage-dependent, gamma subunit 6 [Source:MGI Symbol;Acc:MGI:1859168]	Cacng6					transmembrane|transmembrane	protein_coding			-		voltage-gated ion channel activity // calcium channel activity	integral to membrane		0	0	0	0	Insufficient Expression	Insufficient Expression	1	1	0	0	0	0	1	1	0
ENSMUSG00000078812	eukaryotic translation initiation factor 5A [Source:MGI Symbol;Acc:MGI:106248]	Eif5a				mmu-let-7d(RNAhybrid|miRanda), mmu-miR-1192(TargetScan), mmu-miR-133a(RNAhybrid|TargetScan|miRanda|pictar), mmu-miR-133b(RNAhybrid|TargetScan|miRanda|pictar), mmu-miR-135a(RNAhybrid|miRanda), mmu-miR-135b(RNAhybrid|miRanda), mmu-miR-140*(RNAhybrid|miRanda), mmu-miR-152(RNAhybrid|miRanda), mmu-miR-18(RNAhybrid|miRanda), mmu-miR-183(miRanda), mmu-miR-184(RNAhybrid|miRanda), mmu-miR-185(RNAhybrid|mi…	nucleus	protein_coding			-	translational frameshifting // apoptosis // aging // peptidyl-lysine modification to hypusine // protein transport // negative regulation of apoptosis // positive regulation of translational elongation // positive regulation of translational termination // mRNA transport // positive regulation of muscle cell differentiation	translation elongation factor activity // ribosome binding	nucleus // nuclear pore // cytoplasm // endoplasmic reticulum membrane // dendrite // neuronal cell body	Translation Factors:WP307	7.40209	8.1213	7.39552	7.63964	-0.160252	-1.11748	0.562284	1	7.87853	7.5555	7.96564	7.79989	0.586405	1	0.160252
ENSMUSG00000078813	leukocyte receptor cluster (LRC) member 1 [Source:MGI Symbol;Acc:MGI:1917007]	Leng1				mmu-miR-129-5p(miRanda), mmu-miR-130a(miRanda), mmu-miR-130b(miRanda), mmu-miR-133a(miRanda), mmu-miR-133b(miRanda), mmu-miR-137(miRanda), mmu-miR-139-5p(miRanda), mmu-miR-148a(miRanda), mmu-miR-148b(miRanda), mmu-miR-152(miRanda), mmu-miR-192(miRanda), mmu-miR-215(miRanda), mmu-miR-216a(miRanda), mmu-miR-301a(miRanda), mmu-miR-301b(miRanda), mmu-miR-30a(miRanda), mmu-miR-30b(miRanda), mmu-miR-30…		protein_coding			-	biological_process	molecular_function	cellular_component		1.91664	1.71681	2.09239	1.90861	0.537675	1.45163	0.0247632	0.411386	1.45208	1.49778	1.16296	1.37094	0.0235007	0.590158	0.537675
ENSMUSG00000078810	glycoprotein 6 (platelet) [Source:MGI Symbol;Acc:MGI:1889810]	Gp6				mmu-miR-217(miRanda), mmu-miR-410(miRanda), mmu-miR-496(miRanda)		protein_coding			-	blood coagulation	protein binding // collagen binding	integral to plasma membrane		0	0	0	0	Insufficient Expression	Insufficient Expression	1	1	0	0	0	0	1	1	0
ENSMUSG00000048787	DCN1, defective in cullin neddylation 1, domain containing 3 (S. cerevisiae) [Source:MGI Symbol;Acc:MGI:2679003]	Dcun1d3				mmu-let-7(TargetScan), mmu-let-7a(RNAhybrid|TargetScan|miRanda), mmu-let-7b(RNAhybrid|TargetScan|miRanda), mmu-let-7c(RNAhybrid|TargetScan|miRanda), mmu-let-7d(TargetScan|miRanda), mmu-let-7e(RNAhybrid|TargetScan|miRanda), mmu-let-7f(RNAhybrid|TargetScan|miRanda), mmu-let-7g(RNAhybrid|TargetScan|miRanda), mmu-let-7i(RNAhybrid|TargetScan|miRanda), mmu-miR-1(RNAhybrid|miRanda), mmu-miR-101(TargetSc…		protein_coding			-	response to UV-C // response to gamma radiation // negative regulation of cell growth // positive regulation of apoptosis // negative regulation of S phase of mitotic cell cycle	molecular_function	perinuclear region of cytoplasm		2.15269	2.69765	2.45536	2.43523	-0.0113281	-1.00788	0.978714	1	2.5254	1.66891	3.14538	2.44656	0.981377	1	0.0113281
ENSMUSG00000050296	ATP-binding cassette, sub-family A (ABC1), member 12 [Source:MGI Symbol;Acc:MGI:2676312]	Abca12				mmu-let-7e(miRanda), mmu-miR-101a(miRanda), mmu-miR-101b(miRanda), mmu-miR-122(miRanda), mmu-miR-124(miRanda), mmu-miR-130a(miRanda), mmu-miR-130b(miRanda), mmu-miR-134(miRanda), mmu-miR-136(miRanda), mmu-miR-137(miRanda), mmu-miR-138(miRanda), mmu-miR-141(miRanda), mmu-miR-143(miRanda), mmu-miR-145(miRanda), mmu-miR-149(miRanda), mmu-miR-150(miRanda), mmu-miR-155(miRanda), mmu-miR-15abc(TargetSc…		protein_coding			-	keratinocyte differentiation // keratinization // ceramide transport // surfactant homeostasis // lung alveolus development // lipid homeostasis	molecular_function // ATP binding // ATPase activity	mitochondrial inner membrane // cytosol		0	0	0	0	Insufficient Expression	Insufficient Expression	1	1	0	0	0	0	1	1	0
ENSMUSG00000075165	olfactory receptor 1105 [Source:MGI Symbol;Acc:MGI:3030939]	Olfr1105						protein_coding			-	G-protein coupled receptor protein signaling pathway // sensory perception of smell // detection of chemical stimulus involved in sensory perception of smell	G-protein coupled receptor activity // olfactory receptor activity	plasma membrane // integral to membrane		0	0	0	0	Insufficient Expression	Insufficient Expression	1	1	0	0	0	0	1	1	0
ENSMUSG00000050295	forkhead box C1 [Source:MGI Symbol;Acc:MGI:1347466]	Foxc1				mmu-miR-1(miRanda), mmu-miR-101a(miRanda), mmu-miR-101b(miRanda), mmu-miR-103(miRanda), mmu-miR-107(miRanda), mmu-miR-1192(TargetScan|miRanda), mmu-miR-122(miRanda), mmu-miR-124(miRanda), mmu-miR-125a-3p(miRanda), mmu-miR-133a(miRanda), mmu-miR-133abc(TargetScan), mmu-miR-133b(miRanda), mmu-miR-137(miRanda), mmu-miR-138(miRanda), mmu-miR-141(miRanda), mmu-miR-144(miRanda), mmu-miR-149(miRanda), m…		transcription regulator|protein_coding			-	negative regulation of transcription from RNA polymerase II promoter // skeletal system development // ossification // ovarian follicle development // blood vessel development // vasculogenesis // eye development // metanephros development // ureteric bud development // in utero embryonic development // somitogenesis // kidney development // lymph vessel development // lymphangiogenesis // blood …	DNA binding // double-stranded DNA binding // sequence-specific DNA binding transcription factor activity // sequence-specific enhancer binding RNA polymerase II transcription factor activity // protein binding // transcription factor binding // DNA bending activity // chromatin DNA binding // sequence-specific DNA binding // transcription regulatory region DNA binding	nucleus // transcription factor complex // nuclear heterochromatin // cytoplasm	BMP Signaling Pathway in Eyelid Development:WP3663 // Heart Development:WP2067	0.0575258	0.424367	0.426368	0.302754	-1.68435	-3.21396	0.00431441	0.268095	1.33881	1.9576	2.6649	1.9871	0.0138349	0.546297	1.68435
ENSMUSG00000075164	olfactory receptor 1106 [Source:MGI Symbol;Acc:MGI:3030940]	Olfr1106						protein_coding			-	G-protein coupled receptor protein signaling pathway // sensory perception of smell // detection of chemical stimulus involved in sensory perception of smell	G-protein coupled receptor activity // olfactory receptor activity	plasma membrane // integral to membrane		0	0	0	0	Insufficient Expression	Insufficient Expression	1	1	0	0	0	0	1	1	0
ENSMUSG00000050299	predicted gene 9843 [Source:MGI Symbol;Acc:MGI:3708621]	Gm9843						protein_coding			-	translation	structural constituent of ribosome	ribosome	Cytoplasmic Ribosomal Proteins:WP163	8.42731	8.42477	8.65478	8.50229	-0.2957	-1.22748	0.142125	0.64472	8.68415	9.04616	8.66365	8.79799	0.112387	0.741398	0.2957
ENSMUSG00000075166	olfactory receptor 1104 [Source:MGI Symbol;Acc:MGI:3030938]	Olfr1104						protein_coding			-	G-protein coupled receptor protein signaling pathway // sensory perception of smell // detection of chemical stimulus involved in sensory perception of smell	G-protein coupled receptor activity // olfactory receptor activity	integral to membrane		0	0	0	0	Insufficient Expression	Insufficient Expression	1	1	0	0	0	0	1	1	0
ENSMUSG00000075161	olfactory receptor 1109 [Source:MGI Symbol;Acc:MGI:3030943]	Olfr1109						protein_coding			-	G-protein coupled receptor protein signaling pathway // sensory perception of smell // detection of chemical stimulus involved in sensory perception of smell	G-protein coupled receptor activity // olfactory receptor activity	plasma membrane // integral to membrane		0	0	0	0	Insufficient Expression	Insufficient Expression	1	1	0	0	0	0	1	1	0
ENSMUSG00000075160	olfactory receptor 259 [Source:MGI Symbol;Acc:MGI:3030093]	Olfr259						protein_coding			-	G-protein coupled receptor protein signaling pathway // sensory perception of smell // detection of chemical stimulus involved in sensory perception of smell	G-protein coupled receptor activity // olfactory receptor activity	plasma membrane // integral to membrane		0	0	0	0	Insufficient Expression	Insufficient Expression	1	1	0	0	0	0	1	1	0
ENSMUSG00000029684	Wiskott-Aldrich syndrome-like (human) [Source:MGI Symbol;Acc:MGI:1920428]	Wasl				mmu-let-7(TargetScan), mmu-let-7a(miRanda), mmu-let-7b(miRanda), mmu-let-7c(miRanda), mmu-let-7d(miRanda), mmu-let-7e(miRanda), mmu-let-7f(miRanda), mmu-let-7g(miRanda), mmu-let-7i(miRanda), mmu-miR-1(miRanda), mmu-miR-1192(miRanda), mmu-miR-1193-5p(TargetScan), mmu-miR-122(miRanda), mmu-miR-124(miRanda), mmu-miR-128a(TargetScan|miRanda), mmu-miR-128b(TargetScan|miRanda), mmu-miR-130a(TargetScan|…	nucleus	transcription regulator|protein_coding			-	transcription, DNA-dependent // regulation of transcription, DNA-dependent // protein complex assembly // membrane budding // actin polymerization or depolymerization // response to bacterium // vesicle organization // actin cytoskeleton organization // vesicle transport along actin filament // regulation of protein localization // cellular protein complex localization // actin nucleation // posi…	actin binding // small GTPase regulator activity // protein binding	nucleus // cytoplasm // cytoplasmic membrane-bounded vesicle // lamellipodium // actin cap	EGFR1 Signaling Pathway:WP572 // XPodNet - protein-protein interactions in the podocyte expanded by STRING:WP2309 // PodNet: protein-protein interactions in the podocyte:WP2310 // G13 Signaling Pathway:WP298 // Chemokine signaling pathway:KEGG-mmu04062:WP2292	3.28588	4.57262	3.64376	3.83409	0.181704	1.13422	0.653806	1	3.9228	3.75171	3.28264	3.65238	0.69337	1	0.181704
ENSMUSG00000075163	olfactory receptor 1107 [Source:MGI Symbol;Acc:MGI:3030941]	Olfr1107						protein_coding			-	G-protein coupled receptor protein signaling pathway // sensory perception of smell // detection of chemical stimulus involved in sensory perception of smell	G-protein coupled receptor activity // olfactory receptor activity	integral to membrane		0	0	0	0	Insufficient Expression	Insufficient Expression	1	1	0	0	0	0	1	1	0
ENSMUSG00000041138	NME/NM23 family member 8 [Source:MGI Symbol;Acc:MGI:1920662]	Nme8				mmu-miR-140(miRanda), mmu-miR-153(miRanda|mirbase), mmu-miR-27a(miRanda), mmu-miR-27b(miRanda), mmu-miR-382(miRanda), mmu-miR-592(miRanda), mmu-miR-876-3p(miRanda)		protein_coding			-	GTP biosynthetic process // UTP biosynthetic process // CTP biosynthetic process // multicellular organismal development // spermatogenesis // cell differentiation // cell redox homeostasis	nucleoside diphosphate kinase activity // ATP binding	cytoplasm // microtubule cytoskeleton		0	0	0	0	Insufficient Expression	Insufficient Expression	1	1	0	0	0	0	1	1	0
ENSMUSG00000041130	zinc finger protein 598 [Source:MGI Symbol;Acc:MGI:2670965]	Zfp598				mmu-miR-101a(miRanda), mmu-miR-101b(miRanda), mmu-miR-15a(miRanda), mmu-miR-15b(miRanda), mmu-miR-16(miRanda), mmu-miR-187(miRanda), mmu-miR-195(miRanda), mmu-miR-19a(miRanda), mmu-miR-19b(miRanda), mmu-miR-217(miRanda), mmu-miR-26a(miRanda), mmu-miR-26b(miRanda), mmu-miR-322(miRanda), mmu-miR-326(miRanda), mmu-miR-330(miRanda), mmu-miR-340-5p(miRanda), mmu-miR-379(miRanda), mmu-miR-431(miRanda),…		protein_coding			-	biological_process	zinc ion binding	intracellular		2.73222	3.60014	2.78119	3.03785	0.497637	1.4119	0.160163	0.670279	2.68369	2.18949	2.74745	2.54021	0.208451	0.813441	0.497637
ENSMUSG00000041133	structural maintenance of chromosomes 1A [Source:MGI Symbol;Acc:MGI:1344345]	Smc1a				mmu-miR-129-5p(miRanda), mmu-miR-132(RNAhybrid|miRanda), mmu-miR-134(TargetScan), mmu-miR-135a(pictar), mmu-miR-135a-5p(TargetScan), mmu-miR-135ab(TargetScan), mmu-miR-135b(pictar), mmu-miR-137(TargetScan), mmu-miR-137ab(TargetScan), mmu-miR-138(RNAhybrid|miRanda), mmu-miR-18(RNAhybrid|miRanda), mmu-miR-183(RNAhybrid|miRanda), mmu-miR-184(RNAhybrid), mmu-miR-185(RNAhybrid|TargetScan|miRanda), mmu…		protein_coding			-	cell cycle checkpoint // DNA repair // DNA recombination // sister chromatid cohesion // mitosis // meiosis // response to radiation // stem cell maintenance // chromosome condensation // negative regulation of DNA endoreduplication // signal transduction in response to DNA damage // cell division	chromatin binding // protein binding // ATP binding // protein heterodimerization activity	kinetochore // nucleus // nucleoplasm // cytoplasm // meiotic cohesin complex	miRNA regulation of DNA Damage Response:WP2087 // mRNA processing:WP310	7.04527	7.76412	6.976	7.26179	1.23266	2.35	0.127663	0.62662	6.75435	4.51584	6.8172	6.02913	0.197171	0.800365	1.23266
ENSMUSG00000041132	NEDD4 binding protein 2-like 1 [Source:MGI Symbol;Acc:MGI:2140872]	N4bp2l1				mmu-miR-135a(miRanda), mmu-miR-135b(miRanda), mmu-miR-148a(miRanda), mmu-miR-148b(miRanda), mmu-miR-149(miRanda), mmu-miR-152(miRanda), mmu-miR-186(miRanda), mmu-miR-200c(miRanda), mmu-miR-214(miRanda), mmu-miR-24(miRanda), mmu-miR-27a(miRanda), mmu-miR-27b(miRanda), mmu-miR-291a-3p(miRanda), mmu-miR-294(miRanda), mmu-miR-295(miRanda), mmu-miR-29a(miRanda), mmu-miR-29abcd(TargetScan), mmu-miR-29b…		protein_coding			-	biological_process	molecular_function	cellular_component		2.85941	3.95459	3.13728	3.31709	0.40161	1.32098	0.30992	0.857546	3.31981	2.88531	2.54133	2.91548	0.370512	0.845553	0.40161
ENSMUSG00000041135	receptor (TNFRSF)-interacting serine-threonine kinase 2 [Source:MGI Symbol;Acc:MGI:1891456]	Ripk2				mmu-miR-150(miRanda), mmu-miR-194(miRanda), mmu-miR-200b(miRanda), mmu-miR-200bc(TargetScan), mmu-miR-200c(miRanda), mmu-miR-217(miRanda), mmu-miR-30a(miRanda), mmu-miR-30b(miRanda), mmu-miR-30c(miRanda), mmu-miR-30d(miRanda), mmu-miR-30e(miRanda), mmu-miR-340-5p(miRanda), mmu-miR-384-5p(miRanda), mmu-miR-429(TargetScan|miRanda), mmu-miR-451(miRanda), mmu-miR-548a(TargetScan), mmu-miR-875-5p(miRa…		kinase|protein_coding			-	positive regulation of cytokine-mediated signaling pathway // adaptive immune response // positive regulation of T-helper 1 type immune response // I-kappaB kinase/NF-kappaB cascade // positive regulation of protein ubiquitination // lipopolysaccharide-mediated signaling pathway // positive regulation of chemokine production // positive regulation of interferon-gamma production // positive regula…	protein serine/threonine kinase activity // non-membrane spanning protein tyrosine kinase activity // protein binding // ATP binding // LIM domain binding // protein homodimerization activity // CARD domain binding	cytoplasm // cytosol	FAS pathway and Stress induction of HSP regulation:WP571 // TNF-alpha NF-kB Signaling Pathway:WP246	2.33346	2.87237	2.7008	2.63554	0.207737	1.15488	0.314201	0.860727	2.46779	2.31295	2.50269	2.42781	0.287124	0.845553	0.207737
ENSMUSG00000041134	cysteine and tyrosine-rich protein 1 [Source:MGI Symbol;Acc:MGI:2152187]	Cyyr1				mmu-miR-1(miRanda), mmu-miR-103(miRanda), mmu-miR-106a(miRanda), mmu-miR-106b(miRanda), mmu-miR-107(miRanda), mmu-miR-124(miRanda), mmu-miR-125a-3p(miRanda), mmu-miR-125a-5p(miRanda), mmu-miR-125b-5p(miRanda), mmu-miR-130a(miRanda), mmu-miR-130b(miRanda), mmu-miR-135a(miRanda), mmu-miR-135b(miRanda), mmu-miR-137(miRanda), mmu-miR-145(miRanda), mmu-miR-15a(miRanda), mmu-miR-15b(miRanda), mmu-miR-1…	transmembrane	protein_coding			-	biological_process	molecular_function	cellular_component // integral to membrane		0.418338	0.462502	1.01495	0.631929	Insufficient Expression	Insufficient Expression	0.617981	1	0.361883	0.909216	1.05309	0.774731	0.642548	1	0.142801
ENSMUSG00000027409	RIKEN cDNA 1700020A23 gene [Source:MGI Symbol;Acc:MGI:1922906]	1700020A23Rik						protein_coding			-	biological_process	molecular_function	cellular_component		0	0	0.502473	0.167491	Insufficient Expression	Insufficient Expression	0.958718	1	0	0	0.46537	0.155123	0.959393	1	0.0123679
ENSMUSG00000016921	serine/arginine-rich splicing factor 6 [Source:MGI Symbol;Acc:MGI:1915246]	Srsf6				mmu-miR-103a(TargetScan), mmu-miR-107(TargetScan), mmu-miR-107ab(TargetScan), mmu-miR-1192(TargetScan), mmu-miR-124(TargetScan|miRanda), mmu-miR-124a(pictar), mmu-miR-124ab(TargetScan), mmu-miR-125a(pictar), mmu-miR-125a-5p(TargetScan), mmu-miR-125b(pictar), mmu-miR-125b-5p(TargetScan), mmu-miR-137(TargetScan|miRanda|pictar), mmu-miR-137ab(TargetScan), mmu-miR-138(TargetScan), mmu-miR-138ab(Targe…		protein_coding			-	negative regulation of nuclear mRNA splicing, via spliceosome	nucleotide binding // molecular_function // nucleic acid binding	nucleus	mRNA processing:WP310	6.42105	6.58795	5.91016	6.30639	0.200074	1.14876	0.422817	0.954631	6.07674	5.93031	6.31188	6.10631	0.437492	0.911689	0.200074
ENSMUSG00000027408	carboxypeptidase X 1 (M14 family) [Source:MGI Symbol;Acc:MGI:1934569]	Cpxm1				mmu-miR-103(RNAhybrid|miRanda), mmu-miR-10a(RNAhybrid|miRanda), mmu-miR-124a(RNAhybrid|miRanda), mmu-miR-125a(RNAhybrid|miRanda), mmu-miR-125b(RNAhybrid|miRanda), mmu-miR-133a(RNAhybrid|miRanda), mmu-miR-133b(RNAhybrid|miRanda), mmu-miR-145(RNAhybrid|miRanda), mmu-miR-148a(RNAhybrid), mmu-miR-148b(RNAhybrid), mmu-miR-198(pictar), mmu-miR-204(RNAhybrid), mmu-miR-205(RNAhybrid|miRanda), mmu-miR-207…	extracellular	protein_coding			-	cell adhesion	metallopeptidase activity // zinc ion binding	extracellular space		0	0	0.231543	0.077181	Insufficient Expression	Insufficient Expression	0.454077	0.986731	0	0.665095	0.104366	0.256487	0.461679	0.934719	0.179306
ENSMUSG00000014402	tumor susceptibility gene 101 [Source:MGI Symbol;Acc:MGI:106581]	Tsg101				mmu-let-7a(RNAhybrid|miRanda), mmu-let-7b(miRanda), mmu-let-7c(miRanda), mmu-let-7d(RNAhybrid|miRanda), mmu-let-7e(RNAhybrid|miRanda), mmu-let-7f(miRanda), mmu-let-7i(RNAhybrid), mmu-miR-101b(RNAhybrid|miRanda), mmu-miR-103(RNAhybrid|miRanda), mmu-miR-106a(miRanda), mmu-miR-106ab(TargetScan), mmu-miR-106b(miRanda|pictar), mmu-miR-107(RNAhybrid|miRanda), mmu-miR-1192(miRanda), mmu-miR-130a(miRanda…	nucleus	protein_coding			-	regulation of cell growth // protein modification process // cell cycle arrest // negative regulation of cell proliferation // protein transport // virus-host interaction // cell differentiation // keratinocyte differentiation // ubiquitin-dependent protein catabolic process via the multivesicular body sorting pathway // negative regulation of transcription, DNA-dependent // non-lytic virus buddi…	transcription corepressor activity // protein binding // ubiquitin protein ligase binding // calcium-dependent protein binding	ESCRT I complex // nucleus // nucleolus // cytoplasm // early endosome // late endosome // plasma membrane // late endosome membrane	XPodNet - protein-protein interactions in the podocyte expanded by STRING:WP2309 // PodNet: protein-protein interactions in the podocyte:WP2310	4.85352	5.73219	5.11264	5.23278	0.556433	1.47063	0.170758	0.687857	4.95111	4.09314	4.9848	4.67635	0.228038	0.83522	0.556433
ENSMUSG00000058603	ribosomal protein L28, pseudogene 1 [Source:MGI Symbol;Acc:MGI:3705349]	Rpl28-ps1				mmu-miR-129-5p(RNAhybrid|miRanda), mmu-miR-137(pictar), mmu-miR-469(RNAhybrid|miRanda), mmu-miR-491(RNAhybrid), mmu-miR-671(RNAhybrid|miRanda), mmu-miR-696(RNAhybrid|miRanda), mmu-miR-699(RNAhybrid|miRanda), mmu-miR-7(RNAhybrid|miRanda), mmu-miR-762(RNAhybrid), mmu-miR-764-3p(RNAhybrid|miRanda), mmu-miR-801(RNAhybrid|miRanda)		processed_pseudogene			-					9.00819	0	0	3.00273	3.00273	8.01515	0.287811	0.849511	0	0	0	0	0.373901	0.845553	3.00273
ENSMUSG00000058607	ribosomal protein L31, pseudogene 20 [Source:MGI Symbol;Acc:MGI:3644512]	Rpl31-ps20						processed_pseudogene			-					2.28924	3.618	0	1.96908	0.035531	1.02493	0.979662	1	0	1.8214	3.97925	1.93355	0.982939	1	0.035531
ENSMUSG00000090345											-					0	0	0	0	Insufficient Expression	Insufficient Expression	1	1	0	0	0	0	1	1	0
ENSMUSG00000090346	vomeronasal 1 receptor 5 [Source:MGI Symbol;Acc:MGI:2159455]	Vmn1r5						protein_coding			-	response to pheromone	pheromone binding // pheromone receptor activity	integral to plasma membrane		0	0	0	0	Insufficient Expression	Insufficient Expression	1	1	0	0	0	0	1	1	0
ENSMUSG00000090340	RIKEN cDNA C030048H21 gene [Source:MGI Symbol;Acc:MGI:1924731]	C030048H21Rik						protein_coding			-	biological_process	molecular_function	cellular_component		0	0	0	0	Insufficient Expression	Insufficient Expression	1	1	0	0	0	0	1	1	0
ENSMUSG00000090341	predicted gene 17217 [Source:MGI Symbol;Acc:MGI:4938044]	Gm17217						transcribed_unprocessed_pseudogene			-					0	0	0	0	Insufficient Expression	Insufficient Expression	1	1	0	0	0	0	1	1	0
ENSMUSG00000090342	vomeronasal 2, receptor 46 [Source:MGI Symbol;Acc:MGI:3757899]	Vmn2r46						protein_coding			-		G-protein coupled receptor activity	integral to membrane		0	0	0	0	Insufficient Expression	Insufficient Expression	1	1	0	0	0	0	1	1	0
ENSMUSG00000090343											-					0	0	0	0	Insufficient Expression	Insufficient Expression	1	1	0	0	0	0	1	1	0
ENSMUSG00000055401	F-box protein 6 [Source:MGI Symbol;Acc:MGI:1354743]	Fbxo6				mmu-miR-125a-5p(miRanda), mmu-miR-125b-5p(miRanda), mmu-miR-22(miRanda), mmu-miR-291a-3p(miRanda), mmu-miR-294(miRanda), mmu-miR-295(miRanda), mmu-miR-302a(miRanda), mmu-miR-302b(miRanda), mmu-miR-302d(miRanda), mmu-miR-351(miRanda), mmu-miR-874(miRanda)		protein_coding			-	DNA repair // glycoprotein catabolic process // response to unfolded protein // protein ubiquitination // ER-associated protein catabolic process // SCF-dependent proteasomal ubiquitin-dependent protein catabolic process	glycoprotein binding // ubiquitin-protein ligase activity // protein binding // carbohydrate binding	cytoplasm // SCF ubiquitin ligase complex		2.99225	3.90445	3.26497	3.38723	0.546661	1.4607	0.188884	0.718374	2.32081	2.83343	3.36746	2.84057	0.248847	0.845553	0.546661
ENSMUSG00000055403	RIKEN cDNA 4933427D06 gene [Source:MGI Symbol;Acc:MGI:3026922]	4933427D06Rik				mmu-miR-101a(miRanda), mmu-miR-101b(miRanda), mmu-miR-103(miRanda), mmu-miR-107(miRanda), mmu-miR-125a-5p(miRanda), mmu-miR-125b-5p(miRanda), mmu-miR-136(miRanda), mmu-miR-138(miRanda), mmu-miR-146a(miRanda), mmu-miR-146b(miRanda), mmu-miR-149(miRanda), mmu-miR-186(miRanda), mmu-miR-193(miRanda), mmu-miR-202-3p(miRanda), mmu-miR-291a-3p(miRanda), mmu-miR-294(miRanda), mmu-miR-295(miRanda), mmu-mi…		protein_coding			-	biological_process	molecular_function	cellular_component		0.775899	1.59929	1.67834	1.35118	0.17107	1.12589	0.630905	1	1.32391	0.727277	1.48914	1.18011	0.667743	1	0.17107
ENSMUSG00000055407	microtubule-associated protein 6 [Source:MGI Symbol;Acc:MGI:1201690]	Map6				mmu-miR-106b(miRanda), mmu-miR-125a(pictar), mmu-miR-125b(pictar), mmu-miR-128(miRanda), mmu-miR-132(miRanda), mmu-miR-133a(miRanda), mmu-miR-133b(miRanda), mmu-miR-138(miRanda), mmu-miR-149(miRanda), mmu-miR-181a(miRanda), mmu-miR-181b(miRanda), mmu-miR-181c(miRanda), mmu-miR-181d(miRanda), mmu-miR-185(miRanda), mmu-miR-195(miRanda), mmu-miR-205(miRanda), mmu-miR-212(miRanda), mmu-miR-223(miRand…		protein_coding			-	negative regulation of microtubule depolymerization	calmodulin binding // microtubule binding	Golgi apparatus // microtubule // perinuclear region of cytoplasm		0	0	0.122139	0.040713	Insufficient Expression	Insufficient Expression	0.757461	1	0	0	0	0	0.373901	0.845553	0.040713
ENSMUSG00000055408	predicted gene 15053 [Source:MGI Symbol;Acc:MGI:3642509]	Gm15053				mmu-miR-106a(miRanda), mmu-miR-106b(miRanda), mmu-miR-124(miRanda), mmu-miR-125a-3p(miRanda), mmu-miR-129-5p(miRanda), mmu-miR-138(miRanda), mmu-miR-143(miRanda), mmu-miR-144(miRanda), mmu-miR-17(miRanda), mmu-miR-187(miRanda), mmu-miR-200c(miRanda), mmu-miR-20a(miRanda), mmu-miR-20b(miRanda), mmu-miR-210(miRanda), mmu-miR-216b(miRanda), mmu-miR-221(miRanda), mmu-miR-222(miRanda), mmu-miR-290-5p(…		antisense			-					0	0	0	0	Insufficient Expression	Insufficient Expression	1	1	0	0	0	0	1	1	0
ENSMUSG00000055409	NEL-like 1 [Source:MGI Symbol;Acc:MGI:2443902]	Nell1				mmu-let-7e(RNAhybrid|miRanda), mmu-miR-124a(RNAhybrid|miRanda), mmu-miR-136(miRanda), mmu-miR-143(miRanda), mmu-miR-151(RNAhybrid|miRanda|pictar), mmu-miR-17-5p(pictar), mmu-miR-181a*(RNAhybrid|TargetScan|miRanda), mmu-miR-183(RNAhybrid|miRanda), mmu-miR-184(RNAhybrid|miRanda), mmu-miR-203(RNAhybrid|TargetScan|miRanda), mmu-miR-207(RNAhybrid|miRanda), mmu-miR-214(RNAhybrid|miRanda), mmu-miR-218(m…	extracellular	protein_coding			-	regulation of gene expression // cell differentiation // positive regulation of bone mineralization // negative regulation of osteoblast proliferation // positive regulation of osteoblast differentiation // negative regulation of cyclin catabolic process	calcium ion binding // protein binding	extracellular region // nuclear envelope // cytoplasm // perinuclear region of cytoplasm		0	0	0	0	Insufficient Expression	Insufficient Expression	1	1	0	0	0	0	1	1	0
ENSMUSG00000050439	ENTH domain containing 1 [Source:MGI Symbol;Acc:MGI:2686088]	Enthd1						protein_coding			-	biological_process	molecular_function	cellular_component		0	0.20072	0.260886	0.153869	Insufficient Expression	Insufficient Expression	0.661985	1	0	0.247358	0	0.0824525	0.565319	1	0.0714161
ENSMUSG00000062337											-					0	0	0	0	Insufficient Expression	Insufficient Expression	1	1	0	0	0	0	1	1	0
ENSMUSG00000051527	ubiquitin specific peptidase 29 [Source:MGI Symbol;Acc:MGI:1888998]	Usp29				mmu-miR-106a(miRanda), mmu-miR-106b(miRanda), mmu-miR-10a(miRanda), mmu-miR-10b(miRanda), mmu-miR-125a-3p(miRanda), mmu-miR-129-5p(miRanda), mmu-miR-134(miRanda), mmu-miR-135a(miRanda), mmu-miR-135b(miRanda), mmu-miR-138(miRanda), mmu-miR-141(miRanda), mmu-miR-142-3p(miRanda), mmu-miR-149(miRanda), mmu-miR-155(miRanda), mmu-miR-17(miRanda), mmu-miR-191(miRanda), mmu-miR-200a(miRanda), mmu-miR-204…		protein_coding			-	ubiquitin-dependent protein catabolic process	ubiquitin thiolesterase activity // cysteine-type peptidase activity			0	0	0	0	Insufficient Expression	Insufficient Expression	1	1	0	0	0	0	1	1	0
ENSMUSG00000051528	olfactory receptor 424 [Source:MGI Symbol;Acc:MGI:3030258]	Olfr424						protein_coding			-	G-protein coupled receptor protein signaling pathway // sensory perception of smell // detection of chemical stimulus involved in sensory perception of smell	G-protein coupled receptor activity // olfactory receptor activity	plasma membrane // integral to membrane		0	0	0	0	Insufficient Expression	Insufficient Expression	1	1	0	0	0	0	1	1	0
ENSMUSG00000040770	interleukin 25 [Source:MGI Symbol;Acc:MGI:2155888]	Il25				mmu-miR-106a(miRanda), mmu-miR-106ab(TargetScan), mmu-miR-106b(miRanda|pictar), mmu-miR-1192(miRanda), mmu-miR-130a(miRanda), mmu-miR-130ac(TargetScan), mmu-miR-130b(miRanda), mmu-miR-135a(miRanda), mmu-miR-135b(miRanda), mmu-miR-15a(miRanda), mmu-miR-15b(miRanda), mmu-miR-16(miRanda), mmu-miR-17(TargetScan|miRanda), mmu-miR-17-5p(TargetScan|pictar), mmu-miR-195(miRanda), mmu-miR-19a(miRanda), mm…		protein_coding			-	inflammatory response to antigenic stimulus // inflammatory response // response to fungus // response to nematode // eosinophil differentiation // positive regulation of transcription from RNA polymerase II promoter	cytokine activity // interleukin-17E receptor binding	extracellular region		0	0	0	0	Insufficient Expression	Insufficient Expression	1	1	0	0	0	0	1	1	0
ENSMUSG00000040771	O-acyl-ADP-ribose deacylase 1 [Source:MGI Symbol;Acc:MGI:2146818]	Oard1						protein_coding			-	purine nucleoside metabolic process	purine nucleoside binding // deacetylase activity	cellular_component		5.25104	5.50608	5.156	5.30437	0.562688	1.47702	0.0764972	0.539105	4.99067	4.24457	4.98981	4.74168	0.105206	0.741398	0.562688
ENSMUSG00000040774	choline/ethanolaminephosphotransferase 1 [Source:MGI Symbol;Acc:MGI:2139793]	Cept1				mmu-let-7c(RNAhybrid|miRanda), mmu-let-7d*(RNAhybrid), mmu-miR-101a(RNAhybrid|miRanda), mmu-miR-101b(RNAhybrid|miRanda), mmu-miR-10a(RNAhybrid|TargetScan|miRanda), mmu-miR-10b(miRanda), mmu-miR-1192(miRanda), mmu-miR-122(TargetScan|miRanda), mmu-miR-122a(TargetScan|miRanda), mmu-miR-127(RNAhybrid|miRanda), mmu-miR-128a(RNAhybrid|miRanda), mmu-miR-128b(RNAhybrid|miRanda), mmu-miR-129-5p(RNAhybrid|…	transmembrane	protein_coding			-	phosphatidylethanolamine biosynthetic process // phosphatidylcholine biosynthetic process	diacylglycerol cholinephosphotransferase activity // ethanolaminephosphotransferase activity // phosphotransferase activity, for other substituted phosphate groups // metal ion binding	endoplasmic reticulum membrane // integral to membrane // nuclear membrane	One carbon metabolism and related pathways:WP1770 // Kennedy pathway:WP1771	5.25359	3.82746	3.8079	4.29632	0.186291	1.13783	0.694996	1	3.8064	4.42843	4.09525	4.11003	0.73404	1	0.186291
ENSMUSG00000040775	predicted gene 9772 [Source:MGI Symbol;Acc:MGI:3641789]	Gm9772						protein_coding			-		nucleic acid binding // zinc ion binding	intracellular		1.66691	0	0	0.555637	Insufficient Expression	Insufficient Expression	0.948123	1	0	1.53361	0	0.511204	0.955895	1	0.0444326
ENSMUSG00000056174	collagen, type VIII, alpha 2 [Source:MGI Symbol;Acc:MGI:88464]	Col8a2				mmu-miR-125a-3p(TargetScan), mmu-miR-132(miRanda), mmu-miR-148a(miRanda), mmu-miR-148b(miRanda), mmu-miR-149(miRanda), mmu-miR-150(miRanda), mmu-miR-1554(TargetScan), mmu-miR-186(miRanda), mmu-miR-190(miRanda), mmu-miR-190b(miRanda), mmu-miR-212(miRanda), mmu-miR-214(miRanda), mmu-miR-216b(miRanda), mmu-miR-33(pictar), mmu-miR-411(miRanda), mmu-miR-486(miRanda), mmu-miR-489(miRanda), mmu-miR-761(…		protein_coding			-	angiogenesis // cell adhesion // camera-type eye morphogenesis // epithelial cell proliferation		collagen // basement membrane // extracellular matrix		0.0526866	0	0.0634929	0.0387265	Insufficient Expression	Insufficient Expression	0.817605	1	0.100026	0	0.107017	0.0690144	0.488461	0.963657	0.030288
ENSMUSG00000057802	predicted gene 10030 [Source:MGI Symbol;Acc:MGI:3641798]	Gm10030						protein_coding			-	biological_process	molecular_function	cellular_component		0	0	0	0	-0.959663	-1.94486	0.292018	0.850713	0	2.87899	0	0.959663	0.373901	0.845553	0.959663
ENSMUSG00000057801	olfactory receptor 135 [Source:MGI Symbol;Acc:MGI:2177518]	Olfr135						protein_coding			-	G-protein coupled receptor protein signaling pathway // sensory perception of smell // detection of chemical stimulus involved in sensory perception of smell	G-protein coupled receptor activity // olfactory receptor activity	plasma membrane // integral to membrane		0	0	0	0	Insufficient Expression	Insufficient Expression	1	1	0	0	0	0	1	1	0
ENSMUSG00000057805	RIKEN cDNA 1700084M14 gene [Source:MGI Symbol;Acc:MGI:1920737]	1700084M14Rik						protein_coding			-	biological_process	molecular_function	cellular_component		0	0	0	0	Insufficient Expression	Insufficient Expression	1	1	0	0	0	0	1	1	0
ENSMUSG00000012126	UBX domain protein 11 [Source:MGI Symbol;Acc:MGI:1914836]	Ubxn11						protein_coding			-	biological_process	molecular_function	cellular_component // cytoplasm // cytoskeleton		2.88951	4.46332	3.4075	3.58677	0.94713	1.92803	0.0879444	0.555717	3.10708	2.34692	2.46493	2.63964	0.142547	0.750382	0.94713
ENSMUSG00000012123	absent in melanoma 1-like [Source:MGI Symbol;Acc:MGI:1334463]	Aim1l				mmu-let-7a(miRanda), mmu-let-7b(miRanda), mmu-let-7c(miRanda), mmu-let-7d(miRanda), mmu-miR-10a(miRanda), mmu-miR-10b(miRanda), mmu-miR-125a-3p(miRanda), mmu-miR-129-3p(RNAhybrid|miRanda), mmu-miR-138(RNAhybrid|miRanda), mmu-miR-143(miRanda), mmu-miR-17(miRanda), mmu-miR-186(miRanda), mmu-miR-198(pictar), mmu-miR-205(RNAhybrid|miRanda), mmu-miR-207(RNAhybrid|miRanda), mmu-miR-20a(miRanda), mmu-mi…		protein_coding			-	biological_process	molecular_function	cellular_component		3.12707	3.00607	6.26481	4.13265	1.34913	2.54758	0.194957	0.728062	2.86172	2.68611	2.80274	2.78352	0.275082	0.845553	1.34913
ENSMUSG00000025269	apurinic/apyrimidinic endonuclease 2 [Source:MGI Symbol;Acc:MGI:1924872]	Apex2				mmu-miR-1192(miRanda), mmu-miR-128(miRanda), mmu-miR-138(miRanda), mmu-miR-139-5p(miRanda), mmu-miR-144(miRanda), mmu-miR-149(miRanda), mmu-miR-150(miRanda), mmu-miR-186(miRanda), mmu-miR-192(miRanda), mmu-miR-199a-5p(miRanda), mmu-miR-19a(miRanda), mmu-miR-19b(miRanda), mmu-miR-200b(miRanda), mmu-miR-205(miRanda), mmu-miR-215(miRanda), mmu-miR-219(miRanda), mmu-miR-23a(miRanda), mmu-miR-23b(miRa…	nucleus	protein_coding			-	DNA repair // DNA recombination // cell cycle	DNA binding // DNA-(apurinic or apyrimidinic site) lyase activity // endonuclease activity // exonuclease activity // zinc ion binding	nucleus // mitochondrion // mitochondrial inner membrane		4.29108	4.06839	3.84469	4.06805	0.815374	1.75975	0.0442626	0.474798	3.44731	2.63318	3.67755	3.25268	0.0756515	0.706615	0.815374
ENSMUSG00000025268	melanoma antigen, family D, 2 [Source:MGI Symbol;Acc:MGI:1933391]	Maged2				mmu-miR-122(miRanda), mmu-miR-182(miRanda), mmu-miR-183(miRanda), mmu-miR-203(miRanda), mmu-miR-22(miRanda), mmu-miR-33(miRanda), mmu-miR-539(miRanda)		protein_coding			-	biological_process	molecular_function	cellular_component		0.944298	1.86742	1.06485	1.29219	0.149909	1.1095	0.616707	1	1.23086	0.978095	1.21788	1.14228	0.644747	1	0.149909
ENSMUSG00000025266	guanine nucleotide binding protein-like 3 (nucleolar)-like [Source:MGI Symbol;Acc:MGI:2448557]	Gnl3l				mmu-let-7a(miRanda), mmu-let-7b(miRanda), mmu-let-7c(miRanda), mmu-let-7d(miRanda), mmu-let-7f(miRanda), mmu-let-7g(miRanda), mmu-let-7i(miRanda), mmu-miR-1(miRanda), mmu-miR-10a(miRanda), mmu-miR-10b(miRanda), mmu-miR-1192(miRanda), mmu-miR-128(miRanda), mmu-miR-134(miRanda), mmu-miR-135a(miRanda), mmu-miR-135b(miRanda), mmu-miR-136(miRanda), mmu-miR-15a(miRanda), mmu-miR-15b(miRanda), mmu-miR-1…		protein_coding			-	GTP catabolic process // ribosome biogenesis	GTPase activity // protein binding // GTP binding	nucleus // nucleolus // mitochondrion		5.13486	5.96609	5.58683	5.56259	1.42704	2.68894	0.0056971	0.284383	4.55098	3.64457	4.21112	4.13555	0.0162018	0.556101	1.42704
ENSMUSG00000025265	FYVE, RhoGEF and PH domain containing 1 [Source:MGI Symbol;Acc:MGI:104566]	Fgd1				mmu-miR-106a(RNAhybrid|TargetScan|miRanda), mmu-miR-106ab(TargetScan), mmu-miR-106b(miRanda), mmu-miR-122(miRanda), mmu-miR-122a(RNAhybrid|miRanda), mmu-miR-1297(TargetScan), mmu-miR-133a(RNAhybrid|miRanda), mmu-miR-133b(RNAhybrid|miRanda), mmu-miR-134(RNAhybrid|miRanda), mmu-miR-138(RNAhybrid|miRanda), mmu-miR-145(RNAhybrid), mmu-miR-150(RNAhybrid|miRanda), mmu-miR-17(TargetScan|miRanda), mmu-mi…	nucleus	protein_coding			-	cytoskeleton organization // regulation of cell shape // actin cytoskeleton organization // regulation of Cdc42 GTPase activity // filopodium assembly	guanyl-nucleotide exchange factor activity // Rho guanyl-nucleotide exchange factor activity // protein binding // phospholipid binding // small GTPase binding // metal ion binding	ruffle // nucleus // cytoplasm // Golgi apparatus // cytoskeleton // plasma membrane // lamellipodium	Regulation of Actin Cytoskeleton:WP523 // XPodNet - protein-protein interactions in the podocyte expanded by STRING:WP2309	1.83868	2.0482	1.83444	1.90711	0.625545	1.54279	0.299407	0.852321	2.3863	0.228863	1.22952	1.28156	0.375119	0.846771	0.625545
ENSMUSG00000025264	TSR2 20S rRNA accumulation [Source:MGI Symbol;Acc:MGI:1916749]	Tsr2				mmu-miR-101a(miRanda), mmu-miR-101b(miRanda), mmu-miR-1192(miRanda), mmu-miR-150(miRanda), mmu-miR-183(miRanda), mmu-miR-190(miRanda), mmu-miR-195(miRanda), mmu-miR-200b(miRanda), mmu-miR-200c(miRanda), mmu-miR-215(miRanda), mmu-miR-216a(miRanda), mmu-miR-296-3p(miRanda), mmu-miR-320(miRanda), mmu-miR-322(miRanda), mmu-miR-324-5p(miRanda), mmu-miR-335-5p(miRanda), mmu-miR-339-5p(miRanda), mmu-miR…		protein_coding			-	rRNA processing // biological_process	molecular_function // protein binding	cellular_component		2.96692	3.80053	3.11305	3.2935	0.169028	1.1243	0.575809	1	3.19034	2.81883	3.36425	3.12447	0.606909	1	0.169028
ENSMUSG00000025262	family with sequence similarity 120, member C [Source:MGI Symbol;Acc:MGI:2387687]	Fam120c				mmu-miR-101a(RNAhybrid), mmu-miR-101b(RNAhybrid), mmu-miR-1192(miRanda), mmu-miR-125a(RNAhybrid|miRanda), mmu-miR-125b(RNAhybrid|miRanda), mmu-miR-128(TargetScan|miRanda), mmu-miR-128ab(TargetScan), mmu-miR-129-5p(miRanda), mmu-miR-130a(miRanda), mmu-miR-130b(miRanda), mmu-miR-135a(miRanda), mmu-miR-135b(miRanda), mmu-miR-150(RNAhybrid|miRanda), mmu-miR-15a(miRanda), mmu-miR-15b(miRanda), mmu-miR…		protein_coding			-	biological_process	molecular_function	cellular_component		1.59877	2.30628	1.62164	1.84223	0.284595	1.21807	0.367621	0.901748	1.96963	1.32807	1.37521	1.55764	0.411427	0.88487	0.284595
ENSMUSG00000025261	HECT, UBA and WWE domain containing 1 [Source:MGI Symbol;Acc:MGI:1926884]	Huwe1				mmu-let-7e(RNAhybrid|miRanda), mmu-let-7f(RNAhybrid|miRanda), mmu-miR-1(miRanda), mmu-miR-101a(miRanda), mmu-miR-101b(miRanda), mmu-miR-103(miRanda), mmu-miR-103a(TargetScan), mmu-miR-105(TargetScan), mmu-miR-106a(TargetScan|miRanda), mmu-miR-106b(RNAhybrid|miRanda), mmu-miR-107(TargetScan|miRanda), mmu-miR-107ab(TargetScan), mmu-miR-10a(RNAhybrid|miRanda), mmu-miR-10b(RNAhybrid|miRanda), mmu-miR…	nucleus	protein_coding			-	protein polyubiquitination // base-excision repair // protein monoubiquitination // histone ubiquitination // cell differentiation // protein ubiquitination involved in ubiquitin-dependent protein catabolic process	DNA binding // ubiquitin-protein ligase activity // protein binding	nucleus // cytoplasm		7.4081	8.28991	7.54751	7.74851	1.00278	2.00386	0.0433938	0.473247	7.02715	6.08513	7.12489	6.74572	0.0800113	0.710537	1.00278
ENSMUSG00000025260	hydroxysteroid (17-beta) dehydrogenase 10 [Source:MGI Symbol;Acc:MGI:1333871]	Hsd17b10				mmu-let-7d(RNAhybrid|miRanda), mmu-miR-124a(RNAhybrid|miRanda), mmu-miR-134(RNAhybrid|miRanda), mmu-miR-138(RNAhybrid|miRanda), mmu-miR-205(RNAhybrid|miRanda), mmu-miR-207(RNAhybrid), mmu-miR-28(RNAhybrid|miRanda), mmu-miR-293(RNAhybrid), mmu-miR-295(miRanda), mmu-miR-298(RNAhybrid|miRanda), mmu-miR-328(miRanda), mmu-miR-34a(RNAhybrid|miRanda), mmu-miR-378(RNAhybrid), mmu-miR-383(RNAhybrid|miRand…		protein_coding			-		nucleotide binding // 3-hydroxyacyl-CoA dehydrogenase activity // protein binding // oxidoreductase activity	mitochondrion // mitochondrial inner membrane // endoplasmic reticulum	Alzheimers Disease:WP2075 // Tryptophan metabolism:WP79	5.21658	5.58151	5.0164	5.2715	0.388344	1.30889	0.257236	0.812787	5.0676	4.31663	5.26522	4.88315	0.308265	0.845553	0.388344
ENSMUSG00000091123	predicted gene 17181 [Source:MGI Symbol;Acc:MGI:4938008]	Gm17181						processed_pseudogene			-					0	0	0	0	Insufficient Expression	Insufficient Expression	1	1	0	0	0	0	1	1	0
ENSMUSG00000091122	predicted gene 8247 [Source:MGI Symbol;Acc:MGI:3644638]	Gm8247						protein_coding			-	biological_process	molecular_function	cellular_component		0	0	0	0	Insufficient Expression	Insufficient Expression	1	1	0	0	0	0	1	1	0
ENSMUSG00000091121											-					0	0	0	0	Insufficient Expression	Insufficient Expression	1	1	0	0	0	0	1	1	0
ENSMUSG00000091129	IQ motif containing F6 [Source:MGI Symbol;Acc:MGI:3781315]	Iqcf6						protein_coding			-	biological_process	molecular_function	cellular_component		0	0	0	0	Insufficient Expression	Insufficient Expression	1	1	0	0	0	0	1	1	0
ENSMUSG00000060131	ATPase, class I, type 8B, member 4 [Source:MGI Symbol;Acc:MGI:1859664]	Atp8b4				mmu-let-7(TargetScan), mmu-let-7i(RNAhybrid|miRanda), mmu-miR-103(RNAhybrid|miRanda), mmu-miR-106b(RNAhybrid|miRanda), mmu-miR-125a(RNAhybrid|miRanda), mmu-miR-125b(RNAhybrid|miRanda), mmu-miR-128a(RNAhybrid|miRanda), mmu-miR-130b(RNAhybrid|miRanda), mmu-miR-132(RNAhybrid|miRanda), mmu-miR-136(RNAhybrid|miRanda), mmu-miR-138(RNAhybrid|miRanda), mmu-miR-140*(RNAhybrid|miRanda), mmu-miR-146(RNAhybr…		protein_coding			-	biological_process	magnesium ion binding // molecular_function // phospholipid-translocating ATPase activity // ATP binding // cation-transporting ATPase activity	cellular_component // integral to membrane		2.65706	2.63405	1.56474	2.28528	0.734581	1.66391	0.447852	0.979963	0.632307	3.51985	0.499941	1.5507	0.522401	0.999648	0.734581
ENSMUSG00000047203	vomeronasal 1 receptor 54 [Source:MGI Symbol;Acc:MGI:2148514]	Vmn1r54					transmembrane	GPCR(pheromone)|protein_coding			-	sensory perception of chemical stimulus // response to pheromone	receptor activity // pheromone receptor activity	cellular_component // plasma membrane // integral to membrane	Odorant GPCRs:WP1397 // GPCRs, Other:WP41	0	0	0	0	Insufficient Expression	Insufficient Expression	1	1	0	0	0	0	1	1	0
ENSMUSG00000047205	dual specificity phosphatase 18 [Source:MGI Symbol;Acc:MGI:1922469]	Dusp18				mmu-miR-10b(miRanda), mmu-miR-1192(miRanda), mmu-miR-136(miRanda), mmu-miR-144(miRanda), mmu-miR-217(miRanda), mmu-miR-26b(miRanda), mmu-miR-329(miRanda), mmu-miR-342-3p(miRanda), mmu-miR-362-3p(miRanda), mmu-miR-377(miRanda), mmu-miR-378(miRanda), mmu-miR-495(miRanda), mmu-miR-539(miRanda), mmu-miR-544(miRanda), mmu-miR-590-3p(miRanda), mmu-miR-9(miRanda)	nucleus	receptor|protein_coding			-	protein targeting to membrane // protein targeting to mitochondrion // protein localization to organelle // peptidyl-tyrosine dephosphorylation // response to antibiotic	protein tyrosine phosphatase activity // protein tyrosine/serine/threonine phosphatase activity // phosphatase activity // MAP kinase tyrosine/serine/threonine phosphatase activity	nucleus // cytoplasm // mitochondrion // mitochondrial inner membrane // mitochondrial intermembrane space // intrinsic to mitochondrial inner membrane // extrinsic to mitochondrial inner membrane		0.281572	1.26832	0.75657	0.768821	Insufficient Expression	Insufficient Expression	0.312512	0.859557	0.463118	0.709871	0.103401	0.425463	0.363241	0.845553	0.343358
ENSMUSG00000047207	olfactory receptor 1495 [Source:MGI Symbol;Acc:MGI:3031329]	Olfr1495						protein_coding			-	G-protein coupled receptor protein signaling pathway // sensory perception of smell // detection of chemical stimulus involved in sensory perception of smell	G-protein coupled receptor activity // olfactory receptor activity	plasma membrane // integral to membrane		0	0	0	0	Insufficient Expression	Insufficient Expression	1	1	0	0	0	0	1	1	0
ENSMUSG00000024725	osteoclast stimulating factor 1 [Source:MGI Symbol;Acc:MGI:700012]	Ostf1				mmu-let-7a(miRanda), mmu-let-7b(miRanda), mmu-let-7c(miRanda), mmu-let-7d(miRanda), mmu-let-7e(miRanda), mmu-let-7f(miRanda), mmu-let-7g(miRanda), mmu-let-7i(miRanda), mmu-miR-10a(miRanda), mmu-miR-10b(miRanda), mmu-miR-1192(miRanda), mmu-miR-125a-5p(miRanda), mmu-miR-125b-5p(miRanda), mmu-miR-128(miRanda), mmu-miR-129-5p(miRanda), mmu-miR-133a(miRanda), mmu-miR-133b(miRanda), mmu-miR-138(miRanda…		protein_coding			-	biological_process	SH3 domain binding	cellular_component // cytoplasm		5.99477	6.84014	6.4284	6.4211	0.84483	1.79605	0.117815	0.610991	5.2976	4.96136	6.46986	5.57627	0.178421	0.784063	0.84483
ENSMUSG00000001281	integrin beta 7 [Source:MGI Symbol;Acc:MGI:96616]	Itgb7				mmu-miR-103(miRanda), mmu-miR-107(miRanda), mmu-miR-205(miRanda), mmu-miR-216a(miRanda), mmu-miR-590-5p(miRanda), mmu-miR-7a(miRanda)		protein_coding			-	cell-matrix adhesion // integrin-mediated signaling pathway // multicellular organismal development // leukocyte migration	receptor activity	integrin complex	Focal Adhesion-PI3K-Akt-mTOR-signaling pathway:WP2841 // Focal Adhesion:WP85 // Integrin-mediated Cell Adhesion:WP6	1.97314	2.66128	1.24287	1.9591	1.18342	2.27115	0.0253623	0.41368	0.512153	1.03375	0.781122	0.775675	0.0534154	0.678804	1.18342
ENSMUSG00000067780	peptidase inhibitor 15 [Source:MGI Symbol;Acc:MGI:1934659]	Pi15				mmu-miR-101a(miRanda), mmu-miR-101b(miRanda), mmu-miR-103a(TargetScan), mmu-miR-107(TargetScan), mmu-miR-107ab(TargetScan), mmu-miR-10a(miRanda), mmu-miR-10b(miRanda), mmu-miR-1192(TargetScan), mmu-miR-141(miRanda), mmu-miR-144(miRanda), mmu-miR-155(TargetScan|miRanda), mmu-miR-182(miRanda), mmu-miR-200a(miRanda), mmu-miR-221(miRanda), mmu-miR-222(miRanda), mmu-miR-23abc(TargetScan), mmu-miR-23b-…	extracellular	protein_coding			-		peptidase inhibitor activity	extracellular region		1.61116	2.20579	2.42907	2.08201	0.235586	1.17738	0.436752	0.96968	2.04626	1.50285	1.99016	1.84642	0.474702	0.948407	0.235586
ENSMUSG00000067786	neuronatin [Source:MGI Symbol;Acc:MGI:104716]	Nnat				mmu-let-7a(RNAhybrid|miRanda), mmu-let-7b(RNAhybrid|miRanda), mmu-let-7c(RNAhybrid), mmu-let-7d(RNAhybrid|miRanda), mmu-let-7e(RNAhybrid|miRanda), mmu-let-7g(RNAhybrid), mmu-let-7i(RNAhybrid|miRanda), mmu-miR-101a(miRanda), mmu-miR-101b(miRanda), mmu-miR-105(TargetScan), mmu-miR-106a(TargetScan), mmu-miR-10a(RNAhybrid|miRanda), mmu-miR-10b(RNAhybrid|miRanda), mmu-miR-127(RNAhybrid|miRanda), mmu-m…		protein_coding			-	brain development // response to glucose stimulus // neuron differentiation // positive regulation of insulin secretion // regulation of protein localization		cytoplasm		0.487441	1.22325	2.04714	1.25261	-0.00751684	-1.00522	0.989547	1	0.494028	2.01858	1.26778	1.26013	0.991049	1	0.00751684
ENSMUSG00000067787	bladder cancer associated protein homolog (human) [Source:MGI Symbol;Acc:MGI:1858907]	Blcap				mmu-let-7a(RNAhybrid|miRanda), mmu-let-7b(RNAhybrid|miRanda), mmu-let-7c(RNAhybrid|miRanda), mmu-let-7d(RNAhybrid|miRanda), mmu-let-7e(RNAhybrid|miRanda), mmu-let-7f(RNAhybrid|miRanda), mmu-let-7g(RNAhybrid|miRanda), mmu-let-7i(RNAhybrid), mmu-miR-1(miRanda|pictar), mmu-miR-101a(RNAhybrid|miRanda), mmu-miR-101b(RNAhybrid|miRanda), mmu-miR-103(RNAhybrid|miRanda), mmu-miR-105(TargetScan), mmu-miR-1…	transmembrane	protein_coding			-	apoptosis // cell cycle // biological_process	molecular_function // protein binding	integral to membrane		2.87831	3.51933	3.35452	3.25072	-0.679265	-1.60132	0.10539	0.589831	4.42276	3.28414	4.08306	3.92999	0.155194	0.76108	0.679265
ENSMUSG00000053277	predicted gene 14496 [Source:MGI Symbol;Acc:MGI:3769929]	Gm14496						protein_coding			-	biological_process	molecular_function // G-protein coupled receptor activity	cellular_component // plasma membrane // integral to membrane		0	0	0	0	Insufficient Expression	Insufficient Expression	1	1	0	0	0	0	1	1	0
ENSMUSG00000053279	aldehyde dehydrogenase family 1, subfamily A1 [Source:MGI Symbol;Acc:MGI:1353450]	Aldh1a1				mmu-miR-133a(RNAhybrid), mmu-miR-133b(RNAhybrid|miRanda), mmu-miR-141(TargetScan|miRanda), mmu-miR-143(RNAhybrid|miRanda), mmu-miR-146(RNAhybrid|miRanda), mmu-miR-17-3p(RNAhybrid|TargetScan|miRanda), mmu-miR-181d(RNAhybrid|miRanda), mmu-miR-18a(miRanda), mmu-miR-18b(miRanda), mmu-miR-190(miRanda), mmu-miR-190b(miRanda), mmu-miR-200a(miRanda), mmu-miR-212(RNAhybrid|miRanda), mmu-miR-214(RNAhybrid|…	nucleus	protein_coding			-	kidney development // liver development // optic cup morphogenesis involved in camera-type eye development // retinoic acid biosynthetic process // response to oxidative stress // midgut development // response to organic cyclic compound // response to estradiol stimulus // response to retinoic acid // response to drug // retinol metabolic process // retinoic acid metabolic process // 9-cis-retin…	retinal dehydrogenase activity // 3-chloroallyl aldehyde dehydrogenase activity // aldehyde dehydrogenase (NAD) activity // benzaldehyde dehydrogenase (NAD+) activity // identical protein binding	nucleus // cytoplasm	Dopminergic Neurogenesis:WP1498 // Retinol metabolism:WP1259 // Dopaminergic Neurogenesis:WP1498 // Fatty Acid Omega Oxidation:WP33 // Tryptophan metabolism:WP79	0.965976	0.386848	0.862428	0.738418	Insufficient Expression	Insufficient Expression	0.0102685	0.331463	0	0	0	0	0.014362	0.546297	0.738418
ENSMUSG00000068324	predicted gene 10029 [Source:MGI Symbol;Acc:MGI:3641706]	Gm10029						processed_pseudogene			-					0	1.65392	0	0.551306	-0.253554	-1.19214	0.773171	1	2.41458	0	0	0.80486	0.807768	1	0.253554
ENSMUSG00000068327	T cell leukemia, homeobox 2 [Source:MGI Symbol;Acc:MGI:1350935]	Tlx2				mmu-miR-24(miRanda), mmu-miR-27a(miRanda), mmu-miR-27b(miRanda), mmu-miR-339-5p(miRanda)	nucleus	transcription regulator|protein_coding			-	mesoderm formation // transcription, DNA-dependent // regulation of transcription from RNA polymerase II promoter // enteric nervous system development // negative regulation of dendrite morphogenesis	DNA binding // sequence-specific DNA binding transcription factor activity // protein binding // sequence-specific DNA binding	nucleus // cytoplasm		0.172316	0	0	0.0574386	Insufficient Expression	Insufficient Expression	0.675566	1	0	0	0	0	0.373901	0.845553	0.0574386
ENSMUSG00000068320											-					0	0	0	0	Insufficient Expression	Insufficient Expression	1	1	0	0	0	0	1	1	0
ENSMUSG00000068323	solute carrier family 4, sodium bicarbonate cotransporter, member 5 [Source:MGI Symbol;Acc:MGI:2443220]	Slc4a5				mmu-let-7a(RNAhybrid|miRanda), mmu-let-7c(RNAhybrid|miRanda), mmu-let-7d(RNAhybrid|miRanda), mmu-let-7f(RNAhybrid|miRanda), mmu-let-7g(RNAhybrid|miRanda), mmu-miR-100(RNAhybrid|miRanda), mmu-miR-101b(miRanda), mmu-miR-103(RNAhybrid|miRanda), mmu-miR-107(RNAhybrid|miRanda), mmu-miR-10a(RNAhybrid|miRanda), mmu-miR-125a(RNAhybrid|miRanda), mmu-miR-125a-3p(miRanda), mmu-miR-125b(RNAhybrid|miRanda), m…		protein_coding			-	biological_process	molecular_function // inorganic anion exchanger activity	cellular_component // integral to membrane		0.325145	0.503444	0.157042	0.328544	Insufficient Expression	Insufficient Expression	0.930281	1	0.632175	0.162904	0.135261	0.310113	0.927286	1	0.0184306
ENSMUSG00000068329	HtrA serine peptidase 2 [Source:MGI Symbol;Acc:MGI:1928676]	Htra2				mmu-miR-100(RNAhybrid|miRanda), mmu-miR-127(RNAhybrid|miRanda), mmu-miR-134(RNAhybrid|miRanda), mmu-miR-140(RNAhybrid|miRanda), mmu-miR-1407(TargetScan), mmu-miR-148a(RNAhybrid|miRanda), mmu-miR-149(RNAhybrid|miRanda), mmu-miR-151(RNAhybrid|miRanda), mmu-miR-152(RNAhybrid|miRanda), mmu-miR-1653(TargetScan), mmu-miR-1698(TargetScan), mmu-miR-17-3p(RNAhybrid|miRanda), mmu-miR-1703(TargetScan), mmu-…		protein_coding			-	proteolysis // ceramide metabolic process // mitochondrion organization // adult walking behavior // adult locomotory behavior // response to herbicide // positive regulation of cell death // pentacyclic triterpenoid metabolic process // forebrain development // regulation of multicellular organism growth // positive regulation of apoptosis // positive regulation of caspase activity // neuron dev…	serine-type endopeptidase activity // protein binding // peptidase activity // serine-type peptidase activity	mitochondrion // mitochondrial intermembrane space // cytosol // internal side of plasma membrane // mitochondrial membrane // CD40 receptor complex	Parkinsons Disease Pathway:WP3638	4.16245	4.37232	3.98019	4.17165	0.552493	1.46662	0.0621485	0.515653	3.99977	3.58996	3.26776	3.61916	0.0829363	0.715499	0.552493
ENSMUSG00000068328	ancient ubiquitous protein 1 [Source:MGI Symbol;Acc:MGI:107789]	Aup1				mmu-miR-10a(miRanda), mmu-miR-10b(miRanda), mmu-miR-125a-5p(miRanda), mmu-miR-125b-5p(miRanda), mmu-miR-133a(RNAhybrid|miRanda), mmu-miR-149(RNAhybrid|miRanda), mmu-miR-181c(RNAhybrid|miRanda), mmu-miR-181d(RNAhybrid|miRanda), mmu-miR-182(miRanda|pictar), mmu-miR-188(RNAhybrid|miRanda), mmu-miR-199a(RNAhybrid|miRanda), mmu-miR-199b(RNAhybrid|miRanda), mmu-miR-204(RNAhybrid|TargetScan|miRanda|pict…	transmembrane|nucleus	protein_coding			-		transferase activity, transferring acyl groups	nucleus // endoplasmic reticulum // endoplasmic reticulum membrane // integral to membrane // intracellular membrane-bounded organelle		4.65089	5.53104	4.81335	4.99843	0.485494	1.40006	0.118717	0.612718	4.61272	4.43886	4.48722	4.51293	0.152617	0.757464	0.485494
ENSMUSG00000063442	predicted pseudogene 7117 [Source:MGI Symbol;Acc:MGI:3649027]	Gm7117						processed_pseudogene			-					4.15651	3.1756	0	2.44404	0.653419	1.57289	0.656382	1	0	1.76386	3.60799	1.79062	0.709087	1	0.653419
ENSMUSG00000063445	NmrA-like family domain containing 1 [Source:MGI Symbol;Acc:MGI:1915074]	Nmral1				mmu-miR-218(miRanda), mmu-miR-381(miRanda)		protein_coding			-	biological_process	nucleotide binding // molecular_function	nucleus // nucleolus // perinuclear region of cytoplasm		5.05939	5.09742	4.08484	4.74722	0.274807	1.20983	0.550765	1	4.92907	3.76236	4.7258	4.47241	0.604254	1	0.274807
ENSMUSG00000063447	ubiquitin-conjugating enzyme E2D 2B [Source:MGI Symbol;Acc:MGI:1920568]	Ube2d2b				mmu-let-7a(RNAhybrid|miRanda), mmu-let-7b(RNAhybrid|miRanda), mmu-let-7c(RNAhybrid|miRanda), mmu-let-7e(RNAhybrid|miRanda), mmu-let-7f(RNAhybrid|miRanda), mmu-let-7g(RNAhybrid|miRanda), mmu-let-7i(RNAhybrid|miRanda), mmu-miR-100(RNAhybrid|miRanda), mmu-miR-101a(RNAhybrid|miRanda), mmu-miR-101b(RNAhybrid|miRanda), mmu-miR-10a(RNAhybrid|miRanda), mmu-miR-10b(RNAhybrid|miRanda), mmu-miR-122a(RNAhybr…		protein_coding			-	biological_process	molecular_function // ubiquitin-protein ligase activity // ATP binding	cellular_component		0.841309	0	0	0.280436	Insufficient Expression	Insufficient Expression	0.459127	0.992066	0	0.191117	0	0.0637055	0.493001	0.968396	0.216731
ENSMUSG00000063446	RIKEN cDNA E130309F12 gene [Source:MGI Symbol;Acc:MGI:2445015]	E130309F12Rik				mmu-miR-128(TargetScan|miRanda), mmu-miR-128ab(TargetScan), mmu-miR-132(miRanda), mmu-miR-137(miRanda), mmu-miR-138(miRanda), mmu-miR-144(miRanda), mmu-miR-146a(miRanda), mmu-miR-146b(miRanda), mmu-miR-149(miRanda), mmu-miR-150(miRanda), mmu-miR-154(miRanda), mmu-miR-183(miRanda), mmu-miR-187(miRanda), mmu-miR-1928(TargetScan), mmu-miR-194(miRanda), mmu-miR-196a(miRanda), mmu-miR-196b(miRanda), m…	transmembrane	protein_coding			-		catalytic activity	cellular_component // integral to membrane		0.0583087	0.374063	0.352568	0.261646	Insufficient Expression	Insufficient Expression	0.227447	0.770932	0.110373	0	0.060239	0.0568707	0.127494	0.741398	0.204776
ENSMUSG00000070522	predicted pseudogene 6505 [Source:MGI Symbol;Acc:MGI:3648080]	Gm6505						protein_coding			-					4.63591	4.38937	2.68917	3.90482	0.964139	1.9509	0.255835	0.811277	2.75758	1.93807	4.12639	2.94068	0.336859	0.845553	0.964139
ENSMUSG00000066438	pleckstrin homology domain containing, family D (with coiled-coil domains) member 1 [Source:MGI Symbol;Acc:MGI:3036228]	Plekhd1						protein_coding			-	biological_process	molecular_function // phospholipid binding	cellular_component		0.567457	1.42354	1.03993	1.01031	-0.0317782	-1.02227	0.913331	1	0.727043	1.13124	1.26799	1.04209	0.919696	1	0.0317782
ENSMUSG00000066432											-					0	0	0	0	Insufficient Expression	Insufficient Expression	1	1	0	0	0	0	1	1	0
ENSMUSG00000092474	predicted gene 20478 [Source:MGI Symbol;Acc:MGI:5141943]	Gm20478						antisense			-					0.280732	0	0.308319	0.19635	Insufficient Expression	Insufficient Expression	0.233328	0.779589	0	0	0	0	0.116988	0.741398	0.19635
ENSMUSG00000092475											-					0.297351	0	0	0.099117	Insufficient Expression	Insufficient Expression	0.527522	1	0	0	0	0	0.373901	0.845553	0.099117
ENSMUSG00000092476	vomeronasal 1 receptor, pseudogene 65 [Source:MGI Symbol;Acc:MGI:3782022]	Vmn1r-ps65						unprocessed_pseudogene			-					0	0	0	0	Insufficient Expression	Insufficient Expression	1	1	0	0	0	0	1	1	0
ENSMUSG00000092477	predicted gene, 18808 [Source:MGI Symbol;Acc:MGI:5010993]	Gm18808						unprocessed_pseudogene			-					0	0	0	0	Insufficient Expression	Insufficient Expression	1	1	0	0	0	0	1	1	0
ENSMUSG00000092470	predicted gene 20518 [Source:MGI Symbol;Acc:MGI:5141983]	Gm20518						nonsense_mediated_decay			-		carbohydrate binding			1.13402	1.61038	1.2094	1.31793	0.306126	1.23638	0.332237	0.870622	1.49744	0.563497	0.974486	1.01181	0.376584	0.8491	0.306126
ENSMUSG00000092471	cytochrome P450, family 21, subfamily a, polypeptide 2 pseudogene [Source:MGI Symbol;Acc:MGI:3645529]	Cyp21a2-ps						unprocessed_pseudogene			-					0	0	0	0	Insufficient Expression	Insufficient Expression	1	1	0	0	0	0	1	1	0
ENSMUSG00000092472	predicted gene 20473 [Source:MGI Symbol;Acc:MGI:5141938]	Gm20473						unprocessed_pseudogene			-					0	0	0	0	Insufficient Expression	Insufficient Expression	1	1	0	0	0	0	1	1	0
ENSMUSG00000092473	vomeronasal 1 receptor 180 [Source:MGI Symbol;Acc:MGI:3033485]	Vmn1r180						protein_coding			-	biological_process	molecular_function // pheromone receptor activity	cellular_component // integral to membrane		0	0	0	0	Insufficient Expression	Insufficient Expression	1	1	0	0	0	0	1	1	0
ENSMUSG00000019932	keratocan [Source:MGI Symbol;Acc:MGI:1202398]	Kera				mmu-miR-1(miRanda), mmu-miR-101a(miRanda), mmu-miR-101b(miRanda), mmu-miR-130b(miRanda), mmu-miR-132(miRanda), mmu-miR-133a(miRanda), mmu-miR-133b(miRanda), mmu-miR-144(miRanda), mmu-miR-190(miRanda), mmu-miR-190b(miRanda), mmu-miR-194(miRanda), mmu-miR-206(miRanda), mmu-miR-212(miRanda), mmu-miR-216a(miRanda), mmu-miR-217(miRanda), mmu-miR-22(miRanda), mmu-miR-26a(miRanda), mmu-miR-26b(miRanda),…	extracellular	protein_coding			-	cornea development in camera-type eye		proteinaceous extracellular matrix		0	0	0	0	Insufficient Expression	Insufficient Expression	1	1	0	0	0	0	1	1	0
ENSMUSG00000019933	RIKEN cDNA 2310015B20 gene [Source:MGI Symbol;Acc:MGI:1916813]	2310015B20Rik				mmu-let-7a(miRanda), mmu-let-7b(miRanda), mmu-let-7c(miRanda), mmu-let-7d(miRanda), mmu-let-7e(miRanda), mmu-let-7f(miRanda), mmu-let-7g(miRanda), mmu-let-7i(miRanda), mmu-miR-106a(miRanda), mmu-miR-106b(miRanda), mmu-miR-125a-5p(miRanda), mmu-miR-125b-5p(miRanda), mmu-miR-136(miRanda), mmu-miR-139-5p(miRanda), mmu-miR-17(miRanda), mmu-miR-20a(miRanda), mmu-miR-20b(miRanda), mmu-miR-216a(miRanda)…		protein_coding			-	biological_process	molecular_function	cellular_component		2.16453	0.631849	0	0.932127	-0.166093	-1.12202	0.84703	1	2.42293	0.871734	0	1.09822	0.870585	1	0.166093
ENSMUSG00000092479											-					0	0	0	0	Insufficient Expression	Insufficient Expression	1	1	0	0	0	0	1	1	0
ENSMUSG00000019936	epiphycan [Source:MGI Symbol;Acc:MGI:107942]	Epyc				mmu-miR-1(miRanda), mmu-miR-125a-3p(miRanda), mmu-miR-129-5p(miRanda), mmu-miR-137(miRanda), mmu-miR-206(miRanda), mmu-miR-21(miRanda), mmu-miR-216a(miRanda), mmu-miR-290-5p(miRanda), mmu-miR-292-5p(miRanda), mmu-miR-376c(miRanda), mmu-miR-494(miRanda), mmu-miR-499(miRanda), mmu-miR-539(miRanda), mmu-miR-544(miRanda), mmu-miR-590-5p(miRanda), mmu-miR-708(miRanda), mmu-miR-875-5p(miRanda)	extracellular	protein_coding			-			proteinaceous extracellular matrix		0	0	0	0	Insufficient Expression	Insufficient Expression	1	1	0	0	0	0	1	1	0
ENSMUSG00000020349	protein phosphatase 2 (formerly 2A), catalytic subunit, alpha isoform [Source:MGI Symbol;Acc:MGI:1321159]	Ppp2ca				mmu-miR-1(miRanda), mmu-miR-101a(RNAhybrid|miRanda), mmu-miR-101b(RNAhybrid|miRanda), mmu-miR-103(RNAhybrid|miRanda), mmu-miR-106a(miRanda), mmu-miR-106ab(TargetScan), mmu-miR-106b(RNAhybrid|miRanda|pictar), mmu-miR-1192(miRanda), mmu-miR-124a(RNAhybrid|miRanda), mmu-miR-125a(pictar), mmu-miR-125a-5p(TargetScan|miRanda), mmu-miR-125b(RNAhybrid|miRanda|pictar), mmu-miR-125b-5p(TargetScan|miRanda),…	nucleus	protein_coding			-	regulation of protein phosphorylation // protein dephosphorylation // meiosis // mesoderm development // regulation of receptor activity // negative regulation of epithelial to mesenchymal transition // regulation of protein autophosphorylation // regulation of protein catabolic process // regulation of cell cycle // protein heterotrimerization // positive regulation of protein serine/threonine k…	protein serine/threonine phosphatase activity // protein binding // protein C-terminus binding // metal ion binding // protein heterodimerization activity // protein dimerization activity	protein phosphatase type 2A complex // chromosome, centromeric region // spindle pole // nucleus // cytoplasm // cytosol // plasma membrane	Glycogen Metabolism:WP317 // IL-3 Signaling Pathway:WP373 // IL-6 signaling Pathway:WP387 // Focal Adhesion-PI3K-Akt-mTOR-signaling pathway:WP2841 // TNF-alpha NF-kB Signaling Pathway:WP246 // Wnt Signaling Pathway NetPath:WP539 // XPodNet - protein-protein interactions in the podocyte expanded by STRING:WP2309 // Wnt Signaling Pathway and Pluripotency:WP723	4.78292	5.67717	5.21221	5.2241	0.453947	1.36978	0.251279	0.805894	5.29613	4.27473	4.7396	4.77015	0.311538	0.845553	0.453947
ENSMUSG00000064145	ariadne homolog 2 (Drosophila) [Source:MGI Symbol;Acc:MGI:1344361]	Arih2				mmu-miR-10a(miRanda|pictar), mmu-miR-10a-5p(TargetScan), mmu-miR-10abc(TargetScan), mmu-miR-10b(miRanda|pictar), mmu-miR-1192(miRanda), mmu-miR-128(miRanda), mmu-miR-135a(miRanda), mmu-miR-135b(miRanda), mmu-miR-143(TargetScan|miRanda), mmu-miR-150(TargetScan|miRanda), mmu-miR-17-3p(TargetScan|miRanda), mmu-miR-181a(TargetScan|miRanda), mmu-miR-181b(TargetScan|miRanda), mmu-miR-181c(miRanda), mmu…	nucleus	protein_coding			-	protein polyubiquitination // ubiquitin-dependent protein catabolic process // protein ubiquitination involved in ubiquitin-dependent protein catabolic process // developmental cell growth // protein K63-linked ubiquitination // protein K48-linked ubiquitination // hemopoietic stem cell proliferation	nucleic acid binding // ubiquitin-protein ligase activity // protein binding // zinc ion binding	nucleus // cytoplasm		3.4299	4.21664	3.72698	3.79118	0.488366	1.40286	0.158721	0.668804	3.54362	2.84758	3.51723	3.30281	0.205337	0.807896	0.488366
ENSMUSG00000020346	mannoside acetylglucosaminyltransferase 1 [Source:MGI Symbol;Acc:MGI:96973]	Mgat1				mmu-miR-1192(miRanda), mmu-miR-1244(TargetScan), mmu-miR-128(TargetScan|miRanda), mmu-miR-128a(pictar), mmu-miR-128ab(TargetScan), mmu-miR-128b(pictar), mmu-miR-129-5p(miRanda), mmu-miR-140(TargetScan|miRanda|pictar), mmu-miR-140-5p(TargetScan), mmu-miR-146a(miRanda), mmu-miR-146b(miRanda), mmu-miR-150(miRanda), mmu-miR-15a(miRanda), mmu-miR-15b(miRanda), mmu-miR-16(miRanda), mmu-miR-181a(miRanda…	transmembrane	protein_coding			-	in utero embryonic development // UDP-N-acetylglucosamine catabolic process // protein glycosylation	alpha-1,3-mannosylglycoprotein 2-beta-N-acetylglucosaminyltransferase activity // acetylglucosaminyltransferase activity // metal ion binding	Golgi membrane // integral to membrane		9.97923	5.59174	6.25022	7.27373	1.56572	2.96025	0.250397	0.80513	6.27763	4.89262	5.95379	5.70801	0.334657	0.845553	1.56572
ENSMUSG00000064147	RAB44, member RAS oncogene family [Source:MGI Symbol;Acc:MGI:3045302]	Rab44				mmu-miR-138(miRanda), mmu-miR-150(miRanda), mmu-miR-326(miRanda), mmu-miR-34a(miRanda), mmu-miR-34b-5p(miRanda), mmu-miR-34c(miRanda), mmu-miR-379(miRanda), mmu-miR-449a(miRanda), mmu-miR-449b(miRanda), mmu-miR-449c(miRanda), mmu-miR-874(miRanda)		protein_coding			-	small GTPase mediated signal transduction // protein transport	GTP binding	cellular_component // plasma membrane		1.40942	0.372757	1.2593	1.01383	0.32586	1.25341	0.639024	1	0	2.06389	0	0.687965	0.690255	1	0.32586
ENSMUSG00000070464	chemokine (C-C motif) ligand 26 [Source:MGI Symbol;Acc:MGI:3589281]	Ccl26						protein_coding			-	positive regulation of endothelial cell proliferation // immune response // positive regulation of cell migration // positive regulation of actin filament polymerization // positive regulation of Rac GTPase activity	chemokine activity	extracellular region	Chemokine signaling pathway:KEGG-mmu04062:WP2292	0	0	0	0	Insufficient Expression	Insufficient Expression	1	1	0	0	0	0	1	1	0
ENSMUSG00000064141	zinc finger protein 69 [Source:MGI Symbol;Acc:MGI:107794]	Zfp69				mmu-miR-155(miRanda), mmu-miR-182(miRanda), mmu-miR-203(miRanda), mmu-miR-421(miRanda), mmu-miR-539(miRanda), mmu-miR-592(miRanda), mmu-miR-758(miRanda), mmu-miR-96(miRanda)		protein_coding			-	regulation of transcription, DNA-dependent // biological_process	molecular_function // nucleic acid binding // zinc ion binding	cellular_component // intracellular		2.82965	4.03077	3.54312	3.46785	0.529495	1.44342	0.168167	0.684136	2.93019	2.74652	3.13835	2.93835	0.222224	0.826746	0.529495
ENSMUSG00000064140	tripartite motif-containing 38 [Source:MGI Symbol;Acc:MGI:2684869]	Trim38						protein_coding			-	signal transduction // regulation of interferon-beta production // positive regulation of I-kappaB kinase/NF-kappaB cascade // proteasomal ubiquitin-dependent protein catabolic process // positive regulation of viral genome replication // negative regulation of defense response to virus // protein K48-linked ubiquitination	signal transducer activity // protein binding // zinc ion binding	cellular_component // intracellular		0	0	0	0	Insufficient Expression	Insufficient Expression	1	1	0	0	0	0	1	1	0
ENSMUSG00000070461	RIKEN cDNA 9230112E08 gene [Source:MGI Symbol;Acc:MGI:2444774]	9230112E08Rik						protein_coding			-	biological_process	molecular_function	cellular_component		1.73495	1.72445	1.8084	1.75593	0.204548	1.15233	0.548639	1	0.859766	1.82505	1.96933	1.55138	0.589602	1	0.204548
ENSMUSG00000020340	cytoplasmic FMR1 interacting protein 2 [Source:MGI Symbol;Acc:MGI:1924134]	Cyfip2				mmu-miR-10a(TargetScan|miRanda), mmu-miR-125a-3p(miRanda), mmu-miR-143(miRanda), mmu-miR-145(TargetScan|miRanda), mmu-miR-149(TargetScan|miRanda), mmu-miR-152(miRanda), mmu-miR-153(TargetScan|miRanda), mmu-miR-181b(miRanda), mmu-miR-185(TargetScan|miRanda), mmu-miR-186(miRanda), mmu-miR-199a(TargetScan|miRanda), mmu-miR-199a*(TargetScan|miRanda), mmu-miR-199b(TargetScan|miRanda), mmu-miR-216b(miR…		protein_coding			-	apoptosis // cell-cell adhesion	protein binding	cytoplasm // cell junction // neuron projection // synapse // perinuclear region of cytoplasm	Regulation of Actin Cytoskeleton:WP523	7.23563	7.68866	7.1732	7.36583	2.16202	4.47541	0.000582983	0.148777	5.78423	4.8976	4.92961	5.20381	0.00289245	0.397977	2.16202
ENSMUSG00000053490	tripartite motif-containing 60 [Source:MGI Symbol;Acc:MGI:2387430]	Trim60				mmu-miR-128(miRanda), mmu-miR-140(miRanda), mmu-miR-876-3p(miRanda)		protein_coding			-	biological_process	zinc ion binding	intracellular		0	0	0	0	Insufficient Expression	Insufficient Expression	1	1	0	0	0	0	1	1	0
ENSMUSG00000053499	predicted gene 5444 [Source:MGI Symbol;Acc:MGI:3644242]	Gm5444				mmu-miR-106a(miRanda), mmu-miR-106b(miRanda), mmu-miR-125a-3p(miRanda), mmu-miR-134(miRanda), mmu-miR-135a(miRanda), mmu-miR-135b(miRanda), mmu-miR-136(miRanda), mmu-miR-153(miRanda), mmu-miR-183(miRanda), mmu-miR-186(miRanda), mmu-miR-190(miRanda), mmu-miR-190b(miRanda), mmu-miR-20b(miRanda), mmu-miR-21(miRanda), mmu-miR-219(miRanda), mmu-miR-291a-3p(miRanda), mmu-miR-295(miRanda), mmu-miR-302a(…		protein_coding			-	biological_process	molecular_function	cellular_component		2.00416	2.59722	2.19476	2.26538	1.13151	2.19088	0.00557997	0.284383	1.51799	0.826285	1.05735	1.13387	0.0134768	0.546297	1.13151
ENSMUSG00000048665	RIKEN cDNA A430010J10 gene [Source:MGI Symbol;Acc:MGI:2442501]	A430010J10Rik				mmu-miR-1192(miRanda), mmu-miR-127(miRanda), mmu-miR-141(miRanda), mmu-miR-142-3p(miRanda), mmu-miR-145(miRanda), mmu-miR-15a(miRanda), mmu-miR-15b(miRanda), mmu-miR-16(miRanda), mmu-miR-185(miRanda), mmu-miR-186(miRanda), mmu-miR-190b(miRanda), mmu-miR-194(miRanda), mmu-miR-195(miRanda), mmu-miR-199a-5p(miRanda), mmu-miR-19a(miRanda), mmu-miR-19b(miRanda), mmu-miR-200a(miRanda), mmu-miR-205(miRa…		pseudogene			-					3.39765	2.19637	3.29444	2.96282	-0.496188	-1.41048	0.263285	0.820326	3.88321	3.1	3.39381	3.45901	0.329342	0.845553	0.496188
ENSMUSG00000054728	phosphatase and actin regulator 1 [Source:MGI Symbol;Acc:MGI:2659021]	Phactr1				mmu-let-7a(miRanda), mmu-let-7b(miRanda), mmu-let-7c(miRanda), mmu-let-7d(miRanda), mmu-let-7e(miRanda), mmu-let-7f(miRanda), mmu-let-7g(miRanda), mmu-let-7i(miRanda), mmu-miR-106a(miRanda), mmu-miR-106b(miRanda), mmu-miR-122(miRanda), mmu-miR-129-5p(miRanda), mmu-miR-130a(miRanda), mmu-miR-130b(miRanda), mmu-miR-134(miRanda), mmu-miR-138(miRanda), mmu-miR-144(miRanda), mmu-miR-145(miRanda), mmu-…	nucleus	protein_coding			-	actomyosin structure organization // actin cytoskeleton reorganization // stress fiber assembly	actin binding // protein phosphatase inhibitor activity	nucleus // cytosol // cell junction // synapse	Spinal Cord Injury:WP2432 // Metapathway biotransformation:WP1251 // Endochondral Ossification:WP1270	1.25195	1.36769	3.27958	1.96641	-0.589734	-1.50497	0.353696	0.888594	2.74732	2.29746	2.62365	2.55614	0.429082	0.903845	0.589734
ENSMUSG00000054723	vimentin-type intermediate filament associated coiled-coil protein [Source:MGI Symbol;Acc:MGI:2146912]	Vmac				mmu-miR-1(miRanda), mmu-miR-101a(miRanda), mmu-miR-101b(miRanda), mmu-miR-125a-5p(TargetScan|miRanda), mmu-miR-125b-5p(TargetScan|miRanda), mmu-miR-185(miRanda), mmu-miR-203(miRanda), mmu-miR-205(miRanda), mmu-miR-206(miRanda), mmu-miR-214(miRanda), mmu-miR-221(miRanda), mmu-miR-222(miRanda), mmu-miR-24(miRanda), mmu-miR-27a(miRanda), mmu-miR-27b(miRanda), mmu-miR-326(miRanda), mmu-miR-330(miRand…		protein_coding			-	biological_process	protein binding	cytoplasm // type III intermediate filament		1.92325	2.6658	1.78267	2.12391	0.373595	1.29558	0.259794	0.816952	1.52666	1.64993	2.07435	1.75031	0.30822	0.845553	0.373595
ENSMUSG00000054720	leucine rich repeat containing 8 family, member C [Source:MGI Symbol;Acc:MGI:2140839]	Lrrc8c				mmu-let-7e(RNAhybrid|miRanda), mmu-miR-103(miRanda), mmu-miR-107(miRanda), mmu-miR-1193-5p(TargetScan), mmu-miR-124(miRanda), mmu-miR-182(TargetScan), mmu-miR-186(miRanda), mmu-miR-187(RNAhybrid|miRanda), mmu-miR-335(TargetScan), mmu-miR-335-5p(TargetScan), mmu-miR-340-5p(TargetScan), mmu-miR-34b(RNAhybrid), mmu-miR-3529(TargetScan), mmu-miR-374(miRanda), mmu-miR-378(RNAhybrid|miRanda), mmu-miR-3…	transmembrane	protein_coding			-			endoplasmic reticulum membrane // integral to membrane		5.38757	6.22735	5.66808	5.761	0.367588	1.29019	0.359719	0.894474	6.03581	5.17527	4.96917	5.39341	0.420048	0.893188	0.367588
ENSMUSG00000054727	RIKEN cDNA 1700013H16 gene [Source:MGI Symbol;Acc:MGI:1922764]	1700013H16Rik				mmu-miR-136(miRanda), mmu-miR-148a(miRanda), mmu-miR-148b(miRanda), mmu-miR-152(miRanda), mmu-miR-155(miRanda), mmu-miR-186(miRanda), mmu-miR-370(miRanda), mmu-miR-421(miRanda), mmu-miR-495(miRanda)		protein_coding			-	biological_process	molecular_function	cellular_component		0	0	0	0	Insufficient Expression	Insufficient Expression	1	1	0	0	0	0	1	1	0
ENSMUSG00000073862	predicted gene 5600 [Source:MGI Symbol;Acc:MGI:3645703]	Gm5600						protein_coding			-	biological_process	molecular_function	cellular_component		0	0	0	0	Insufficient Expression	Insufficient Expression	0.335959	0.874096	0	0	0.854366	0.284789	0.373901	0.845553	0.284789
ENSMUSG00000036744	olfactory receptor 701 [Source:MGI Symbol;Acc:MGI:3030535]	Olfr701				mmu-miR-101a(miRanda), mmu-miR-101b(miRanda), mmu-miR-128(miRanda), mmu-miR-136(miRanda), mmu-miR-137(miRanda), mmu-miR-144(miRanda), mmu-miR-149(miRanda), mmu-miR-150(miRanda), mmu-miR-153(miRanda), mmu-miR-186(miRanda), mmu-miR-200b(miRanda), mmu-miR-200c(miRanda), mmu-miR-202-3p(miRanda), mmu-miR-204(miRanda), mmu-miR-211(miRanda), mmu-miR-216b(miRanda), mmu-miR-290-5p(miRanda), mmu-miR-292-5p…		protein_coding			-	G-protein coupled receptor protein signaling pathway // sensory perception of smell // detection of chemical stimulus involved in sensory perception of smell	G-protein coupled receptor activity // olfactory receptor activity	plasma membrane // integral to membrane	GPCRs, Class A Rhodopsin-like:WP189 // GPCRs, Other:WP41	0	0.0705718	0	0.0235239	Insufficient Expression	Insufficient Expression	0.993801	1	0.0735947	0	0	0.0245316	0.977769	1	0.00100765
ENSMUSG00000036745	tubulin tyrosine ligase-like family, member 7 [Source:MGI Symbol;Acc:MGI:1918142]	Ttll7				mmu-miR-1192(miRanda), mmu-miR-125a-3p(miRanda), mmu-miR-129-5p(miRanda), mmu-miR-136(miRanda), mmu-miR-145(miRanda), mmu-miR-148a(miRanda), mmu-miR-150(miRanda), mmu-miR-153(miRanda), mmu-miR-154(miRanda), mmu-miR-183(miRanda), mmu-miR-190(miRanda), mmu-miR-190b(miRanda), mmu-miR-196a(miRanda), mmu-miR-196b(miRanda), mmu-miR-203(miRanda), mmu-miR-216a(miRanda), mmu-miR-216b(miRanda), mmu-miR-22(…		protein_coding			-	nervous system development // protein polyglutamylation // cell differentiation	tubulin-tyrosine ligase activity	cytoplasm // cilium // microtubule basal body // dendrite // perikaryon		0.293536	0.264948	0.155703	0.238062	Insufficient Expression	Insufficient Expression	0.254346	0.808793	0.128271	0	0.0905876	0.072953	0.0435497	0.653328	0.165109
ENSMUSG00000036743	proteasome (prosome, macropain) subunit, alpha type, 8 [Source:MGI Symbol;Acc:MGI:1920927]	Psma8				mmu-miR-101a(miRanda), mmu-miR-101b(miRanda), mmu-miR-139-5p(miRanda), mmu-miR-143(miRanda), mmu-miR-144(miRanda), mmu-miR-191(miRanda), mmu-miR-494(miRanda), mmu-miR-590-3p(miRanda)	nucleus	protein_coding			-	ubiquitin-dependent protein catabolic process	threonine-type endopeptidase activity	cellular_component // nucleus // cytosol // proteasome core complex, alpha-subunit complex		1.67562	2.93468	2.07037	2.22689	1.03194	2.04477	0.375099	0.906889	0	0	3.58484	1.19495	0.455933	0.929689	1.03194
ENSMUSG00000033510	OTU domain containing 7A [Source:MGI Symbol;Acc:MGI:2158505]	Otud7a				mmu-let-7a(RNAhybrid|miRanda), mmu-let-7b(RNAhybrid), mmu-let-7c(RNAhybrid|miRanda), mmu-let-7d(RNAhybrid|miRanda), mmu-let-7e(RNAhybrid|miRanda), mmu-let-7f(RNAhybrid|miRanda), mmu-let-7g(RNAhybrid|miRanda), mmu-let-7i(RNAhybrid), mmu-miR-1192(miRanda), mmu-miR-124a(RNAhybrid|miRanda), mmu-miR-135a(RNAhybrid), mmu-miR-135b(RNAhybrid|miRanda), mmu-miR-140*(RNAhybrid|miRanda), mmu-miR-144(miRanda)…	nucleus	protein_coding			-	proteolysis // biological_process	molecular_function // DNA binding // cysteine-type peptidase activity // zinc ion binding	cellular_component // nucleus // cytoplasm		0	0	0	0	Insufficient Expression	Insufficient Expression	1	1	0	0	0	0	1	1	0
ENSMUSG00000036748	CUE domain containing 2 [Source:MGI Symbol;Acc:MGI:1914366]	Cuedc2				mmu-miR-106a(RNAhybrid|miRanda), mmu-miR-122a(RNAhybrid|miRanda), mmu-miR-124a(RNAhybrid|miRanda), mmu-miR-127(RNAhybrid|miRanda), mmu-miR-128a(RNAhybrid|miRanda), mmu-miR-128b(RNAhybrid|miRanda), mmu-miR-148a(RNAhybrid|miRanda), mmu-miR-17-5p(RNAhybrid|miRanda), mmu-miR-188(RNAhybrid|miRanda), mmu-miR-204(RNAhybrid|miRanda), mmu-miR-205(pictar), mmu-miR-20a(RNAhybrid|miRanda), mmu-miR-20b(RNAhyb…	nucleus	protein_coding			-	biological_process	molecular_function // protein binding	nucleus // cytoplasm		3.90629	4.52504	4.12424	4.18519	0.81911	1.76432	0.0108514	0.333637	3.54102	3.15628	3.40092	3.36608	0.0184404	0.567074	0.81911
ENSMUSG00000036749	preferentially expressed antigen in melanoma like 5 [Source:MGI Symbol;Acc:MGI:2156389]	Pramel5				mmu-miR-106a(miRanda), mmu-miR-106b(miRanda), mmu-miR-132(miRanda), mmu-miR-134(miRanda), mmu-miR-136(miRanda), mmu-miR-143(miRanda), mmu-miR-17(miRanda), mmu-miR-181a(miRanda), mmu-miR-181b(miRanda), mmu-miR-181c(miRanda), mmu-miR-181d(miRanda), mmu-miR-186(miRanda), mmu-miR-194(miRanda), mmu-miR-203(miRanda), mmu-miR-20a(miRanda), mmu-miR-20b(miRanda), mmu-miR-21(miRanda), mmu-miR-212(miRanda),…		protein_coding			-	biological_process	molecular_function	cellular_component		4.80494	3.34887	2.1669	3.44024	-0.269693	-1.20555	0.707094	1	3.30439	3.91498	3.91041	3.70993	0.749811	1	0.269693
ENSMUSG00000073867	expressed sequence AA474408 [Source:MGI Symbol;Acc:MGI:3034216]	AA474408						protein_coding			-	biological_process	molecular_function	cellular_component		6.74762	9.0909	8.60197	8.14683	0.686799	1.60971	0.316241	0.861897	7.6071	7.49007	7.28291	7.46003	0.394138	0.867098	0.686799
ENSMUSG00000062797	lethal, Chr 7, Rinchik 6 [Source:MGI Symbol;Acc:MGI:96738]	l7Rn6				mmu-let-7b(RNAhybrid|miRanda), mmu-let-7e(RNAhybrid|miRanda), mmu-miR-129-5p(miRanda), mmu-miR-153(RNAhybrid|miRanda), mmu-miR-154(RNAhybrid|miRanda), mmu-miR-181a(miRanda), mmu-miR-181b(miRanda), mmu-miR-181c(miRanda), mmu-miR-181d(miRanda), mmu-miR-196a(RNAhybrid|miRanda), mmu-miR-196b(miRanda), mmu-miR-202(RNAhybrid|miRanda), mmu-miR-203(miRanda), mmu-miR-211(RNAhybrid|miRanda), mmu-miR-214(mi…	nucleus	protein_coding			-	protein import into nucleus // Golgi organization // protein transport // lung development // cellular response to heat	protein transporter activity // Hsp70 protein binding	intracellular // nucleus // cytoplasm // cytosol		5.91628	6.15422	5.50422	5.85824	0.215288	1.16094	0.537233	1	6.01681	5.04114	5.87091	5.64295	0.58031	1	0.215288
ENSMUSG00000062794	zinc finger protein 599 [Source:MGI Symbol;Acc:MGI:2679006]	Zfp599				mmu-miR-1192(miRanda), mmu-miR-125a-3p(miRanda), mmu-miR-129-5p(miRanda), mmu-miR-135a(miRanda), mmu-miR-135b(miRanda), mmu-miR-150(miRanda), mmu-miR-153(miRanda), mmu-miR-26a(miRanda), mmu-miR-28(miRanda), mmu-miR-296-3p(miRanda), mmu-miR-299(miRanda), mmu-miR-324-5p(miRanda), mmu-miR-338-3p(miRanda), mmu-miR-340-5p(miRanda), mmu-miR-378(miRanda), mmu-miR-433(miRanda), mmu-miR-490(miRanda), mmu-…		protein_coding			-	regulation of transcription, DNA-dependent // biological_process	molecular_function // nucleic acid binding // zinc ion binding	cellular_component // intracellular		2.8659	2.49736	2.74309	2.70212	0.991954	1.98888	0.0235782	0.405135	1.96951	1.05072	2.11026	1.71016	0.0469274	0.666153	0.991954
ENSMUSG00000062793	olfactory receptor 1158 [Source:MGI Symbol;Acc:MGI:3030992]	Olfr1158						protein_coding			-	G-protein coupled receptor protein signaling pathway // sensory perception of smell // detection of chemical stimulus involved in sensory perception of smell	G-protein coupled receptor activity // olfactory receptor activity	integral to membrane		0	0	0	0	Insufficient Expression	Insufficient Expression	1	1	0	0	0	0	1	1	0
ENSMUSG00000062791	predicted gene 382 [Source:MGI Symbol;Acc:MGI:2685228]	Gm382				mmu-miR-129-5p(miRanda)		protein_coding			-	biological_process	molecular_function // RNA binding	cellular_component		0	0	0	0	Insufficient Expression	Insufficient Expression	1	1	0	0	0	0	1	1	0
ENSMUSG00000062421	ADP-ribosylation factor 2 [Source:MGI Symbol;Acc:MGI:99595]	Arf2				mmu-let-7a(RNAhybrid|miRanda), mmu-let-7b(RNAhybrid|miRanda), mmu-let-7c(RNAhybrid|miRanda), mmu-let-7d(RNAhybrid|miRanda), mmu-let-7e(RNAhybrid|miRanda), mmu-let-7g(RNAhybrid|miRanda), mmu-let-7i(RNAhybrid|miRanda), mmu-miR-103(RNAhybrid|TargetScan|miRanda), mmu-miR-107(RNAhybrid|TargetScan|miRanda), mmu-miR-10a(RNAhybrid|miRanda), mmu-miR-10b(RNAhybrid|miRanda), mmu-miR-122(miRanda), mmu-miR-12…		protein_coding			-	small GTPase mediated signal transduction // protein transport // vesicle-mediated transport	GTP binding	Golgi apparatus		3.56686	4.6884	4.16272	4.13933	0.620151	1.53704	0.348761	0.884023	4.44495	2.34357	3.76901	3.51917	0.425072	0.899648	0.620151
ENSMUSG00000062426	olfactory receptor 304 [Source:MGI Symbol;Acc:MGI:3030138]	Olfr304						protein_coding			-	G-protein coupled receptor protein signaling pathway // sensory perception of smell // detection of chemical stimulus involved in sensory perception of smell	G-protein coupled receptor activity // olfactory receptor activity	plasma membrane // integral to membrane		0	0	0	0	Insufficient Expression	Insufficient Expression	1	1	0	0	0	0	1	1	0
ENSMUSG00000019066	RAB3D, member RAS oncogene family [Source:MGI Symbol;Acc:MGI:97844]	Rab3d				mmu-miR-124(TargetScan|miRanda), mmu-miR-124ab(TargetScan), mmu-miR-125a(pictar), mmu-miR-125a-5p(TargetScan), mmu-miR-125b(pictar), mmu-miR-125b-5p(TargetScan), mmu-miR-149(pictar), mmu-miR-15abc(TargetScan), mmu-miR-15b(miRanda), mmu-miR-16(TargetScan), mmu-miR-16abc(TargetScan), mmu-miR-184(miRanda), mmu-miR-185(miRanda), mmu-miR-1907(TargetScan), mmu-miR-195(TargetScan), mmu-miR-196a(miRanda)…		protein_coding			-	exocytosis // small GTPase mediated signal transduction // protein transport // regulation of exocytosis // peptidyl-cysteine methylation	protein binding // GTP binding // GTPase binding	mitochondrion // plasma membrane // transport vesicle // zymogen granule		1.53056	2.20046	1.62162	1.78422	0.421668	1.33948	0.172709	0.691575	1.0582	1.31533	1.71411	1.36255	0.21123	0.816243	0.421668
ENSMUSG00000042377	family with sequence similarity 83, member G [Source:MGI Symbol;Acc:MGI:1916890]	Fam83g				mmu-let-7a(miRanda), mmu-let-7b(miRanda), mmu-let-7c(miRanda), mmu-let-7d(miRanda), mmu-let-7e(miRanda), mmu-let-7f(miRanda), mmu-let-7g(miRanda), mmu-let-7i(miRanda), mmu-miR-1192(miRanda), mmu-miR-134(miRanda), mmu-miR-142-3p(miRanda), mmu-miR-143(miRanda), mmu-miR-145(miRanda), mmu-miR-16(miRanda), mmu-miR-183(miRanda), mmu-miR-193(miRanda), mmu-miR-193b(miRanda), mmu-miR-194(miRanda), mmu-miR…		protein_coding			-	biological_process	molecular_function	cellular_component		0	0	0	0	Insufficient Expression	Insufficient Expression	1	1	0	0	0	0	1	1	0
ENSMUSG00000091462	predicted gene 17084 [Source:MGI Symbol;Acc:MGI:4937911]	Gm17084						processed_transcript|transcribed_processed_pseudogene			-					1.74263	1.87232	0.477078	1.36401	0.123578	1.08943	0.859679	1	0.488405	2.49486	0.738029	1.24043	0.880646	1	0.123578
ENSMUSG00000091460	predicted pseudogene 7808 [Source:MGI Symbol;Acc:MGI:3643360]	Gm7808						protein_coding			-	translation	structural constituent of ribosome	ribosome		10.1131	0	7.52512	5.87939	-2.68771	-6.44289	0.344301	0.881205	9.16018	7.85955	8.68157	8.5671	0.428916	0.903626	2.68771
ENSMUSG00000091466	predicted gene 17183 [Source:MGI Symbol;Acc:MGI:4938010]	Gm17183						unprocessed_pseudogene			-					0	0	0	0	Insufficient Expression	Insufficient Expression	1	1	0	0	0	0	1	1	0
ENSMUSG00000073767											-					0	0	0	0	Insufficient Expression	Insufficient Expression	1	1	0	0	0	0	1	1	0
ENSMUSG00000055891	ubiquitin-like 4B [Source:MGI Symbol;Acc:MGI:1914841]	Ubl4b				mmu-miR-182(miRanda), mmu-miR-193(miRanda), mmu-miR-193b(miRanda), mmu-miR-291a-3p(miRanda), mmu-miR-295(miRanda), mmu-miR-302d(miRanda), mmu-miR-326(miRanda), mmu-miR-330(miRanda), mmu-miR-342-3p(miRanda), mmu-miR-370(TargetScan), mmu-miR-376c(miRanda), mmu-miR-544(miRanda)		protein_coding			-	biological_process	molecular_function	cellular_component // cytoplasm		0	0	0	0	Insufficient Expression	Insufficient Expression	1	1	0	0	0	0	1	1	0
ENSMUSG00000055897	protein phosphatase 4, regulatory subunit 1-like, pseudogene [Source:MGI Symbol;Acc:MGI:1924560]	Ppp4r1l-ps						transcribed_unprocessed_pseudogene			-					2.66186	3.25083	4.09843	3.33704	0.143867	1.10486	0.717949	1	3.0934	3.16852	3.31761	3.19317	0.750382	1	0.143867
ENSMUSG00000055895	placenta-specific 1-like [Source:MGI Symbol;Acc:MGI:2684945]	Plac1l				mmu-miR-21(miRanda), mmu-miR-216b(miRanda), mmu-miR-326(miRanda), mmu-miR-330(miRanda), mmu-miR-382(miRanda), mmu-miR-488(miRanda), mmu-miR-590-5p(miRanda)	extracellular	protein_coding			-	biological_process	molecular_function	cellular_component // extracellular region		0	0	0	0	Insufficient Expression	Insufficient Expression	1	1	0	0	0	0	1	1	0
ENSMUSG00000071738	predicted gene 4937 [Source:MGI Symbol;Acc:MGI:3648293]	Gm4937				mmu-miR-133a(miRanda), mmu-miR-133b(miRanda), mmu-miR-186(miRanda), mmu-miR-200b(miRanda), mmu-miR-200c(miRanda), mmu-miR-26a(miRanda), mmu-miR-26b(miRanda), mmu-miR-324-5p(miRanda), mmu-miR-33(miRanda), mmu-miR-429(miRanda), mmu-miR-494(miRanda), mmu-miR-539(miRanda), mmu-miR-590-3p(miRanda)		protein_coding			-	biological_process	molecular_function // structural molecule activity	cellular_component // tight junction // integral to membrane		0	0	0	0	Insufficient Expression	Insufficient Expression	1	1	0	0	0	0	1	1	0
ENSMUSG00000060491	RIKEN cDNA 4930522H14 gene [Source:MGI Symbol;Acc:MGI:1914896]	4930522H14Rik				mmu-miR-25(miRanda), mmu-miR-32(miRanda), mmu-miR-363(miRanda), mmu-miR-367(miRanda), mmu-miR-433(miRanda), mmu-miR-876-5p(miRanda), mmu-miR-92a(miRanda), mmu-miR-92b(miRanda)	transmembrane	protein_coding			-	biological_process	molecular_function	cellular_component // integral to membrane		0	0	0	0	Insufficient Expression	Insufficient Expression	1	1	0	0	0	0	1	1	0
ENSMUSG00000060490	vomeronasal 1 receptor 218 [Source:MGI Symbol;Acc:MGI:2159691]	Vmn1r218						protein_coding			-	response to pheromone	pheromone binding // pheromone receptor activity	integral to plasma membrane		0	0	0.65734	0.219113	Insufficient Expression	Insufficient Expression	0.364433	0.89943	0	0	0	0	0.373901	0.845553	0.219113
ENSMUSG00000060499	ribosomal protein L10-like [Source:MGI Symbol;Acc:MGI:3647985]	Rpl10l					nucleus	protein_coding			-	translation // spermatogenesis	structural constituent of ribosome	nucleus // ribosome		0	0	0	0	Insufficient Expression	Insufficient Expression	1	1	0	0	0	0	1	1	0
ENSMUSG00000063362	asparagine-linked glycosylation 11 (alpha-1,2-mannosyltransferase) [Source:MGI Symbol;Acc:MGI:2142632]	Alg11				mmu-miR-125a-3p(miRanda), mmu-miR-192(miRanda), mmu-miR-215(miRanda)	transmembrane	protein_coding			-	biosynthetic process	molecular_function // glycolipid 2-alpha-mannosyltransferase activity	cellular_component // endoplasmic reticulum membrane // integral to membrane		4.28569	4.3207	3.72846	4.11162	0.110588	1.07967	0.694832	1	3.82639	3.76647	4.41024	4.00103	0.713996	1	0.110588
ENSMUSG00000031918	myotubularin related protein 2 [Source:MGI Symbol;Acc:MGI:1924366]	Mtmr2				mmu-let-7g(RNAhybrid|miRanda), mmu-miR-1(RNAhybrid|TargetScan|miRanda), mmu-miR-101(TargetScan|pictar), mmu-miR-101a(miRanda), mmu-miR-101ab(TargetScan), mmu-miR-101b(miRanda), mmu-miR-106a(RNAhybrid), mmu-miR-1192(miRanda), mmu-miR-122(miRanda), mmu-miR-122a(RNAhybrid|miRanda), mmu-miR-124(TargetScan), mmu-miR-124ab(TargetScan), mmu-miR-125a(RNAhybrid|miRanda), mmu-miR-127(RNAhybrid|miRanda), mm…	nucleus	receptor|protein_coding			-	negative regulation of receptor internalization // dephosphorylation // negative regulation of myelination // myelin assembly // negative regulation of endocytosis // phosphatidylinositol metabolic process // inositol phosphate dephosphorylation // phosphatidylinositol dephosphorylation // neuron development // protein tetramerization // negative regulation of excitatory postsynaptic membrane pot…	protein tyrosine phosphatase activity // protein binding // protein homodimerization activity	nucleus // cytoplasm // vacuolar membrane // cytosol // synaptic vesicle // postsynaptic density // axon // dendrite // early endosome membrane // dendritic spine // synaptic membrane		5.43575	5.9964	5.19253	5.54156	0.377363	1.29897	0.206036	0.742944	5.29924	4.88585	5.30749	5.1642	0.242944	0.845553	0.377363
ENSMUSG00000031919	transmembrane emp24 protein transport domain containing 6 [Source:MGI Symbol;Acc:MGI:1913519]	Tmed6				mmu-miR-129-3p(RNAhybrid|miRanda), mmu-miR-133a(RNAhybrid|miRanda), mmu-miR-133b(RNAhybrid|miRanda), mmu-miR-150(RNAhybrid|miRanda), mmu-miR-296(RNAhybrid|miRanda), mmu-miR-29b(RNAhybrid|miRanda), mmu-miR-328(RNAhybrid), mmu-miR-340(RNAhybrid|miRanda), mmu-miR-345(miRanda), mmu-miR-383(RNAhybrid|miRanda), mmu-miR-455-5p(RNAhybrid|miRanda), mmu-miR-465-3p(RNAhybrid), mmu-miR-491(RNAhybrid|miRanda)…	transmembrane	protein_coding			-	transport // biological_process	molecular_function	cellular_component // endoplasmic reticulum membrane // integral to membrane		0	0.271501	0.383969	0.21849	-0.904303	-1.87164	0.160679	0.671221	1.18266	0	2.18572	1.12279	0.231663	0.839086	0.904303
ENSMUSG00000031916	component of oligomeric golgi complex 8 [Source:MGI Symbol;Acc:MGI:2142885]	Cog8				mmu-let-7i(miRanda), mmu-miR-106a(miRanda), mmu-miR-106b(miRanda), mmu-miR-10a(miRanda), mmu-miR-10b(miRanda), mmu-miR-125a-3p(miRanda), mmu-miR-130a(miRanda), mmu-miR-130b(miRanda), mmu-miR-149(miRanda), mmu-miR-15b(miRanda), mmu-miR-17(miRanda), mmu-miR-182(miRanda), mmu-miR-198(pictar), mmu-miR-19a(miRanda), mmu-miR-19b(miRanda), mmu-miR-202-3p(miRanda), mmu-miR-203(miRanda), mmu-miR-20a(miRan…		protein_coding			-	biological_process // protein transport	molecular_function	Golgi membrane // Golgi transport complex		3.84536	3.94495	3.59219	3.79417	0.259715	1.19724	0.322232	0.864984	3.71136	3.099	3.79299	3.53445	0.345144	0.845553	0.259715
ENSMUSG00000031917	nuclear import 7 homolog (S. cerevisiae) [Source:MGI Symbol;Acc:MGI:1913414]	Nip7				mmu-miR-1(miRanda), mmu-miR-10a(miRanda), mmu-miR-10b(miRanda), mmu-miR-1192(miRanda), mmu-miR-140(miRanda), mmu-miR-148a(miRanda), mmu-miR-148b(miRanda), mmu-miR-152(miRanda), mmu-miR-206(miRanda), mmu-miR-292-5p(miRanda), mmu-miR-301a(miRanda), mmu-miR-301b(miRanda), mmu-miR-342-3p(miRanda), mmu-miR-351(miRanda), mmu-miR-377(miRanda), mmu-miR-384-3p(miRanda), mmu-miR-495(miRanda), mmu-miR-504(m…		protein_coding			-	biological_process // ribosome assembly	molecular_function // RNA binding // protein binding	cellular_component // nucleus // nucleolus	mRNA processing:WP310	3.93003	5.01455	3.93109	4.29189	0.539678	1.45365	0.187007	0.715238	3.87568	3.42475	3.95621	3.75221	0.245984	0.845553	0.539678
ENSMUSG00000031910	hyaluronan synthase 3 [Source:MGI Symbol;Acc:MGI:109599]	Has3				mmu-let-7e(miRanda), mmu-let-7f(miRanda), mmu-miR-10a(miRanda|pictar), mmu-miR-10a-5p(TargetScan), mmu-miR-10abc(TargetScan), mmu-miR-10b(miRanda|pictar), mmu-miR-125a-3p(miRanda), mmu-miR-128a(pictar), mmu-miR-128b(pictar), mmu-miR-1297(TargetScan), mmu-miR-130a(miRanda|pictar), mmu-miR-130b(miRanda|pictar), mmu-miR-132(miRanda), mmu-miR-138(miRanda), mmu-miR-143(miRanda), mmu-miR-146a(miRanda),…	transmembrane	protein_coding			-	hyaluronan biosynthetic process // positive regulation of transcription, DNA-dependent	hyaluronan synthase activity	integral to membrane		0.834066	0.541432	0.391483	0.588993	Insufficient Expression	Insufficient Expression	0.507515	1	0.417334	0.468566	0.528838	0.471579	0.430036	0.904759	0.117414
ENSMUSG00000031913	vacuolar protein sorting 4a (yeast) [Source:MGI Symbol;Acc:MGI:1890520]	Vps4a				mmu-let-7a(RNAhybrid|miRanda), mmu-let-7f(RNAhybrid|miRanda), mmu-miR-1(RNAhybrid|miRanda), mmu-miR-103(RNAhybrid|miRanda), mmu-miR-107(RNAhybrid|miRanda), mmu-miR-1192(miRanda), mmu-miR-122(miRanda), mmu-miR-122a(RNAhybrid|TargetScan|miRanda), mmu-miR-124a(RNAhybrid|miRanda), mmu-miR-125a-3p(miRanda), mmu-miR-129-5p(RNAhybrid|miRanda), mmu-miR-132(RNAhybrid|miRanda), mmu-miR-133a(RNAhybrid|miRan…		protein_coding			-	cell cycle // protein transport // vesicle-mediated transport // cell division	protein binding // ATP binding // nucleoside-triphosphatase activity	cytoplasm // late endosome membrane // perinuclear region of cytoplasm		4.48913	4.32309	3.83619	4.21613	0.237767	1.17917	0.409613	0.939802	4.11577	3.5846	4.23474	3.97837	0.443435	0.917215	0.237767
ENSMUSG00000049349	predicted gene 5105 [Source:MGI Symbol;Acc:MGI:3645344]	Gm5105				mmu-miR-136(miRanda), mmu-miR-203(miRanda), mmu-miR-216b(miRanda), mmu-miR-224(miRanda), mmu-miR-27a(miRanda), mmu-miR-27b(miRanda), mmu-miR-33(miRanda), mmu-miR-335-5p(miRanda), mmu-miR-383(miRanda), mmu-miR-590-3p(miRanda), mmu-miR-876-5p(miRanda), mmu-miR-9(miRanda)		protein_coding			-	biological_process	molecular_function	cellular_component		0	0	0	0	Insufficient Expression	Insufficient Expression	0.702445	1	0	0	0.154932	0.0516439	0.373901	0.845553	0.0516439
ENSMUSG00000038637	leucine rich repeat containing 56 [Source:MGI Symbol;Acc:MGI:1917802]	Lrrc56				mmu-miR-130a(miRanda), mmu-miR-148a(miRanda), mmu-miR-182(miRanda), mmu-miR-24(miRanda), mmu-miR-34a(miRanda), mmu-miR-34b-5p(miRanda), mmu-miR-34c(miRanda), mmu-miR-449a(miRanda), mmu-miR-449b(miRanda), mmu-miR-449c(miRanda), mmu-miR-544(miRanda)		protein_coding			-	biological_process	molecular_function	cellular_component		2.58771	1.31587	1.2276	1.71039	0.357114	1.28086	0.425648	0.957122	1.23618	1.15253	1.67112	1.35328	0.487839	0.963021	0.357114
ENSMUSG00000038633	degenerative spermatocyte homolog 1 (Drosophila) [Source:MGI Symbol;Acc:MGI:1097711]	Degs1				mmu-miR-10b(miRanda), mmu-miR-1192(miRanda), mmu-miR-130a(miRanda), mmu-miR-130b(miRanda), mmu-miR-132(miRanda), mmu-miR-143(miRanda), mmu-miR-155(miRanda), mmu-miR-15b(miRanda), mmu-miR-181d(miRanda), mmu-miR-185(miRanda), mmu-miR-186(miRanda), mmu-miR-18a(miRanda), mmu-miR-18b(miRanda), mmu-miR-193(miRanda), mmu-miR-193b(miRanda), mmu-miR-194(miRanda), mmu-miR-195(miRanda), mmu-miR-200b(miRanda…	transmembrane	protein_coding			-	lipid metabolic process // fatty acid biosynthetic process	oxidoreductase activity, acting on paired donors, with incorporation or reduction of molecular oxygen	mitochondrion // endoplasmic reticulum membrane // integral to membrane		3.22643	4.39784	3.69848	3.77425	-0.528392	-1.44232	0.236207	0.78367	4.34604	4.77934	3.78254	4.30264	0.301852	0.845553	0.528392
ENSMUSG00000038630	zinc finger with KRAB and SCAN domains 16 [Source:MGI Symbol;Acc:MGI:3510405]	Zkscan16				mmu-miR-128(miRanda), mmu-miR-135b(miRanda), mmu-miR-140(miRanda), mmu-miR-296-3p(miRanda), mmu-miR-34a(miRanda), mmu-miR-34b-5p(miRanda), mmu-miR-34c(miRanda), mmu-miR-421(miRanda), mmu-miR-449a(miRanda), mmu-miR-449b(miRanda), mmu-miR-449c(miRanda), mmu-miR-485(miRanda), mmu-miR-488(miRanda), mmu-miR-505(miRanda), mmu-miR-876-3p(miRanda)		protein_coding			-	transcription, DNA-dependent // biological_process // viral reproduction	molecular_function // nucleic acid binding // sequence-specific DNA binding transcription factor activity // zinc ion binding	cellular_component // nucleus		3.0356	3.34653	3.68502	3.35572	1.34722	2.54422	0.0152596	0.356138	2.02574	1.31948	2.68026	2.0085	0.036418	0.626322	1.34722
ENSMUSG00000030359	pregnancy zone protein [Source:MGI Symbol;Acc:MGI:87854]	Pzp				mmu-miR-135a(miRanda), mmu-miR-135b(miRanda), mmu-miR-211(miRanda), mmu-miR-340-5p(miRanda), mmu-miR-410(miRanda), mmu-miR-421(miRanda), mmu-miR-431(miRanda), mmu-miR-491(miRanda), mmu-miR-505(miRanda)	extracellular	protein_coding			-	negative regulation of endopeptidase activity	endopeptidase inhibitor activity // serine-type endopeptidase inhibitor activity // protein complex binding	extracellular region // extracellular space		0.0485162	0	0.114858	0.054458	Insufficient Expression	Insufficient Expression	0.773334	1	0	0	0.0502349	0.016745	0.368755	0.845553	0.037713
ENSMUSG00000030357	FK506 binding protein 4 [Source:MGI Symbol;Acc:MGI:95543]	Fkbp4				mmu-miR-137(TargetScan|miRanda|pictar), mmu-miR-137ab(TargetScan), mmu-miR-145(miRanda), mmu-miR-1698(TargetScan), mmu-miR-1703(TargetScan), mmu-miR-181b(pictar), mmu-miR-181c(pictar), mmu-miR-184(miRanda), mmu-miR-188(pictar), mmu-miR-1962(TargetScan), mmu-miR-223(miRanda), mmu-miR-290-5p(miRanda), mmu-miR-292-5p(miRanda), mmu-miR-296-3p(miRanda), mmu-miR-29a(pictar), mmu-miR-29abcd(TargetScan),…	nucleus	protein_coding			-	protein peptidyl-prolyl isomerization // protein folding // steroid hormone receptor complex assembly // copper ion transport // embryo implantation // negative regulation of neuron projection development // peptidyl-proline modification // androgen receptor signaling pathway // prostate gland development // negative regulation of microtubule polymerization or depolymerization // negative regulat…	peptidyl-prolyl cis-trans isomerase activity // protein binding // ATP binding // GTP binding // FK506 binding // heat shock protein binding // copper-dependent protein binding // glucocorticoid receptor binding // tau protein binding // phosphoprotein binding	nucleus // cytoplasm // mitochondrion // cytosol // microtubule // membrane // neuron projection // neuronal cell body // protein complex // axonal growth cone // perinuclear region of cytoplasm		5.77001	6.34409	5.63064	5.91491	0.625507	1.54275	0.305103	0.854329	5.76668	4.10241	5.99913	5.28941	0.380998	0.854665	0.625507
ENSMUSG00000030351	tetraspanin 11 [Source:MGI Symbol;Acc:MGI:1915748]	Tspan11				mmu-miR-125a-3p(miRanda), mmu-miR-133a(miRanda), mmu-miR-133b(miRanda), mmu-miR-137(miRanda), mmu-miR-138(miRanda), mmu-miR-139-5p(miRanda), mmu-miR-142-3p(miRanda), mmu-miR-143(miRanda), mmu-miR-150(miRanda), mmu-miR-181a(miRanda), mmu-miR-181b(miRanda), mmu-miR-181c(miRanda), mmu-miR-181d(miRanda), mmu-miR-185(miRanda), mmu-miR-187(miRanda), mmu-miR-214(miRanda), mmu-miR-22(miRanda), mmu-miR-28…	transmembrane	protein_coding			-	biological_process	molecular_function	integral to membrane		0	0	0	0	Insufficient Expression	Insufficient Expression	1	1	0	0	0	0	1	1	0
ENSMUSG00000030350	protein arginine N-methyltransferase 8 [Source:MGI Symbol;Acc:MGI:3043083]	Prmt8				mmu-let-7b(RNAhybrid|miRanda), mmu-let-7d(RNAhybrid|miRanda), mmu-miR-103(TargetScan|miRanda|pictar), mmu-miR-103a(TargetScan), mmu-miR-106b(RNAhybrid|miRanda), mmu-miR-107(TargetScan|miRanda|pictar), mmu-miR-107ab(TargetScan), mmu-miR-125a(RNAhybrid|miRanda), mmu-miR-125b(RNAhybrid|miRanda), mmu-miR-127(RNAhybrid|miRanda), mmu-miR-135a(miRanda), mmu-miR-135b(miRanda), mmu-miR-137(miRanda), mmu-m…		protein_coding			-	histone methylation // peptidyl-arginine methylation // peptidyl-arginine methylation, to asymmetrical-dimethyl arginine // histone arginine methylation	protein binding // histone-arginine N-methyltransferase activity // S-adenosylmethionine-dependent methyltransferase activity // protein-arginine omega-N monomethyltransferase activity // protein-arginine omega-N asymmetric methyltransferase activity // identical protein binding // protein homodimerization activity // protein heterodimerization activity	cytoplasm // plasma membrane		0.174694	0.487343	0.315902	0.32598	Insufficient Expression	Insufficient Expression	0.365218	0.900062	0	0.204013	0.29698	0.166998	0.275435	0.845553	0.158982
ENSMUSG00000030353	TEA domain family member 4 [Source:MGI Symbol;Acc:MGI:106907]	Tead4				mmu-let-7a(miRanda), mmu-let-7b(miRanda), mmu-let-7c(miRanda), mmu-let-7d(miRanda), mmu-let-7e(miRanda), mmu-let-7f(miRanda), mmu-let-7g(miRanda), mmu-let-7i(miRanda), mmu-miR-10a(miRanda), mmu-miR-10b(miRanda), mmu-miR-125a-5p(miRanda), mmu-miR-125b-5p(miRanda), mmu-miR-149(miRanda), mmu-miR-15a(miRanda), mmu-miR-18a(miRanda), mmu-miR-195(miRanda), mmu-miR-214(miRanda), mmu-miR-324-5p(miRanda), …		transcription regulator|protein_coding			-	in utero embryonic development // cell fate specification // blastocyst formation // trophectodermal cell fate commitment // transcription, DNA-dependent // regulation of transcription from RNA polymerase II promoter // embryo implantation // hippo signaling cascade // positive regulation of transcription from RNA polymerase II promoter	DNA binding // sequence-specific DNA binding transcription factor activity	transcription factor complex		0	0	0	0	Insufficient Expression	Insufficient Expression	1	1	0	0	0	0	1	1	0
ENSMUSG00000030352	tetraspanin 9 [Source:MGI Symbol;Acc:MGI:1924558]	Tspan9				mmu-miR-106a(miRanda), mmu-miR-106ab(TargetScan), mmu-miR-106b(miRanda), mmu-miR-1271(TargetScan), mmu-miR-149(miRanda), mmu-miR-17(TargetScan|miRanda), mmu-miR-17-5p(TargetScan), mmu-miR-182(TargetScan), mmu-miR-1ab(TargetScan), mmu-miR-206(TargetScan), mmu-miR-20a(miRanda), mmu-miR-20ab(TargetScan), mmu-miR-20b(miRanda), mmu-miR-20b-5p(TargetScan), mmu-miR-214(TargetScan|miRanda), mmu-miR-218(T…	transmembrane	protein_coding			-	biological_process	molecular_function	integral to membrane		0.11817	0	0	0.0393902	Insufficient Expression	Insufficient Expression	0.764487	1	0	0	0	0	0.373901	0.845553	0.0393902
ENSMUSG00000073465	Parkinson disease (autosomal recessive, juvenile) 2, parkin [Source:MGI Symbol;Acc:MGI:1355296]	Park2				mmu-miR-103(miRanda), mmu-miR-106b(miRanda), mmu-miR-107(miRanda), mmu-miR-10a(miRanda), mmu-miR-10b(miRanda), mmu-miR-128(miRanda), mmu-miR-134(miRanda), mmu-miR-181b(miRanda), mmu-miR-181d(miRanda), mmu-miR-185(miRanda), mmu-miR-191(miRanda), mmu-miR-202-3p(miRanda), mmu-miR-204(miRanda), mmu-miR-20a(miRanda), mmu-miR-20b(miRanda), mmu-miR-210(miRanda), mmu-miR-211(miRanda), mmu-miR-216a(miRand…		protein_coding			-	synaptic transmission, dopaminergic // startle response // learning // locomotory behavior // adult locomotory behavior // protein ubiquitination // protein metabolic process // synaptic transmission, glutamatergic // norepinephrine metabolic process // dopamine metabolic process // regulation of neurotransmitter secretion // regulation of synaptic transmission // dopamine uptake	ubiquitin-protein ligase activity // protein binding	neuron projection // protein complex		0	0	0	0	Insufficient Expression	Insufficient Expression	1	1	0	0	0	0	1	1	0
ENSMUSG00000073460	poly(A)-specific ribonuclease (PARN)-like domain containing 1 [Source:MGI Symbol;Acc:MGI:2685159]	Pnldc1						protein_coding			-	biological_process	molecular_function // nucleic acid binding	cellular_component // nucleus		0.150629	0.25142	0.174224	0.192091	Insufficient Expression	Insufficient Expression	0.0411381	0.469107	0.603172	0.64852	0.416039	0.55591	0.00929945	0.519389	0.36382
ENSMUSG00000073468	SFT2 domain containing 1 [Source:MGI Symbol;Acc:MGI:1918689]	Sft2d1				mmu-miR-124(miRanda), mmu-miR-130a(miRanda), mmu-miR-130b(miRanda), mmu-miR-146a(miRanda), mmu-miR-146b(miRanda), mmu-miR-149(miRanda), mmu-miR-15a(miRanda), mmu-miR-15b(miRanda), mmu-miR-16(miRanda), mmu-miR-181a(miRanda), mmu-miR-181b(miRanda), mmu-miR-181c(miRanda), mmu-miR-183(miRanda), mmu-miR-193(miRanda), mmu-miR-193b(miRanda), mmu-miR-195(miRanda), mmu-miR-214(miRanda), mmu-miR-223(miRand…	transmembrane	protein_coding			-	protein transport // vesicle-mediated transport		integral to membrane		5.79267	5.90157	5.35538	5.6832	0.347076	1.27198	0.165284	0.678816	5.10037	5.35218	5.55584	5.33613	0.177939	0.784063	0.347076
ENSMUSG00000073469							extracellular				-					3.8356	4.11463	3.30553	3.75192	0.35524	1.2792	0.313938	0.860695	3.029	3.26914	3.89191	3.39668	0.367385	0.845553	0.35524
ENSMUSG00000049699	urocortin 2 [Source:MGI Symbol;Acc:MGI:2176375]	Ucn2				mmu-miR-31(TargetScan|pictar), mmu-miR-34ac(TargetScan), mmu-miR-34bc-5p(TargetScan), mmu-miR-449abc(TargetScan), mmu-miR-449c-5p(TargetScan)	extracellular	protein_coding			-	cAMP biosynthetic process // response to stress // digestion // cell proliferation // negative regulation of gene expression // negative regulation of luteinizing hormone secretion // negative regulation of follicle-stimulating hormone secretion // cellular response to glucocorticoid stimulus // cellular response to hypoxia	G-protein-coupled receptor binding // receptor binding // hormone activity // protein binding // hormone binding // corticotropin-releasing hormone receptor 2 binding	extracellular space		1.25288	1.05303	1.0107	1.10554	0.363158	1.28624	0.329934	0.870003	1.45179	0.226356	0.548989	0.74238	0.386823	0.860602	0.363158
ENSMUSG00000049694	cDNA sequence BC048671 [Source:MGI Symbol;Acc:MGI:2679261]	BC048671				mmu-miR-135b(miRanda), mmu-miR-140(miRanda), mmu-miR-18a(miRanda), mmu-miR-204(miRanda), mmu-miR-211(miRanda), mmu-miR-299(miRanda), mmu-miR-34a(miRanda), mmu-miR-490(miRanda), mmu-miR-876-3p(miRanda)		protein_coding			-	biological_process	molecular_function	cellular_component		0	0	0.25465	0.0848832	Insufficient Expression	Insufficient Expression	0.569699	1	0	0	0	0	0.373901	0.845553	0.0848832
ENSMUSG00000049690	NCK-associated protein 5 [Source:MGI Symbol;Acc:MGI:2686394]	Nckap5				mmu-let-7b(miRanda), mmu-let-7e(miRanda), mmu-miR-101a(miRanda), mmu-miR-101b(miRanda), mmu-miR-106a(miRanda), mmu-miR-106ab(TargetScan), mmu-miR-106b(miRanda), mmu-miR-1192(miRanda), mmu-miR-128(miRanda), mmu-miR-129-5p(miRanda), mmu-miR-130a(miRanda), mmu-miR-130ac(TargetScan), mmu-miR-130b(miRanda), mmu-miR-132(miRanda), mmu-miR-136(miRanda), mmu-miR-137(TargetScan|miRanda), mmu-miR-137ab(Targ…		protein_coding			-	biological_process	molecular_function	cellular_component		1.22874	1.19632	1.7959	1.40699	-0.544782	-1.4588	0.501713	1	1.51508	0.730408	3.60982	1.95177	0.569884	1	0.544782
ENSMUSG00000049691	NK3 homeobox 2 [Source:MGI Symbol;Acc:MGI:108015]	Nkx3-2				mmu-miR-105(TargetScan), mmu-miR-106a(TargetScan), mmu-miR-106ab(TargetScan), mmu-miR-128(TargetScan), mmu-miR-128ab(TargetScan), mmu-miR-1378(TargetScan), mmu-miR-1420ac(TargetScan), mmu-miR-17(TargetScan), mmu-miR-17-5p(TargetScan), mmu-miR-181abcd(TargetScan), mmu-miR-1928(TargetScan), mmu-miR-20ab(TargetScan), mmu-miR-20b-5p(TargetScan), mmu-miR-214(miRanda), mmu-miR-221(TargetScan), mmu-miR-…	nucleus	transcription regulator|protein_coding			-	skeletal system development // transcription, DNA-dependent // determination of left/right symmetry // pancreas development // negative regulation of chondrocyte differentiation // middle ear morphogenesis // negative regulation of apoptosis // organ development // spleen development // organ formation // skeletal system morphogenesis // embryonic skeletal system development // digestive system d…	sequence-specific DNA binding transcription factor activity // sequence-specific DNA binding	nucleus	Endochondral Ossification:WP1270	0	0	0	0	Insufficient Expression	Insufficient Expression	1	1	0	0	0	0	1	1	0
ENSMUSG00000049692	transmembrane 239 [Source:MGI Symbol;Acc:MGI:1914016]	Tmem239				mmu-let-7a(miRanda), mmu-let-7b(miRanda), mmu-let-7c(miRanda), mmu-let-7d(miRanda), mmu-let-7e(miRanda), mmu-miR-122(miRanda), mmu-miR-129-5p(miRanda), mmu-miR-133a(miRanda), mmu-miR-133b(miRanda), mmu-miR-140(miRanda), mmu-miR-194(miRanda), mmu-miR-296-3p(miRanda), mmu-miR-299(miRanda), mmu-miR-34a(miRanda), mmu-miR-34b-5p(miRanda), mmu-miR-34c(miRanda), mmu-miR-421(miRanda), mmu-miR-433(miRanda…	transmembrane	protein_coding			-	biological_process	molecular_function	cellular_component // integral to membrane		0.260763	0.620908	0.859167	0.580279	Insufficient Expression	Insufficient Expression	0.720114	1	0.65004	0.200261	0.632531	0.494277	0.724949	1	0.0860019
ENSMUSG00000035329	F-box protein 33 [Source:MGI Symbol;Acc:MGI:1917861]	Fbxo33				mmu-miR-1(miRanda|pictar), mmu-miR-10b(miRanda), mmu-miR-125a-3p(TargetScan|miRanda), mmu-miR-126(pictar), mmu-miR-126-3p(TargetScan|miRanda), mmu-miR-1271(TargetScan), mmu-miR-128(TargetScan|miRanda), mmu-miR-128a(pictar), mmu-miR-128ab(TargetScan), mmu-miR-128b(pictar), mmu-miR-130a(pictar), mmu-miR-130b(pictar), mmu-miR-137(TargetScan), mmu-miR-137ab(TargetScan), mmu-miR-138(pictar), mmu-miR-1…		protein_coding			-	biological_process // protein ubiquitination	molecular_function	cellular_component		2.88925	4.34804	3.92927	3.72219	0.458668	1.37427	0.389304	0.921055	3.95261	3.0664	2.77154	3.26352	0.459027	0.932367	0.458668
ENSMUSG00000035325	Sec31 homolog A (S. cerevisiae) [Source:MGI Symbol;Acc:MGI:1916412]	Sec31a				mmu-let-7a(TargetScan|miRanda), mmu-let-7b(TargetScan|miRanda), mmu-let-7c(TargetScan|miRanda), mmu-let-7d(TargetScan|miRanda), mmu-let-7e(TargetScan|miRanda), mmu-let-7i(TargetScan|miRanda), mmu-miR-103(RNAhybrid|miRanda), mmu-miR-106b(RNAhybrid|miRanda), mmu-miR-107(RNAhybrid|miRanda), mmu-miR-125a(RNAhybrid|miRanda), mmu-miR-125b(RNAhybrid), mmu-miR-127(RNAhybrid|miRanda), mmu-miR-130a(RNAhybr…		protein_coding			-	protein transport // vesicle-mediated transport // response to calcium ion	protein binding // calcium-dependent protein binding	cytoplasm // endoplasmic reticulum // endoplasmic reticulum membrane // ER to Golgi transport vesicle membrane // ER to Golgi transport vesicle // intracellular membrane-bounded organelle // endoplasmic reticulum part // perinuclear region of cytoplasm		4.13267	4.87784	4.17213	4.39421	0.481105	1.39581	0.240185	0.789273	3.98365	3.31584	4.43983	3.91311	0.301985	0.845553	0.481105
ENSMUSG00000026950	nebulin [Source:MGI Symbol;Acc:MGI:97292]	Neb				mmu-miR-101a(miRanda), mmu-miR-101b(miRanda), mmu-miR-103(miRanda), mmu-miR-107(miRanda), mmu-miR-10b(TargetScan|miRanda), mmu-miR-125a-3p(miRanda), mmu-miR-133a*(TargetScan|miRanda), mmu-miR-137(miRanda), mmu-miR-138(miRanda), mmu-miR-139-5p(miRanda), mmu-miR-140(TargetScan|miRanda), mmu-miR-194(miRanda), mmu-miR-196a(TargetScan|miRanda), mmu-miR-196b(TargetScan|miRanda), mmu-miR-203(miRanda), m…		protein_coding			-	regulation of actin filament length // sarcomere organization		striated muscle thin filament // Z disc // protein complex // contractile fiber part	Striated Muscle Contraction:WP216	4.04419	4.4405	4.88359	4.45609	1.60237	3.03642	0.0278597	0.423699	2.47433	3.97821	2.10863	2.85372	0.0613937	0.692428	1.60237
ENSMUSG00000075704	thioredoxin reductase 2 [Source:MGI Symbol;Acc:MGI:1347023]	Txnrd2				mmu-miR-101b(miRanda), mmu-miR-122(miRanda), mmu-miR-128(miRanda), mmu-miR-134(miRanda), mmu-miR-183(miRanda), mmu-miR-188(pictar), mmu-miR-211(miRanda), mmu-miR-214(miRanda), mmu-miR-291a-3p(miRanda), mmu-miR-294(miRanda), mmu-miR-295(miRanda), mmu-miR-302a(miRanda), mmu-miR-302b(miRanda), mmu-miR-302d(miRanda), mmu-miR-30a(miRanda), mmu-miR-30b(miRanda), mmu-miR-30c(miRanda), mmu-miR-30d(miRand…		protein_coding			-	response to oxygen radical // heart development // hemopoiesis // cell redox homeostasis	thioredoxin-disulfide reductase activity // protein binding // flavin adenine dinucleotide binding // NADP binding	mitochondrion		2.36445	1.91886	3.10111	2.46148	-0.656125	-1.57584	0.477353	1	1.33731	3.47077	4.54473	3.1176	0.548955	1	0.656125
ENSMUSG00000075707	deiodinase, iodothyronine type III [Source:MGI Symbol;Acc:MGI:1306782]	Dio3				mmu-miR-1(miRanda), mmu-miR-150(miRanda), mmu-miR-15a(miRanda), mmu-miR-15b(miRanda), mmu-miR-16(miRanda), mmu-miR-181a(miRanda), mmu-miR-181b(miRanda), mmu-miR-181c(miRanda), mmu-miR-181d(miRanda), mmu-miR-195(miRanda), mmu-miR-206(miRanda), mmu-miR-21(miRanda), mmu-miR-214(TargetScan|miRanda), mmu-miR-223(miRanda), mmu-miR-26a(miRanda), mmu-miR-26b(miRanda), mmu-miR-320(miRanda), mmu-miR-322(mi…	transmembrane	protein_coding			-	hormone biosynthetic process	thyroxine 5'-deiodinase activity			0	0	0	0	Insufficient Expression	Insufficient Expression	1	1	0	0	0	0	1	1	0
ENSMUSG00000075706	glutathione peroxidase 4 [Source:MGI Symbol;Acc:MGI:104767]	Gpx4				mmu-miR-125a-3p(miRanda), mmu-miR-128(miRanda), mmu-miR-145(miRanda), mmu-miR-149(miRanda), mmu-miR-181a(miRanda), mmu-miR-181c(miRanda), mmu-miR-181d(miRanda), mmu-miR-214(miRanda), mmu-miR-320(miRanda), mmu-miR-324-5p(miRanda), mmu-miR-328(miRanda), mmu-miR-338-3p(miRanda), mmu-miR-370(miRanda), mmu-miR-378(miRanda), mmu-miR-486(miRanda), mmu-miR-761(miRanda)		protein_coding			-	chromatin organization // response to oxidative stress // multicellular organismal development // spermatogenesis	glutathione peroxidase activity // phospholipid-hydroperoxide glutathione peroxidase activity	nucleus // nuclear envelope // mitochondrion // mitochondrial inner membrane // cytosol	Metapathway biotransformation:WP1251	4.75927	5.14698	5.87053	5.25893	2.18839	4.55795	0.000737876	0.162036	3.09721	3.3072	2.80722	3.07054	0.00356821	0.418928	2.18839
ENSMUSG00000075701	VCP-interacting membrane protein [Source:MGI Symbol;Acc:MGI:95994]	Vimp				mmu-miR-103(miRanda), mmu-miR-106a(miRanda), mmu-miR-106b(miRanda), mmu-miR-107(miRanda), mmu-miR-124a(pictar), mmu-miR-129-5p(miRanda), mmu-miR-17(miRanda), mmu-miR-20a(miRanda), mmu-miR-20b(miRanda), mmu-miR-210(miRanda), mmu-miR-296-3p(miRanda), mmu-miR-29b(miRanda), mmu-miR-320(miRanda), mmu-miR-324-5p(miRanda), mmu-miR-340-5p(miRanda), mmu-miR-486(miRanda), mmu-miR-496(miRanda), mmu-miR-7(Ta…		protein_coding			-	negative regulation of acute inflammatory response to antigenic stimulus // ER overload response // response to glucose stimulus // ER-associated protein catabolic process // endoplasmic reticulum unfolded protein response // retrograde protein transport, ER to cytosol // negative regulation of interleukin-6 production // negative regulation of tumor necrosis factor production // cellular respons…	protein binding // selenium binding // antioxidant activity // enzyme binding	endoplasmic reticulum // cytoplasmic microtubule // integral to endoplasmic reticulum membrane // very-low-density lipoprotein particle // low-density lipoprotein particle		4.99079	5.80653	4.88637	5.2279	-0.0863331	-1.06167	0.780273	1	5.25915	5.55271	5.13083	5.31423	0.798559	1	0.0863331
ENSMUSG00000026955	suppressor APC domain containing 2 [Source:MGI Symbol;Acc:MGI:1919330]	Sapcd2				mmu-miR-106a(miRanda), mmu-miR-106b(miRanda), mmu-miR-10a(miRanda), mmu-miR-10b(miRanda), mmu-miR-130b(miRanda), mmu-miR-138(miRanda), mmu-miR-145(miRanda), mmu-miR-15a(miRanda), mmu-miR-15b(miRanda), mmu-miR-16(miRanda), mmu-miR-17(miRanda), mmu-miR-195(miRanda), mmu-miR-202-3p(miRanda), mmu-miR-20a(miRanda), mmu-miR-20b(miRanda), mmu-miR-301b(miRanda), mmu-miR-30a(miRanda), mmu-miR-30b(miRanda)…		protein_coding			-	biological_process	molecular_function	nucleus // nucleolus // cytoplasm		4.11529	4.287	3.43198	3.94476	0.802559	1.74419	0.256483	0.812022	3.93829	1.77867	3.70964	3.1422	0.335092	0.845553	0.802559
ENSMUSG00000075703	ethanolaminephosphotransferase 1 (CDP-ethanolamine-specific) [Source:MGI Symbol;Acc:MGI:107898]	Ept1				mmu-miR-101(TargetScan|pictar), mmu-miR-101a(miRanda), mmu-miR-101ab(TargetScan), mmu-miR-101b(miRanda), mmu-miR-103(miRanda|pictar), mmu-miR-107(miRanda|pictar), mmu-miR-1192(miRanda), mmu-miR-124(TargetScan|miRanda), mmu-miR-124ab(TargetScan), mmu-miR-1271(TargetScan), mmu-miR-128(miRanda), mmu-miR-129-5p(miRanda), mmu-miR-130ac(TargetScan), mmu-miR-140(miRanda), mmu-miR-144(TargetScan|pictar),…	transmembrane	protein_coding			-	phosphatidylethanolamine biosynthetic process // biological_process // phospholipid biosynthetic process	molecular_function // ethanolaminephosphotransferase activity // phosphotransferase activity, for other substituted phosphate groups // metal ion binding	cellular_component // membrane // integral to membrane		3.60327	3.89473	3.32039	3.60613	-0.222927	-1.1671	0.451998	0.984522	3.94275	3.36832	4.17609	3.82905	0.487338	0.962557	0.222927
ENSMUSG00000075702	selenoprotein M [Source:MGI Symbol;Acc:MGI:2149786]	Selm				mmu-miR-1(miRanda), mmu-miR-122(miRanda), mmu-miR-139-5p(miRanda), mmu-miR-143(miRanda), mmu-miR-185(miRanda), mmu-miR-206(miRanda), mmu-miR-329(miRanda), mmu-miR-362-3p(miRanda), mmu-miR-379(miRanda), mmu-miR-486(miRanda), mmu-miR-9(miRanda)		protein_coding			-	biological_process	molecular_function	nucleus // cytoplasm // endoplasmic reticulum // Golgi apparatus // perinuclear region of cytoplasm		4.20391	5.35576	5.12644	4.89537	1.20574	2.30655	0.0585297	0.509502	4.41122	3.82601	2.83166	3.68963	0.106189	0.741398	1.20574
ENSMUSG00000026958	dipeptidylpeptidase 7 [Source:MGI Symbol;Acc:MGI:1933213]	Dpp7				mmu-miR-10a(miRanda), mmu-miR-10b(miRanda), mmu-miR-381(miRanda), mmu-miR-382(miRanda)	extracellular	protein_coding			-	proteolysis	aminopeptidase activity // serine-type peptidase activity // dipeptidyl-peptidase activity	extracellular region // lysosome // cytosol // cytoplasmic membrane-bounded vesicle		3.81671	3.40871	0.967716	2.73105	0.0296049	1.02073	0.970953	1	2.48451	2.60743	3.01239	2.70144	0.975435	1	0.0296049
ENSMUSG00000026959	glutamate receptor, ionotropic, NMDA1 (zeta 1) [Source:MGI Symbol;Acc:MGI:95819]	Grin1				mmu-let-7b(RNAhybrid|miRanda), mmu-miR-103(pictar), mmu-miR-107(pictar), mmu-miR-10a(RNAhybrid|miRanda), mmu-miR-10b(miRanda), mmu-miR-122(miRanda), mmu-miR-124(TargetScan), mmu-miR-124ab(TargetScan), mmu-miR-125a-5p(miRanda), mmu-miR-125b(RNAhybrid|miRanda), mmu-miR-125b-5p(miRanda), mmu-miR-127(RNAhybrid|miRanda), mmu-miR-129-5p(miRanda), mmu-miR-130a(miRanda), mmu-miR-130b(miRanda), mmu-miR-13…	extracellular	protein_coding			-	conditioned taste aversion // startle response // suckling behavior // response to amphetamine // cation transport // calcium ion transport // cellular calcium ion homeostasis // synaptic transmission // respiratory gaseous exchange // learning or memory // learning // memory // long-term memory // associative learning // adult locomotory behavior // olfactory learning // visual learning // regul…	N-methyl-D-aspartate selective glutamate receptor activity // receptor binding // extracellular-glutamate-gated ion channel activity // cation channel activity // calcium channel activity // calcium ion binding // protein binding // calmodulin binding // glycine binding // glutamate binding // enzyme binding // voltage-gated cation channel activity // glutamate receptor binding // neurotransmitte…	cytoplasm // integral to plasma membrane // synaptic vesicle // cell surface // postsynaptic density // membrane // N-methyl-D-aspartate selective glutamate receptor complex // cell junction // outer membrane-bounded periplasmic space // dendrite // growth cone // dendrite membrane // synaptic cleft // terminal button // dendritic spine // synapse // postsynaptic membrane // excitatory synapse	Spinal Cord Injury:WP2432 // Splicing factor NOVA regulated synpatic proteins:WP1983 // Splicing factor NOVA regulated synaptic proteins:WP1983 // XPodNet - protein-protein interactions in the podocyte expanded by STRING:WP2309 // Hypothetical Network for Drug Addiction:WP1246 // Alzheimers Disease:WP2075	0.716695	1.08698	1.02089	0.941521	Insufficient Expression	Insufficient Expression	0.341891	0.879031	0.874123	0.567047	0.83715	0.75944	0.290345	0.845553	0.182081
ENSMUSG00000056812	ST8 alpha-N-acetyl-neuraminide alpha-2,8-sialyltransferase 3 [Source:MGI Symbol;Acc:MGI:106019]	St8sia3				mmu-miR-103(miRanda|pictar), mmu-miR-103a(TargetScan), mmu-miR-105(TargetScan), mmu-miR-106a(TargetScan), mmu-miR-106ab(TargetScan), mmu-miR-107(TargetScan|miRanda|pictar), mmu-miR-107ab(TargetScan), mmu-miR-1192(miRanda), mmu-miR-1271(TargetScan), mmu-miR-130a(miRanda|pictar), mmu-miR-130ac(TargetScan), mmu-miR-130b(miRanda|pictar), mmu-miR-133a(miRanda), mmu-miR-133abc(TargetScan), mmu-miR-133b…		protein_coding			-	ganglioside biosynthetic process // protein glycosylation // N-glycan processing // glycoprotein metabolic process // oligosaccharide metabolic process	alpha-N-acetylneuraminate alpha-2,8-sialyltransferase activity	integral to Golgi membrane		0.17614	0.322447	0.0921492	0.196912	Insufficient Expression	Insufficient Expression	0.664524	1	0.301122	0	0.0782503	0.126457	0.56523	1	0.0704549
ENSMUSG00000043068	family with sequence similarity 89, member A [Source:MGI Symbol;Acc:MGI:1916877]	Fam89a				mmu-miR-106a(miRanda), mmu-miR-106b(miRanda), mmu-miR-17(miRanda), mmu-miR-183(miRanda), mmu-miR-199a-5p(miRanda), mmu-miR-20a(miRanda), mmu-miR-20b(miRanda), mmu-miR-214(miRanda), mmu-miR-223(miRanda), mmu-miR-29a(miRanda), mmu-miR-29c(miRanda), mmu-miR-31(miRanda), mmu-miR-326(miRanda), mmu-miR-330(miRanda), mmu-miR-485(miRanda), mmu-miR-488(miRanda), mmu-miR-761(miRanda), mmu-miR-9(miRanda), m…		protein_coding			-	biological_process	molecular_function	cellular_component		1.24508	1.09367	1.35937	1.23271	0.154569	1.11309	0.622027	1	0.511258	1.14842	1.57474	1.07814	0.652786	1	0.154569
ENSMUSG00000056815	predicted gene 6812 [Source:MGI Symbol;Acc:MGI:3704138]	Gm6812				mmu-miR-106a(miRanda), mmu-miR-106b(miRanda), mmu-miR-17(miRanda), mmu-miR-27a(miRanda), mmu-miR-27b(miRanda), mmu-miR-93(miRanda)		protein_coding			-	biological_process	molecular_function	cellular_component		0	0	0	0	Insufficient Expression	Insufficient Expression	1	1	0	0	0	0	1	1	0
ENSMUSG00000043061	transmembrane protein 18 [Source:MGI Symbol;Acc:MGI:2387176]	Tmem18				mmu-miR-1(miRanda), mmu-miR-100(miRanda), mmu-miR-106a(miRanda), mmu-miR-106b(miRanda), mmu-miR-1192(miRanda), mmu-miR-127(miRanda), mmu-miR-137(miRanda), mmu-miR-141(miRanda), mmu-miR-152(miRanda), mmu-miR-155(miRanda), mmu-miR-16(miRanda), mmu-miR-194(miRanda), mmu-miR-19a(miRanda), mmu-miR-19b(miRanda), mmu-miR-200a(miRanda), mmu-miR-202-3p(miRanda), mmu-miR-204(miRanda), mmu-miR-206(miRanda),…	transmembrane	protein_coding			-	transcription, DNA-dependent // cell migration	molecular_function // DNA binding	cytoplasm // integral to membrane // nuclear membrane		3.49681	3.45366	3.0265	3.32566	0.295195	1.22705	0.157038	0.66781	3.10068	2.93575	3.05496	3.03046	0.134984	0.745182	0.295195
ENSMUSG00000043060	fibrous sheath CABYR binding protein [Source:MGI Symbol;Acc:MGI:3646964]	Fscb						protein_coding			-	peptidyl-serine phosphorylation	calcium ion binding // protein binding	cilium part		0	0	0	0	Insufficient Expression	Insufficient Expression	1	1	0	0	0	0	1	1	0
ENSMUSG00000043065	spindle and centriole associated protein 1 [Source:MGI Symbol;Acc:MGI:1196252]	Spice1				mmu-miR-10a(miRanda), mmu-miR-10b(miRanda), mmu-miR-1192(miRanda), mmu-miR-129-5p(miRanda), mmu-miR-132(miRanda), mmu-miR-134(miRanda), mmu-miR-135a(miRanda), mmu-miR-135b(miRanda), mmu-miR-136(miRanda), mmu-miR-17(miRanda), mmu-miR-181a(miRanda), mmu-miR-181abcd(TargetScan), mmu-miR-181b(miRanda), mmu-miR-181c(miRanda), mmu-miR-181d(miRanda), mmu-miR-196a(miRanda), mmu-miR-200c(miRanda), mmu-miR…		protein_coding			-	regulation of centriole replication // cell division // metaphase plate congression // spindle assembly involved in mitosis	molecular_function	centrosome // centriole // spindle		2.46671	2.84475	2.53272	2.61472	0.312991	1.24228	0.519535	1	3.30838	1.7866	1.81022	2.30173	0.577367	1	0.312991
ENSMUSG00000043067	dpy-19-like 1 (C. elegans) [Source:MGI Symbol;Acc:MGI:1915685]	Dpy19l1				mmu-let-7a(RNAhybrid|miRanda), mmu-let-7b(RNAhybrid|miRanda), mmu-let-7g(RNAhybrid|miRanda), mmu-miR-100(RNAhybrid|miRanda), mmu-miR-101a(miRanda), mmu-miR-101b(miRanda), mmu-miR-106a(RNAhybrid|miRanda), mmu-miR-106b(RNAhybrid|miRanda), mmu-miR-107(RNAhybrid|miRanda), mmu-miR-10a(RNAhybrid|miRanda), mmu-miR-1192(miRanda), mmu-miR-124a(RNAhybrid|miRanda), mmu-miR-125a(TargetScan|miRanda), mmu-miR-…	transmembrane	protein_coding			-	biological_process	molecular_function	cellular_component // integral to membrane		4.16867	4.36916	2.84189	3.79324	-0.136929	-1.09956	0.7681	1	4.20963	3.85637	3.72451	3.93017	0.797984	1	0.136929
ENSMUSG00000043066	vomeronasal 1 receptor 66 [Source:MGI Symbol;Acc:MGI:2159633]	Vmn1r66				mmu-miR-150(miRanda), mmu-miR-186(miRanda), mmu-miR-205(miRanda), mmu-miR-216a(miRanda), mmu-miR-219(miRanda), mmu-miR-33(miRanda), mmu-miR-383(miRanda), mmu-miR-411(miRanda), mmu-miR-7a(miRanda), mmu-miR-7b(miRanda)		protein_coding			-	response to pheromone	pheromone binding // pheromone receptor activity	integral to plasma membrane		0	0	0	0	Insufficient Expression	Insufficient Expression	1	1	0	0	0	0	1	1	0
ENSMUSG00000022257	lysosomal-associated protein transmembrane 4B [Source:MGI Symbol;Acc:MGI:1890494]	Laptm4b				mmu-miR-1192(miRanda), mmu-miR-122(miRanda), mmu-miR-148a(miRanda), mmu-miR-148b(miRanda), mmu-miR-152(miRanda), mmu-miR-181a(miRanda), mmu-miR-181b(miRanda), mmu-miR-181c(miRanda), mmu-miR-181d(miRanda), mmu-miR-185(miRanda), mmu-miR-200b(miRanda), mmu-miR-200c(miRanda), mmu-miR-23a(miRanda), mmu-miR-23b(miRanda), mmu-miR-24(miRanda), mmu-miR-326(miRanda), mmu-miR-330(miRanda), mmu-miR-34b-5p(mi…	transmembrane|transmembrane	protein_coding			-	transport // biological_process	molecular_function // protein binding	endomembrane system // integral to membrane		1.91275	1.84698	0.417992	1.39257	0.824748	1.77123	0.15638	0.666732	0	1.04192	0.661564	0.567826	0.224699	0.830279	0.824748
ENSMUSG00000022255	metadherin [Source:MGI Symbol;Acc:MGI:1914404]	Mtdh				mmu-let-7(TargetScan), mmu-let-7a(miRanda), mmu-let-7b(miRanda), mmu-let-7c(miRanda), mmu-let-7d(RNAhybrid|miRanda), mmu-let-7e(RNAhybrid|miRanda), mmu-let-7f(miRanda), mmu-let-7g(RNAhybrid|miRanda), mmu-let-7i(RNAhybrid|miRanda), mmu-miR-1(miRanda), mmu-miR-101a(RNAhybrid|miRanda), mmu-miR-101b(RNAhybrid|miRanda), mmu-miR-103(miRanda), mmu-miR-106a(miRanda), mmu-miR-106b(miRanda), mmu-miR-107(mi…	transmembrane	protein_coding			-	negative regulation of transcription from RNA polymerase II promoter // positive regulation of autophagy // lipopolysaccharide-mediated signaling pathway // negative regulation of apoptosis // positive regulation of I-kappaB kinase/NF-kappaB cascade // positive regulation of angiogenesis // positive regulation of NF-kappaB transcription factor activity // positive regulation of protein kinase B s…	RNA polymerase II transcription factor binding // transcription coactivator activity // protein binding // NF-kappaB binding	nucleus // nucleolus // cytoplasm // endoplasmic reticulum // endoplasmic reticulum membrane // tight junction // integral to membrane // apical plasma membrane // nuclear body // nuclear membrane // intercellular canaliculus // perinuclear region of cytoplasm		7.56971	8.14345	7.12109	7.61142	0.50264	1.4168	0.168147	0.684136	7.30901	6.75414	7.26319	7.10878	0.219064	0.824356	0.50264
ENSMUSG00000029286	enamelin [Source:MGI Symbol;Acc:MGI:1333772]	Enam					extracellular	protein_coding			-	biomineral tissue development // odontogenesis of dentine-containing tooth	molecular_function	cellular_component // proteinaceous extracellular matrix		0	0	0.189402	0.063134	Insufficient Expression	Insufficient Expression	0.650716	1	0	0	0	0	0.373901	0.845553	0.063134
ENSMUSG00000022253	NAD kinase domain containing 1 [Source:MGI Symbol;Acc:MGI:1915896]	Nadkd1				mmu-miR-1192(miRanda), mmu-miR-125a-3p(miRanda), mmu-miR-125b(RNAhybrid|miRanda), mmu-miR-128(miRanda), mmu-miR-128a(RNAhybrid|miRanda), mmu-miR-128b(RNAhybrid|miRanda), mmu-miR-130b(miRanda), mmu-miR-135a(RNAhybrid), mmu-miR-135b(RNAhybrid|miRanda), mmu-miR-136(TargetScan|miRanda), mmu-miR-139-5p(miRanda), mmu-miR-140(miRanda), mmu-miR-141(miRanda), mmu-miR-142-3p(miRanda), mmu-miR-144(miRanda),…		protein_coding			-	NADP biosynthetic process // NAD metabolic process	NAD+ kinase activity // ATP binding // protein homodimerization activity	mitochondrion		3.48644	3.76155	3.25894	3.50231	0.840255	1.79037	0.00703705	0.302521	2.82881	2.42214	2.73523	2.66206	0.0115633	0.541306	0.840255
ENSMUSG00000029280	submaxillary gland androgen regulated protein 3A [Source:MGI Symbol;Acc:MGI:102763]	Smr3a					extracellular	protein_coding			-			extracellular region		0	0	0	0	Insufficient Expression	Insufficient Expression	1	1	0	0	0	0	1	1	0
ENSMUSG00000029283	cell division cycle 7 (S. cerevisiae) [Source:MGI Symbol;Acc:MGI:1309511]	Cdc7				mmu-miR-103(miRanda), mmu-miR-107(miRanda), mmu-miR-145(miRanda), mmu-miR-148a(miRanda), mmu-miR-148b(miRanda), mmu-miR-149(miRanda), mmu-miR-150(miRanda), mmu-miR-152(miRanda), mmu-miR-15a(miRanda), mmu-miR-15b(miRanda), mmu-miR-16(miRanda), mmu-miR-181a(miRanda), mmu-miR-181abcd(TargetScan), mmu-miR-181b(miRanda), mmu-miR-181c(miRanda), mmu-miR-181d(miRanda), mmu-miR-18a(miRanda), mmu-miR-194(m…	nucleus	kinase|protein_coding			-	cell cycle // positive regulation of cell proliferation // regulation of S phase // cell division	protein serine/threonine kinase activity // ATP binding // kinase activity // metal ion binding	nucleus // cytoplasm	DNA Replication:WP150	4.27222	4.87073	4.18169	4.44155	0.585049	1.50009	0.224228	0.766519	4.38657	3.00095	4.18197	3.8565	0.292384	0.845553	0.585049
ENSMUSG00000029282	amelotin [Source:MGI Symbol;Acc:MGI:1918671]	Amtn				mmu-miR-125a-3p(miRanda), mmu-miR-129-5p(miRanda), mmu-miR-149(miRanda), mmu-miR-150(miRanda), mmu-miR-181a(miRanda), mmu-miR-181b(miRanda), mmu-miR-181c(miRanda), mmu-miR-181d(miRanda), mmu-miR-203(miRanda), mmu-miR-205(miRanda), mmu-miR-23a(miRanda), mmu-miR-23b(miRanda), mmu-miR-26b(miRanda), mmu-miR-329(miRanda), mmu-miR-362-3p(miRanda), mmu-miR-377(miRanda), mmu-miR-490(miRanda), mmu-miR-499…		protein_coding			-	cell adhesion // biological_process // biomineral tissue development // odontogenesis of dentine-containing tooth	molecular_function	proteinaceous extracellular matrix // basal lamina // cell-cell junction		0.284094	0	0	0.0946979	Insufficient Expression	Insufficient Expression	0.992319	1	0	0	0.279105	0.0930351	0.990606	1	0.00166281
ENSMUSG00000029288	ameloblastin [Source:MGI Symbol;Acc:MGI:104655]	Ambn				mmu-miR-101a(miRanda), mmu-miR-101b(miRanda), mmu-miR-106a(miRanda), mmu-miR-106b(miRanda), mmu-miR-155(miRanda), mmu-miR-17(miRanda), mmu-miR-186(miRanda), mmu-miR-200b(miRanda), mmu-miR-200c(miRanda), mmu-miR-203(miRanda), mmu-miR-204(miRanda), mmu-miR-20a(miRanda), mmu-miR-20b(miRanda), mmu-miR-211(miRanda), mmu-miR-218(miRanda), mmu-miR-22(miRanda), mmu-miR-221(miRanda), mmu-miR-222(miRanda),…	extracellular	protein_coding			-	cell adhesion // cell proliferation // extracellular matrix organization // biomineral tissue development // odontogenesis of dentine-containing tooth	growth factor activity // extracellular matrix structural constituent conferring compression resistance // structural constituent of tooth enamel	proteinaceous extracellular matrix		0	0	0	0	Insufficient Expression	Insufficient Expression	1	1	0	0	0	0	1	1	0
ENSMUSG00000031007	ATPase, H+ transporting, lysosomal accessory protein 2 [Source:MGI Symbol;Acc:MGI:1917745]	Atp6ap2				mmu-miR-1(miRanda), mmu-miR-106a(RNAhybrid|miRanda), mmu-miR-10a(miRanda), mmu-miR-10b(miRanda), mmu-miR-1192(miRanda), mmu-miR-124a(RNAhybrid|miRanda), mmu-miR-127(RNAhybrid|miRanda), mmu-miR-130b(RNAhybrid), mmu-miR-132(RNAhybrid|miRanda), mmu-miR-133a(miRanda|pictar), mmu-miR-133abc(TargetScan), mmu-miR-133b(miRanda|pictar), mmu-miR-135a(miRanda), mmu-miR-135b(miRanda), mmu-miR-140(miRanda), m…	transmembrane	protein_coding			-	angiotensin maturation // positive regulation of transforming growth factor-beta1 production // regulation of MAPKKK cascade	aspartic-type endopeptidase activity // receptor activity // protein binding // enzyme binding	external side of plasma membrane // integral to membrane // neuron projection // cell body	Oxidative phosphorylation:WP1248	3.82836	4.98179	4.5699	4.46002	0.933286	1.90962	0.0750032	0.535893	3.15478	3.21265	4.21277	3.52673	0.124613	0.741398	0.933286
ENSMUSG00000068860	predicted gene 128 [Source:MGI Symbol;Acc:MGI:2684974]	Gm128				mmu-miR-149(miRanda), mmu-miR-296-3p(miRanda), mmu-miR-30a(miRanda), mmu-miR-30b(miRanda), mmu-miR-30c(miRanda), mmu-miR-30d(miRanda), mmu-miR-30e(miRanda), mmu-miR-34a(miRanda), mmu-miR-34b-5p(miRanda), mmu-miR-34c(miRanda), mmu-miR-370(miRanda), mmu-miR-384-5p(miRanda), mmu-miR-449a(miRanda), mmu-miR-449b(miRanda), mmu-miR-449c(miRanda), mmu-miR-590-3p(miRanda), mmu-miR-653(miRanda), mmu-miR-7a…	extracellular	protein_coding			-	biological_process	molecular_function	cellular_component // extracellular region		0.632469	1.03683	1.3815	1.01693	0.267454	1.20368	0.41685	0.947778	0.905171	1.08052	0.262748	0.74948	0.462641	0.93571	0.267454
ENSMUSG00000068869											-					3.75577	3.36375	1.93171	3.01708	1.35207	2.55277	0.0710948	0.532184	0.814714	2.16009	2.02023	1.66501	0.125508	0.741398	1.35207
ENSMUSG00000089628	predicted gene 9727 [Source:MGI Symbol;Acc:MGI:3779431]	Gm9727						processed_pseudogene			-					1.05501	1.17821	1.67587	1.30303	0.0400308	1.02814	0.949479	1	1.50641	0	2.28259	1.263	0.95692	1	0.0400308
ENSMUSG00000028882	protein phosphatase 1, regulatory (inhibitor) subunit 8 [Source:MGI Symbol;Acc:MGI:2140494]	Ppp1r8				mmu-let-7d(RNAhybrid|miRanda), mmu-let-7e(RNAhybrid|miRanda), mmu-miR-101a(RNAhybrid|miRanda), mmu-miR-101b(RNAhybrid|miRanda), mmu-miR-106b(RNAhybrid|miRanda), mmu-miR-1192(miRanda), mmu-miR-124a(RNAhybrid|miRanda), mmu-miR-129-5p(RNAhybrid|miRanda), mmu-miR-132(miRanda), mmu-miR-133a*(RNAhybrid|miRanda), mmu-miR-133b(RNAhybrid|miRanda), mmu-miR-134(RNAhybrid|miRanda), mmu-miR-135a(RNAhybrid|miR…		transcription regulator|splicing regulator|protein_coding			-	transcription, DNA-dependent // regulation of transcription, DNA-dependent // mRNA processing // multicellular organismal development // cell proliferation // RNA splicing	DNA binding // RNA binding // protein phosphatase inhibitor activity // protein binding // protein phosphatase type 1 regulator activity	nucleus // spliceosomal complex // nuclear speck	mRNA processing:WP310	4.62959	5.37653	4.87656	4.96089	0.487025	1.40155	0.131555	0.630681	4.84267	4.20003	4.3789	4.47387	0.17003	0.777189	0.487025
ENSMUSG00000028883	sema domain, immunoglobulin domain (Ig), short basic domain, secreted, (semaphorin) 3A [Source:MGI Symbol;Acc:MGI:107558]	Sema3a				mmu-let-7a(miRanda), mmu-let-7b(miRanda), mmu-let-7c(miRanda), mmu-let-7d(miRanda), mmu-let-7e(miRanda), mmu-let-7f(miRanda), mmu-let-7g(miRanda), mmu-let-7i(miRanda), mmu-miR-101b(RNAhybrid|miRanda), mmu-miR-103(miRanda), mmu-miR-107(miRanda), mmu-miR-10b(TargetScan|miRanda), mmu-miR-1192(miRanda), mmu-miR-1193-5p(TargetScan), mmu-miR-124a(RNAhybrid|miRanda), mmu-miR-133a(RNAhybrid|miRanda), mmu…	extracellular	protein_coding			-	regulation of heart rate // apoptosis // axon guidance // axonal fasciculation // negative regulation of epithelial cell migration // olfactory bulb development // negative regulation of axon extension // dendrite morphogenesis // regulation of axon extension involved in axon guidance // negative regulation of axon extension involved in axon guidance // negative chemotaxis // dichotomous subdivis…	receptor activity // chemorepellent activity	extracellular region // membrane // axon // dendrite	XPodNet - protein-protein interactions in the podocyte expanded by STRING:WP2309 // PodNet: protein-protein interactions in the podocyte:WP2310	1.01957	1.61379	1.75518	1.46285	0.147184	1.10741	0.576381	1	1.11166	1.5258	1.30952	1.31566	0.594923	1	0.147184
ENSMUSG00000028884	replication protein A2 [Source:MGI Symbol;Acc:MGI:1339939]	Rpa2				mmu-miR-106a(miRanda), mmu-miR-106ab(TargetScan), mmu-miR-106b(miRanda), mmu-miR-130a(miRanda), mmu-miR-130ac(TargetScan), mmu-miR-130b(miRanda), mmu-miR-139-5p(miRanda), mmu-miR-141(miRanda), mmu-miR-17(TargetScan|miRanda), mmu-miR-17-5p(TargetScan), mmu-miR-181b(miRanda), mmu-miR-181c(miRanda), mmu-miR-200a(miRanda), mmu-miR-20a(miRanda), mmu-miR-20ab(TargetScan), mmu-miR-20b(miRanda), mmu-miR-…		protein_coding			-	regulation of double-strand break repair via homologous recombination	DNA binding // single-stranded DNA binding // protein binding // protein phosphatase binding // protein N-terminus binding	nucleus // DNA replication factor A complex	DNA Replication:WP150 // miRNA regulation of DNA Damage Response:WP2087 // G1 to S cell cycle control:WP413	5.5059	6.24563	5.73375	5.82843	0.474505	1.38944	0.251671	0.806111	5.78599	4.661	5.61478	5.35392	0.314309	0.845553	0.474505
ENSMUSG00000028885	sphingomyelin phosphodiesterase, acid-like 3B [Source:MGI Symbol;Acc:MGI:1916022]	Smpdl3b				mmu-miR-101a(miRanda), mmu-miR-136(miRanda), mmu-miR-190(miRanda), mmu-miR-190b(miRanda), mmu-miR-218(miRanda), mmu-miR-340-5p(miRanda), mmu-miR-34a(miRanda), mmu-miR-34b-5p(miRanda), mmu-miR-34c(miRanda), mmu-miR-449a(miRanda), mmu-miR-449b(miRanda), mmu-miR-449c(miRanda)	extracellular	protein_coding			-	sphingomyelin catabolic process // biological_process	molecular_function // sphingomyelin phosphodiesterase activity // hydrolase activity, acting on glycosyl bonds	cellular_component // extracellular space		0.236624	0.21124	0	0.149288	Insufficient Expression	Insufficient Expression	0.0803202	0.545725	0.816801	1.37119	0.240727	0.809571	0.119922	0.741398	0.660283
ENSMUSG00000028886	eyes absent 3 homolog (Drosophila) [Source:MGI Symbol;Acc:MGI:109339]	Eya3				mmu-miR-1192(miRanda), mmu-miR-122(miRanda), mmu-miR-124(TargetScan|miRanda), mmu-miR-124ab(TargetScan), mmu-miR-1297(TargetScan), mmu-miR-133a(miRanda), mmu-miR-133b(miRanda), mmu-miR-138(miRanda), mmu-miR-145(TargetScan|miRanda), mmu-miR-149(TargetScan), mmu-miR-181a(pictar), mmu-miR-181abcd(TargetScan), mmu-miR-181b(miRanda|pictar), mmu-miR-181c(pictar), mmu-miR-185(TargetScan), mmu-miR-202-3p…		transcription regulator|protein_coding			-	double-strand break repair // transcription, DNA-dependent // regulation of transcription, DNA-dependent // protein dephosphorylation // multicellular organismal development // response to ionizing radiation // histone dephosphorylation // peptidyl-tyrosine dephosphorylation // positive regulation of DNA repair	chromatin binding // protein tyrosine phosphatase activity // protein binding // protein tyrosine/serine/threonine phosphatase activity // metal ion binding	nucleus // transcription factor complex // cytoplasm		4.54612	4.95815	4.50325	4.66917	0.236844	1.17841	0.48979	1	4.57598	3.82448	4.89652	4.43233	0.534856	1	0.236844
ENSMUSG00000028889	yrdC domain containing (E.coli) [Source:MGI Symbol;Acc:MGI:2387201]	Yrdc				mmu-miR-1192(miRanda), mmu-miR-133a(miRanda), mmu-miR-133b(miRanda), mmu-miR-136(miRanda), mmu-miR-150(miRanda), mmu-miR-155(miRanda), mmu-miR-186(miRanda), mmu-miR-200c(miRanda), mmu-miR-217(miRanda), mmu-miR-224(miRanda), mmu-miR-338(TargetScan), mmu-miR-338-3p(TargetScan|miRanda), mmu-miR-34a(miRanda), mmu-miR-34b-5p(miRanda), mmu-miR-34c(miRanda), mmu-miR-379(miRanda), mmu-miR-410(miRanda), m…		protein_coding			-	negative regulation of transport	double-stranded RNA binding // protein binding	mitochondrion // membrane		2.97194	3.99724	4.00159	3.65692	0.572842	1.48745	0.123393	0.619827	3.04901	3.08522	3.11801	3.08408	0.170295	0.777189	0.572842
ENSMUSG00000034636	zyg-ll family member B, cell cycle regulator [Source:MGI Symbol;Acc:MGI:2685277]	Zyg11b				mmu-miR-10a(miRanda), mmu-miR-10b(miRanda), mmu-miR-1192(miRanda), mmu-miR-128(miRanda), mmu-miR-129-5p(miRanda), mmu-miR-1297(TargetScan), mmu-miR-132(miRanda), mmu-miR-135a-5p(TargetScan), mmu-miR-135ab(TargetScan), mmu-miR-141(TargetScan|miRanda), mmu-miR-142-3p(miRanda), mmu-miR-144(miRanda), mmu-miR-149(miRanda), mmu-miR-16(miRanda), mmu-miR-181a(miRanda), mmu-miR-181b(miRanda), mmu-miR-181c…		protein_coding			-	biological_process	molecular_function	cellular_component		4.31399	4.49555	4.51815	4.44256	0.359026	1.28256	0.0940023	0.567203	4.332	4.06962	3.84899	4.08354	0.0799173	0.710537	0.359026
ENSMUSG00000034634	lymphocyte antigen 6 complex, locus D [Source:MGI Symbol;Acc:MGI:96881]	Ly6d				mmu-miR-26a(miRanda), mmu-miR-26b(miRanda), mmu-miR-299(miRanda), mmu-miR-320(miRanda), mmu-miR-491(miRanda)		protein_coding			-	lymphocyte differentiation // response to stilbenoid		plasma membrane // cell surface // anchored to membrane		6.25261	6.80426	5.648	6.23496	4.98536	31.677	0.000323833	0.112555	0	1.57218	2.1766	1.24959	0.00239931	0.392931	4.98536
ENSMUSG00000048562	trans-acting transcription factor 8 [Source:MGI Symbol;Acc:MGI:2443471]	Sp8				mmu-let-7(TargetScan), mmu-let-7a(TargetScan|miRanda|pictar), mmu-let-7b(TargetScan|miRanda|pictar), mmu-let-7c(TargetScan|miRanda|pictar), mmu-let-7d(miRanda|pictar), mmu-let-7e(TargetScan|miRanda|pictar), mmu-let-7f(TargetScan|miRanda|pictar), mmu-let-7g(TargetScan|miRanda|pictar), mmu-let-7i(miRanda|pictar), mmu-miR-106ab(TargetScan), mmu-miR-106b(pictar), mmu-miR-1271(TargetScan), mmu-miR-129…	nucleus	transcription regulator|protein_coding			-	transcription, DNA-dependent // regulation of transcription, DNA-dependent // dorsal/ventral pattern formation // proximal/distal pattern formation // embryonic limb morphogenesis	DNA binding // zinc ion binding	nucleus		0.050836	0.224584	0.0613114	0.112244	Insufficient Expression	Insufficient Expression	0.88233	1	0.0966066	0.148456	0.152399	0.132487	0.749006	1	0.0202437
ENSMUSG00000029420	RIMS binding protein 2 [Source:MGI Symbol;Acc:MGI:2443235]	Rimbp2				mmu-let-7d(miRanda), mmu-let-7f(miRanda), mmu-miR-101(TargetScan), mmu-miR-101a(miRanda), mmu-miR-101ab(TargetScan), mmu-miR-101b(miRanda), mmu-miR-1192(TargetScan|miRanda), mmu-miR-125a-3p(miRanda), mmu-miR-129-5p(miRanda), mmu-miR-142-3p(miRanda), mmu-miR-150(TargetScan), mmu-miR-181b(miRanda), mmu-miR-182(TargetScan), mmu-miR-183(TargetScan|miRanda), mmu-miR-186(miRanda), mmu-miR-18b(miRanda),…		protein_coding			-	negative regulation of phosphatase activity		plasma membrane // cell junction // synapse		0.195562	0.585517	1.17876	0.653279	Insufficient Expression	Insufficient Expression	0.213356	0.752557	0.225418	0.195375	0.377752	0.266182	0.254713	0.845553	0.387098
ENSMUSG00000029423	piwi-like RNA-mediated gene silencing 1 [Source:MGI Symbol;Acc:MGI:1928897]	Piwil1				mmu-let-7a(miRanda), mmu-let-7b(miRanda), mmu-let-7c(miRanda), mmu-let-7d(miRanda), mmu-let-7e(miRanda), mmu-let-7f(miRanda), mmu-let-7g(miRanda), mmu-let-7i(miRanda), mmu-miR-1192(miRanda), mmu-miR-136(miRanda), mmu-miR-150(miRanda), mmu-miR-186(miRanda), mmu-miR-18a(miRanda), mmu-miR-18b(miRanda), mmu-miR-192(miRanda), mmu-miR-193(miRanda), mmu-miR-193b(miRanda), mmu-miR-196a(miRanda), mmu-miR-…		protein_coding			-	regulation of translation // meiosis // multicellular organismal development // spermatogenesis // spermatid development // gene silencing by RNA // piRNA metabolic process	single-stranded RNA binding // mRNA binding // protein binding // piRNA binding	cytoplasm // polysome // mRNA cap binding complex // chromatoid body // P granule		0.0593016	0.108883	0.0722444	0.0801429	Insufficient Expression	Insufficient Expression	0.81917	1	0.0584108	0	0.284021	0.114144	0.718468	1	0.0340012
ENSMUSG00000029422	arginine/serine-rich coiled-coil 2 [Source:MGI Symbol;Acc:MGI:1913489]	Rsrc2				mmu-miR-101a(TargetScan|miRanda), mmu-miR-101b(RNAhybrid|TargetScan|miRanda), mmu-miR-103(RNAhybrid|miRanda), mmu-miR-105(TargetScan), mmu-miR-106a(RNAhybrid|TargetScan|miRanda), mmu-miR-106ab(TargetScan), mmu-miR-106b(RNAhybrid|TargetScan|miRanda), mmu-miR-107(RNAhybrid|miRanda), mmu-miR-10a(miRanda), mmu-miR-10b(miRanda), mmu-miR-1192(miRanda), mmu-miR-122a(RNAhybrid), mmu-miR-124(TargetScan|mi…		protein_coding			-	biological_process	molecular_function	cellular_component	mRNA processing:WP310	3.96782	5.37827	4.00161	4.44923	0.675868	1.59756	0.223164	0.76491	4.20611	3.15635	3.95763	3.77337	0.295674	0.845553	0.675868
ENSMUSG00000029427	zinc finger, CCHC domain containing 8 [Source:MGI Symbol;Acc:MGI:1917900]	Zcchc8				mmu-miR-1(miRanda), mmu-miR-106a(miRanda), mmu-miR-106b(miRanda), mmu-miR-1192(miRanda), mmu-miR-125a-5p(TargetScan), mmu-miR-125b-5p(TargetScan), mmu-miR-144(miRanda), mmu-miR-17(miRanda), mmu-miR-190(miRanda), mmu-miR-190b(miRanda), mmu-miR-203(TargetScan|miRanda), mmu-miR-205(miRanda), mmu-miR-206(miRanda), mmu-miR-20a(miRanda), mmu-miR-20b(miRanda), mmu-miR-21(miRanda), mmu-miR-22(miRanda|pic…		splicing regulator|protein_coding			-	mRNA processing // biological_process // RNA splicing	molecular_function // nucleic acid binding // protein binding // zinc ion binding	nucleus // catalytic step 2 spliceosome		3.48507	3.91057	3.66622	3.68729	0.477229	1.39207	0.166949	0.682176	3.42859	2.61879	3.5828	3.21006	0.214057	0.817549	0.477229
ENSMUSG00000029426	scavenger receptor class B, member 2 [Source:MGI Symbol;Acc:MGI:1196458]	Scarb2				mmu-miR-103(RNAhybrid), mmu-miR-10a(RNAhybrid|miRanda|pictar), mmu-miR-10a-5p(TargetScan), mmu-miR-10abc(TargetScan), mmu-miR-10b(pictar), mmu-miR-125a(RNAhybrid|miRanda), mmu-miR-128a(RNAhybrid|miRanda), mmu-miR-128b(RNAhybrid|miRanda), mmu-miR-130a(RNAhybrid|miRanda), mmu-miR-130b(RNAhybrid), mmu-miR-133a(RNAhybrid|miRanda), mmu-miR-133b(RNAhybrid|miRanda), mmu-miR-138(RNAhybrid|miRanda), mmu-m…	transmembrane	protein_coding			-	protein targeting to lysosome // cell adhesion	receptor activity // enzyme binding	lysosomal membrane // integral to membrane // lysosomal lumen	Primary Focal Segmental Glomerulosclerosis FSGS:WP2573	3.70916	4.24128	3.84593	3.93212	1.10219	2.1468	0.00136135	0.194024	2.91479	2.75181	2.82319	2.82993	0.00269241	0.396233	1.10219
ENSMUSG00000029428	syntaxin 2 [Source:MGI Symbol;Acc:MGI:108059]	Stx2				mmu-miR-106a(miRanda), mmu-miR-1192(miRanda), mmu-miR-124(TargetScan|miRanda), mmu-miR-124ab(TargetScan), mmu-miR-128(miRanda), mmu-miR-134(miRanda), mmu-miR-141(TargetScan|miRanda), mmu-miR-146a(miRanda), mmu-miR-146b(miRanda), mmu-miR-148a(miRanda), mmu-miR-148b(miRanda), mmu-miR-149(miRanda), mmu-miR-152(miRanda), mmu-miR-15a(miRanda), mmu-miR-181d(miRanda), mmu-miR-183(miRanda), mmu-miR-184(m…	transmembrane	protein_coding			-	intracellular protein transport // embryo implantation // vesicle-mediated transport // cell differentiation	SNAP receptor activity // protein binding	cell-cell junction // cell surface // basolateral plasma membrane // cytoplasmic vesicle // membrane raft	Splicing factor NOVA regulated synpatic proteins:WP1983 // Splicing factor NOVA regulated synaptic proteins:WP1983	2.31083	2.82427	2.40454	2.51321	0.0133352	1.00929	0.971117	1	1.79303	2.78101	2.92559	2.49988	0.974317	1	0.0133352
ENSMUSG00000035582	glycerophosphodiester phosphodiesterase domain containing 4 [Source:MGI Symbol;Acc:MGI:3606573]	Gdpd4				mmu-miR-122(miRanda), mmu-miR-149(miRanda), mmu-miR-182(miRanda), mmu-miR-183(miRanda), mmu-miR-202-3p(miRanda), mmu-miR-203(miRanda), mmu-miR-214(miRanda), mmu-miR-222(miRanda), mmu-miR-342-3p(miRanda), mmu-miR-383(miRanda), mmu-miR-425(miRanda), mmu-miR-485(miRanda), mmu-miR-489(miRanda), mmu-miR-761(miRanda), mmu-miR-7a(miRanda), mmu-miR-7b(miRanda), mmu-miR-874(miRanda), mmu-miR-9(miRanda)	transmembrane	protein_coding			-	glycerol metabolic process // lipid metabolic process // biological_process	molecular_function // glycerophosphodiester phosphodiesterase activity // metal ion binding	cellular_component // cytoplasm // integral to membrane		0	0.264505	0.47891	0.247805	Insufficient Expression	Insufficient Expression	0.195797	0.730069	0	0	0	0	0.14809	0.753689	0.247805
ENSMUSG00000035580	potassium voltage-gated channel, subfamily H (eag-related), member 8 [Source:MGI Symbol;Acc:MGI:2445160]	Kcnh8				mmu-miR-101a(miRanda), mmu-miR-101b(miRanda), mmu-miR-129-5p(TargetScan|miRanda), mmu-miR-129ab-5p(TargetScan), mmu-miR-132(miRanda), mmu-miR-139-5p(miRanda), mmu-miR-143(TargetScan|miRanda|pictar), mmu-miR-144(TargetScan|miRanda), mmu-miR-15a(miRanda), mmu-miR-15b(miRanda), mmu-miR-16(miRanda), mmu-miR-1721(TargetScan), mmu-miR-181b(miRanda), mmu-miR-181d(miRanda), mmu-miR-182(miRanda), mmu-miR-…	transmembrane	protein_coding			-	regulation of transcription, DNA-dependent	two-component sensor activity // voltage-gated potassium channel activity	integral to membrane		0.0562862	0.0526965	0.132415	0.0804659	Insufficient Expression	Insufficient Expression	0.537921	1	0	0	0	0	0.0363826	0.626322	0.0804659
ENSMUSG00000035585	tRNA splicing endonuclease 34 homolog (S. cerevisiae) [Source:MGI Symbol;Acc:MGI:1913328]	Tsen34				mmu-miR-1192(miRanda), mmu-miR-142-3p(TargetScan|miRanda), mmu-miR-143(TargetScan|miRanda), mmu-miR-1721(TargetScan), mmu-miR-186(miRanda), mmu-miR-196a(miRanda), mmu-miR-196b(miRanda), mmu-miR-202-3p(miRanda), mmu-miR-205(miRanda), mmu-miR-224(miRanda), mmu-miR-31(miRanda), mmu-miR-34a(miRanda), mmu-miR-34b-5p(miRanda), mmu-miR-34c(miRanda), mmu-miR-370(miRanda), mmu-miR-384-3p(miRanda), mmu-miR…		splicing regulator|protein_coding			-	tRNA-type intron splice site recognition and cleavage // mRNA processing	tRNA-intron endonuclease activity // nucleic acid binding // protein binding	tRNA-intron endonuclease complex // cellular_component // nucleolus		3.9043	2.53108	2.46237	2.96591	-0.218804	-1.16377	0.663198	1	3.63294	2.69889	3.22233	3.18472	0.707005	1	0.218804
ENSMUSG00000025701	arachidonate 5-lipoxygenase [Source:MGI Symbol;Acc:MGI:87999]	Alox5				mmu-let-7a(RNAhybrid|TargetScan|miRanda), mmu-let-7b(RNAhybrid|TargetScan|miRanda), mmu-let-7c(RNAhybrid|TargetScan|miRanda), mmu-let-7d(RNAhybrid|TargetScan|miRanda), mmu-let-7e(TargetScan|miRanda), mmu-let-7f(RNAhybrid|TargetScan|miRanda), mmu-let-7g(RNAhybrid|TargetScan|miRanda), mmu-let-7i(RNAhybrid|TargetScan|miRanda), mmu-miR-103(RNAhybrid|miRanda), mmu-miR-106b(RNAhybrid), mmu-miR-1192(miR…		protein_coding			-	leukotriene production involved in inflammatory response // leukotriene metabolic process // inflammatory response // leukotriene biosynthetic process	arachidonate 5-lipoxygenase activity // iron ion binding // protein binding // lipoxygenase activity	nucleus // nuclear envelope // nuclear envelope lumen // cytoplasm // cytosol // nuclear matrix // nuclear membrane	IL-5 Signaling Pathway:WP151 // Selenium Micronutrient Network:WP1272 // Selenium:WP1272 // Eicosanoid Synthesis:WP318 // Folic Acid Network:WP1273	1.49791	0.782768	0.338035	0.872906	Insufficient Expression	Insufficient Expression	0.239091	0.787969	0	0.940189	0.0861265	0.342105	0.30528	0.845553	0.5308
ENSMUSG00000025702	membrane-associated ring finger (C3HC4) 8 [Source:MGI Symbol;Acc:MGI:1919029]	2017-03-08				mmu-miR-105(TargetScan), mmu-miR-106a(TargetScan|miRanda), mmu-miR-106ab(TargetScan), mmu-miR-106b(miRanda), mmu-miR-10a(miRanda), mmu-miR-1192(miRanda), mmu-miR-124(TargetScan), mmu-miR-124ab(TargetScan), mmu-miR-137(miRanda), mmu-miR-1378(TargetScan), mmu-miR-142-3p(miRanda), mmu-miR-1420ac(TargetScan), mmu-miR-17(TargetScan|miRanda), mmu-miR-17-5p(TargetScan), mmu-miR-183(miRanda), mmu-miR-185…	transmembrane	protein_coding			-	protein polyubiquitination // antigen processing and presentation of peptide antigen via MHC class II // protein ubiquitination // negative regulation of MHC class II biosynthetic process	ubiquitin-protein ligase activity // zinc ion binding // MHC class II protein binding	lysosome // lysosomal membrane // endosome // integral to membrane // cytoplasmic vesicle membrane // early endosome membrane		1.00443	0.65691	0.499803	0.720382	Insufficient Expression	Insufficient Expression	0.930926	1	0.289922	0.412139	1.56431	0.755459	0.939253	1	0.0350769
ENSMUSG00000034987	histamine receptor H2 [Source:MGI Symbol;Acc:MGI:108482]	Hrh2				mmu-let-7a(miRanda), mmu-let-7b(miRanda), mmu-let-7c(miRanda), mmu-let-7d(miRanda), mmu-let-7e(miRanda), mmu-let-7f(miRanda), mmu-let-7g(miRanda), mmu-let-7i(miRanda), mmu-miR-1192(miRanda), mmu-miR-125a-3p(miRanda), mmu-miR-135b(miRanda), mmu-miR-148a(miRanda), mmu-miR-148b(miRanda), mmu-miR-149(miRanda), mmu-miR-190(miRanda), mmu-miR-190b(miRanda), mmu-miR-199a-5p(miRanda), mmu-miR-299(miRanda)…	transmembrane	GPCR(Gs)|protein_coding			-	gastric acid secretion // histamine-induced gastric acid secretion // gastrin-induced gastric acid secretion // epithelial cell morphogenesis // memory // visual learning // regulation of cAMP metabolic process // positive regulation of vasoconstriction // regulation of synaptic plasticity // digestive tract development // gland development	histamine receptor activity	integral to membrane	Non-odorant GPCRs:WP1396 // GPCRs, Class A Rhodopsin-like:WP189 // Monoamine GPCRs:WP570	2.76981	3.44746	3.25575	3.15767	0.438683	1.35537	0.0881136	0.555726	2.69139	2.79694	2.66863	2.71899	0.0996917	0.738811	0.438683
ENSMUSG00000034981	prostate androgen-regulated mucin-like protein 1 [Source:MGI Symbol;Acc:MGI:2443349]	Parm1				mmu-let-7(TargetScan), mmu-miR-125a-5p(TargetScan), mmu-miR-125b-5p(TargetScan), mmu-miR-1271(TargetScan), mmu-miR-130a(miRanda), mmu-miR-130b(miRanda), mmu-miR-135a(miRanda), mmu-miR-141(TargetScan), mmu-miR-148a(miRanda), mmu-miR-148b(miRanda), mmu-miR-149(miRanda), mmu-miR-152(miRanda), mmu-miR-15abc(TargetScan), mmu-miR-16(TargetScan), mmu-miR-16abc(TargetScan), mmu-miR-182(TargetScan), mmu-m…	transmembrane|nucleus	protein_coding			-	positive regulation of telomerase activity	molecular_function	Golgi membrane // nucleus // cytoplasm // early endosome // late endosome // Golgi apparatus // plasma membrane // endosome membrane // integral to membrane // intracellular membrane-bounded organelle		0.17072	0.0831164	0	0.0846121	Insufficient Expression	Insufficient Expression	0.605332	1	0.0431633	0	0	0.0143878	0.243215	0.845553	0.0702243
ENSMUSG00000021635	RAD17 homolog (S. pombe) [Source:MGI Symbol;Acc:MGI:1333807]	Rad17				mmu-miR-100(RNAhybrid|miRanda), mmu-miR-10a(RNAhybrid|miRanda), mmu-miR-124(TargetScan|miRanda), mmu-miR-124a(RNAhybrid|TargetScan|miRanda|pictar), mmu-miR-124ab(TargetScan), mmu-miR-126-3p(RNAhybrid|miRanda), mmu-miR-128a(RNAhybrid), mmu-miR-128b(RNAhybrid), mmu-miR-1297(TargetScan), mmu-miR-140*(RNAhybrid|miRanda), mmu-miR-141(RNAhybrid|miRanda), mmu-miR-150(miRanda), mmu-miR-18(RNAhybrid|miRan…	nucleus	protein_coding			-	DNA damage checkpoint // DNA repair // response to DNA damage stimulus // mitotic cell cycle checkpoint // multicellular organismal development // negative regulation of DNA replication // regulation of phosphorylation	protein binding // ATP binding // nucleoside-triphosphatase activity	chromosome, telomeric region // nucleus	miRNA regulation of DNA Damage Response:WP2087	1.11108	1.81215	2.40362	1.77562	0.536332	1.45028	0.455307	0.987946	1.38464	2.33323	0	1.23929	0.526292	1	0.536332
ENSMUSG00000021636	MARVEL (membrane-associating) domain containing 2 [Source:MGI Symbol;Acc:MGI:2446166]	Marveld2				mmu-let-7a(miRanda), mmu-let-7b(miRanda), mmu-let-7c(miRanda), mmu-let-7d(miRanda), mmu-let-7e(miRanda), mmu-let-7f(miRanda), mmu-let-7g(miRanda), mmu-let-7i(miRanda), mmu-miR-128(miRanda), mmu-miR-130b(miRanda), mmu-miR-140(miRanda), mmu-miR-181a(miRanda), mmu-miR-181b(miRanda), mmu-miR-181d(miRanda), mmu-miR-199a-5p(miRanda), mmu-miR-214(miRanda), mmu-miR-224(miRanda), mmu-miR-24(miRanda), mmu-…	transmembrane	protein_coding			-	sensory perception of sound // cell-cell junction organization	molecular_function	plasma membrane // tight junction // integral to membrane // paranodal junction // Schmidt-Lanterman incisure		1.18593	1.19048	1.15487	1.17709	0.902878	1.86979	0.00864436	0.319853	0	0.0989513	0.7237	0.274217	0.0163944	0.557714	0.902878
ENSMUSG00000032679	CD59a antigen [Source:MGI Symbol;Acc:MGI:109177]	Cd59a				mmu-miR-101a(miRanda), mmu-miR-101b(miRanda), mmu-miR-125a-5p(miRanda), mmu-miR-125b-5p(miRanda), mmu-miR-129-5p(miRanda), mmu-miR-132(miRanda), mmu-miR-136(miRanda), mmu-miR-149(TargetScan|pictar), mmu-miR-15a(miRanda), mmu-miR-15abc(TargetScan), mmu-miR-15b(miRanda), mmu-miR-16(TargetScan|miRanda), mmu-miR-16abc(TargetScan), mmu-miR-1907(TargetScan), mmu-miR-195(TargetScan|miRanda), mmu-miR-204…		protein_coding			-	negative regulation of activation of membrane attack complex // negative regulation of angiogenesis // negative regulation of vascular endothelial growth factor receptor signaling pathway // negative regulation of complement activation // negative regulation of fibroblast growth factor production		external side of plasma membrane // anchored to membrane	Complement and Coagulation Cascades:WP449	1.45941	1.04056	0.719762	1.07325	-0.359439	-1.28293	0.533531	1	0.966298	0.739786	2.59197	1.43268	0.593967	1	0.359439
ENSMUSG00000021638	occludin [Source:MGI Symbol;Acc:MGI:106183]	Ocln				mmu-miR-101a(miRanda), mmu-miR-101b(miRanda), mmu-miR-103(miRanda), mmu-miR-107(miRanda), mmu-miR-10a(miRanda), mmu-miR-10b(miRanda), mmu-miR-1192(miRanda), mmu-miR-122(TargetScan|miRanda), mmu-miR-122a(TargetScan|pictar), mmu-miR-1297(TargetScan), mmu-miR-132(miRanda), mmu-miR-1352(TargetScan), mmu-miR-183(TargetScan|miRanda), mmu-miR-185(miRanda), mmu-miR-186(miRanda), mmu-miR-196a(miRanda), mm…	transmembrane	protein_coding			-	cell-cell junction organization	structural molecule activity // protein binding	plasma membrane // cell-cell junction // tight junction // cell surface // integral to membrane // apical plasma membrane // apicolateral plasma membrane // cell junction	XPodNet - protein-protein interactions in the podocyte expanded by STRING:WP2309 // PluriNetWork:WP1763 // PodNet: protein-protein interactions in the podocyte:WP2310	0.723913	1.04635	0.997726	0.922664	Insufficient Expression	Insufficient Expression	0.0083614	0.314703	0.340277	0.270411	0.361737	0.324142	0.00453367	0.442414	0.598522
ENSMUSG00000021639	general transcription factor II H, polypeptide 2 [Source:MGI Symbol;Acc:MGI:1345669]	Gtf2h2				mmu-miR-106a(RNAhybrid|TargetScan|miRanda), mmu-miR-106b(RNAhybrid|TargetScan|miRanda), mmu-miR-1192(miRanda), mmu-miR-135a(miRanda), mmu-miR-135b(miRanda), mmu-miR-139-5p(miRanda), mmu-miR-149(miRanda), mmu-miR-153(miRanda), mmu-miR-155(RNAhybrid|miRanda), mmu-miR-17(miRanda), mmu-miR-17-5p(RNAhybrid|TargetScan|miRanda), mmu-miR-186(miRanda), mmu-miR-191(miRanda), mmu-miR-192(miRanda), mmu-miR-1…		transcription regulator|protein_coding			-	nucleotide-excision repair // transcription, DNA-dependent // regulation of transcription, DNA-dependent // transcription from RNA polymerase II promoter // protein phosphorylation	protein kinase activity // DNA-dependent ATPase activity // zinc ion binding // RNA polymerase II carboxy-terminal domain kinase activity	core TFIIH complex // holo TFIIH complex	estrogen signalling:WP1244 // Eukaryotic Transcription Initiation:WP567 // Estrogen signalling:WP1244 // Estrogen signaling:WP1244	6.55504	6.12054	6.02282	6.2328	0.80691	1.74946	0.0116752	0.333999	5.69784	5.24862	5.33121	5.42589	0.019606	0.570601	0.80691
ENSMUSG00000032673	prolyl-tRNA synthetase domain containing 1 [Source:MGI Symbol;Acc:MGI:1915189]	Prorsd1				mmu-miR-150(miRanda), mmu-miR-329(miRanda), mmu-miR-362-3p(miRanda)		protein_coding			-	biological_process	aminoacyl-tRNA editing activity // molecular_function	cellular_component		3.71515	4.68427	4.06528	4.1549	0.369157	1.2916	0.255981	0.811563	3.70232	4.04319	3.61172	3.78574	0.302645	0.845553	0.369157
ENSMUSG00000032586	TRAF-interacting protein [Source:MGI Symbol;Acc:MGI:1096377]	Traip				mmu-miR-103(miRanda), mmu-miR-107(miRanda), mmu-miR-10a(miRanda), mmu-miR-10b(miRanda), mmu-miR-140(miRanda), mmu-miR-218(miRanda), mmu-miR-219(miRanda), mmu-miR-26a(miRanda), mmu-miR-26b(miRanda), mmu-miR-322(miRanda), mmu-miR-370(TargetScan|miRanda), mmu-miR-504(miRanda), mmu-miR-876-3p(miRanda), mmu-miR-882(miRanda)		protein_coding			-	signal transduction	receptor signaling protein activity // protein binding // zinc ion binding	cytoplasm // plasma membrane // perinuclear region of cytoplasm	TNF-alpha NF-kB Signaling Pathway:WP246	2.23774	2.39096	2.08203	2.23691	0.0583742	1.04129	0.84042	1	2.46532	1.62043	2.44986	2.17854	0.851796	1	0.0583742
ENSMUSG00000032584	macrophage stimulating 1 receptor (c-met-related tyrosine kinase) [Source:MGI Symbol;Acc:MGI:99614]	Mst1r				mmu-miR-141(miRanda), mmu-miR-149(miRanda), mmu-miR-181a(miRanda), mmu-miR-181b(miRanda), mmu-miR-181c(miRanda), mmu-miR-181d(miRanda), mmu-miR-200a(miRanda), mmu-miR-218(miRanda), mmu-miR-34b-5p(miRanda), mmu-miR-34c(miRanda), mmu-miR-590-3p(miRanda), mmu-miR-592(miRanda), mmu-miR-708(miRanda)	transmembrane	kinase|protein_coding			-	transmembrane receptor protein tyrosine kinase signaling pathway // multicellular organismal development // response to virus // virus-host interaction // positive regulation of MAP kinase activity // innate immune response // positive regulation of protein kinase B signaling cascade	transmembrane receptor protein tyrosine kinase activity // protein binding // ATP binding // enzyme binding	stress fiber // plasma membrane // integral to membrane	Alpha6-Beta4 Integrin Signaling Pathway:WP488	0.140158	0.0454614	0	0.0618732	Insufficient Expression	Insufficient Expression	0.777487	1	0	0.0723384	0	0.0241128	0.473828	0.94751	0.0377604
ENSMUSG00000032582	RNA binding motif protein 6 [Source:MGI Symbol;Acc:MGI:1338037]	Rbm6				mmu-miR-103(RNAhybrid|miRanda|pictar), mmu-miR-107(RNAhybrid|miRanda|pictar), mmu-miR-1192(miRanda), mmu-miR-132(miRanda), mmu-miR-145(miRanda), mmu-miR-15a(RNAhybrid|TargetScan|miRanda|pictar), mmu-miR-15abc(TargetScan), mmu-miR-15b(RNAhybrid|TargetScan|miRanda|pictar), mmu-miR-16(RNAhybrid|TargetScan|miRanda|pictar), mmu-miR-16abc(TargetScan), mmu-miR-185(RNAhybrid|miRanda), mmu-miR-186(miRanda…		protein_coding			-		nucleotide binding // nucleic acid binding // zinc ion binding	nucleus	mRNA processing:WP310	4.06948	3.61078	3.26782	3.64936	0.890173	1.8534	0.301022	0.853356	3.24109	1.05693	3.97954	2.75919	0.382237	0.855855	0.890173
ENSMUSG00000032583	MON1 homolog A (yeast) [Source:MGI Symbol;Acc:MGI:1920075]	Mon1a				mmu-miR-101a(RNAhybrid|miRanda), mmu-miR-101b(RNAhybrid|miRanda), mmu-miR-10a(miRanda), mmu-miR-10b(miRanda), mmu-miR-124(miRanda), mmu-miR-124a(RNAhybrid|miRanda), mmu-miR-127(miRanda), mmu-miR-128a(RNAhybrid|miRanda), mmu-miR-128b(RNAhybrid|miRanda), mmu-miR-132(RNAhybrid|miRanda), mmu-miR-133a(RNAhybrid|miRanda), mmu-miR-133b(RNAhybrid|miRanda), mmu-miR-135a(RNAhybrid), mmu-miR-135b(RNAhybrid|…		protein_coding			-	cellular iron ion homeostasis // protein secretion // protein transport	molecular_function			1.60723	1.98359	2.24045	1.94375	0.417193	1.33533	0.187002	0.715238	1.29815	1.29696	1.98457	1.52656	0.228491	0.835629	0.417193
ENSMUSG00000032580	RNA binding motif protein 5 [Source:MGI Symbol;Acc:MGI:1933204]	Rbm5				mmu-let-7b(RNAhybrid|miRanda), mmu-let-7d(RNAhybrid|miRanda), mmu-let-7e(RNAhybrid|miRanda), mmu-let-7f(miRanda), mmu-miR-1(miRanda), mmu-miR-1192(miRanda), mmu-miR-127(RNAhybrid|miRanda), mmu-miR-129-3p(RNAhybrid|miRanda), mmu-miR-130a(miRanda), mmu-miR-130b(miRanda), mmu-miR-132(RNAhybrid|miRanda), mmu-miR-133a(miRanda), mmu-miR-133b(miRanda), mmu-miR-135a(RNAhybrid|miRanda), mmu-miR-135b(RNAhy…	nucleus	splicing regulator|protein_coding			-	spliceosome assembly // regulation of alternative nuclear mRNA splicing, via spliceosome // apoptosis // positive regulation of apoptosis	nucleotide binding // mRNA binding // protein binding // zinc ion binding	nucleus // spliceosomal complex	mRNA processing:WP310	1.68664	2.1594	0	1.28202	0.282537	1.21633	0.651429	1	1.29797	0.649064	1.05141	0.999479	0.69997	1	0.282537
ENSMUSG00000074158	RIKEN cDNA 9830147E19 gene [Source:MGI Symbol;Acc:MGI:3036263]	9830147E19Rik						protein_coding			-	regulation of transcription, DNA-dependent // cellular response to heat	molecular_function // nucleic acid binding // zinc ion binding	cellular_component // intracellular		2.52417	2.51442	2.44423	2.49427	0.932895	1.9091	0.0372995	0.456374	2.14447	1.68145	0.858214	1.56138	0.0686006	0.701889	0.932895
ENSMUSG00000032589	bassoon [Source:MGI Symbol;Acc:MGI:1277955]	Bsn				mmu-let-7(TargetScan), mmu-miR-1(pictar), mmu-miR-101a(miRanda), mmu-miR-101b(miRanda), mmu-miR-1192(miRanda), mmu-miR-125a(pictar), mmu-miR-125a-5p(TargetScan|miRanda), mmu-miR-125b(pictar), mmu-miR-125b-5p(TargetScan|miRanda), mmu-miR-132(TargetScan), mmu-miR-135a-5p(TargetScan), mmu-miR-135ab(TargetScan), mmu-miR-137(TargetScan), mmu-miR-137ab(TargetScan), mmu-miR-143(TargetScan|miRanda), mmu-…	nucleus	protein_coding			-		protein binding // metal ion binding	nucleus // cytoplasm // microtubule cytoskeleton // extrinsic to membrane // cell junction // dendrite // neuron projection terminus // synapse part // synapse // presynaptic active zone		1.32881	2.07684	1.85431	1.75332	0.361438	1.28471	0.194465	0.727068	1.59059	1.18454	1.40052	1.39188	0.223096	0.827657	0.361438
ENSMUSG00000086192	predicted gene 13609 [Source:MGI Symbol;Acc:MGI:3651299]	Gm13609						antisense			-					1.85261	1.03937	2.18729	1.69309	0.0931083	1.06667	0.869112	1	2.58195	0.83107	1.38692	1.59998	0.88769	1	0.0931083
ENSMUSG00000042002	forkhead box N4 [Source:MGI Symbol;Acc:MGI:2151057]	Foxn4				mmu-let-7g(miRanda), mmu-miR-105(TargetScan), mmu-miR-106a(TargetScan), mmu-miR-106ab(TargetScan), mmu-miR-1378(TargetScan), mmu-miR-142-3p(miRanda), mmu-miR-1420ac(TargetScan), mmu-miR-17(TargetScan), mmu-miR-17-5p(TargetScan), mmu-miR-181a(miRanda), mmu-miR-181b(miRanda), mmu-miR-181c(miRanda), mmu-miR-181d(miRanda), mmu-miR-20ab(TargetScan), mmu-miR-20b-5p(TargetScan), mmu-miR-217(miRanda), mm…		transcription regulator|protein_coding			-	negative regulation of transcription from RNA polymerase II promoter // pattern specification process // regulation of heart contraction // embryo development // tissue development // cell differentiation // positive regulation of transcription, DNA-dependent // organ development // neuron fate commitment // axon extension // regulation of sequence-specific DNA binding transcription factor activi…	double-stranded DNA binding // sequence-specific enhancer binding RNA polymerase II transcription factor activity // transcription factor binding // DNA bending activity // sequence-specific DNA binding	transcription factor complex		0	0	0	0	Insufficient Expression	Insufficient Expression	1	1	0	0	0	0	1	1	0
ENSMUSG00000045055	ribosomal protein SA, pseudogene 2 [Source:MGI Symbol;Acc:MGI:3643356]	Rpsa-ps2						processed_pseudogene			-					0	0	0	0	Insufficient Expression	Insufficient Expression	1	1	0	0	0	0	1	1	0
ENSMUSG00000045052	prolactin releasing hormone receptor [Source:MGI Symbol;Acc:MGI:2135956]	Prlhr				mmu-miR-27a(miRanda), mmu-miR-27b(miRanda), mmu-miR-379(miRanda), mmu-miR-499(miRanda), mmu-miR-9(miRanda)	transmembrane	GPCR()|protein_coding			-	G-protein coupled receptor protein signaling pathway // feeding behavior // hormone metabolic process	G-protein coupled receptor activity // neuropeptide Y receptor activity	plasma membrane // integral to membrane	Non-odorant GPCRs:WP1396	0	0	0	0	Insufficient Expression	Insufficient Expression	1	1	0	0	0	0	1	1	0
ENSMUSG00000045053	potassium voltage-gated channel, subfamily G, member 3 [Source:MGI Symbol;Acc:MGI:2663923]	Kcng3				mmu-miR-100(miRanda), mmu-miR-106a(miRanda), mmu-miR-106b(miRanda), mmu-miR-128(miRanda), mmu-miR-129-5p(miRanda), mmu-miR-137(miRanda), mmu-miR-141(miRanda), mmu-miR-146a(miRanda), mmu-miR-146b(miRanda), mmu-miR-153(miRanda), mmu-miR-154(miRanda), mmu-miR-17(miRanda), mmu-miR-184(miRanda), mmu-miR-185(miRanda), mmu-miR-187(miRanda), mmu-miR-18b(miRanda), mmu-miR-190(miRanda|pictar), mmu-miR-190b…		protein_coding			-	potassium ion transport // protein homooligomerization	voltage-gated potassium channel activity // delayed rectifier potassium channel activity // protein binding	endoplasmic reticulum // plasma membrane // voltage-gated potassium channel complex		0	0	0	0	Insufficient Expression	Insufficient Expression	0.727611	1	0	0	0.139521	0.0465069	0.373901	0.845553	0.0465069
ENSMUSG00000086193	predicted gene 11508 [Source:MGI Symbol;Acc:MGI:3650928]	Gm11508						antisense			-					0	0	0	0	-1.01362	-2.01897	0.0952732	0.569276	0	1.99696	1.04389	1.01362	0.153628	0.759417	1.01362
ENSMUSG00000026753	protein phosphatase 6, catalytic subunit [Source:MGI Symbol;Acc:MGI:1915107]	Ppp6c				mmu-let-7a(RNAhybrid|miRanda), mmu-let-7b(RNAhybrid), mmu-let-7c(RNAhybrid), mmu-let-7d(RNAhybrid|miRanda), mmu-let-7d*(RNAhybrid|miRanda), mmu-let-7f(RNAhybrid|miRanda), mmu-let-7g(RNAhybrid|miRanda), mmu-let-7i(RNAhybrid|miRanda), mmu-miR-103(TargetScan|miRanda|pictar), mmu-miR-103a(TargetScan), mmu-miR-105(TargetScan), mmu-miR-106a(TargetScan|miRanda), mmu-miR-106ab(TargetScan), mmu-miR-106b(m…		protein_coding			-	protein dephosphorylation // cell cycle	protein serine/threonine phosphatase activity // protein binding // metal ion binding	cytosol		5.40364	5.38741	5.36321	5.38475	0.509465	1.42352	0.088679	0.556246	4.94264	4.4065	5.27673	4.87529	0.115076	0.741398	0.509465
ENSMUSG00000087297	predicted gene 15494 [Source:MGI Symbol;Acc:MGI:3782940]	Gm15494						antisense			-					0	0	0	0	Insufficient Expression	Insufficient Expression	1	1	0	0	0	0	1	1	0
ENSMUSG00000087294	predicted gene 13556 [Source:MGI Symbol;Acc:MGI:3651929]	Gm13556						processed_transcript			-					2.80218	0.969387	2.21269	1.99476	0.302209	1.23303	0.739692	1	2.38308	0	2.69456	1.69255	0.779256	1	0.302209
ENSMUSG00000026751	nuclear receptor subfamily 5, group A, member 1 [Source:MGI Symbol;Acc:MGI:1346833]	Nr5a1				mmu-miR-1(miRanda), mmu-miR-103(miRanda), mmu-miR-107(miRanda), mmu-miR-125a-3p(miRanda), mmu-miR-133a(miRanda), mmu-miR-133b(miRanda), mmu-miR-135a(miRanda), mmu-miR-135b(miRanda), mmu-miR-138(miRanda), mmu-miR-15b(miRanda), mmu-miR-181a(miRanda), mmu-miR-181b(miRanda), mmu-miR-181c(miRanda), mmu-miR-181d(miRanda), mmu-miR-186(miRanda), mmu-miR-206(miRanda), mmu-miR-24(miRanda), mmu-miR-29b(miRa…	nucleus	transcription regulator|receptor|protein_coding			-	luteinization // regulation of transcription, DNA-dependent // regulation of transcription from RNA polymerase II promoter // transcription from RNA polymerase II promoter // male gonad development // female gonad development // tissue development // multicellular organismal aging // reproductive process // cell differentiation // adrenal gland development // hormone metabolic process // positive…	DNA binding // chromatin binding // double-stranded DNA binding // sequence-specific DNA binding transcription factor activity // sequence-specific enhancer binding RNA polymerase II transcription factor activity // steroid hormone receptor activity // protein binding // phospholipid binding // zinc ion binding // enzyme binding // sequence-specific DNA binding	nucleus	Ovarian Infertility Genes:WP273 // Wnt Signaling Pathway NetPath:WP539 // Nuclear Receptors:WP509	0	0	0	0	Insufficient Expression	Insufficient Expression	1	1	0	0	0	0	1	1	0
ENSMUSG00000087292	predicted gene 13832 [Source:MGI Symbol;Acc:MGI:3650708]	Gm13832						antisense			-					0	0	0	0	Insufficient Expression	Insufficient Expression	1	1	0	0	0	0	1	1	0
ENSMUSG00000087293	predicted gene 14341 [Source:MGI Symbol;Acc:MGI:3651041]	Gm14341						antisense			-					0.938267	0.911044	1.70641	1.18524	0.415775	1.33402	0.215008	0.754394	1.12506	0.677699	0.505632	0.769464	0.26297	0.845553	0.415775
ENSMUSG00000087290	predicted gene 15866 [Source:MGI Symbol;Acc:MGI:3801874]	Gm15866						antisense			-					0	0	0	0	Insufficient Expression	Insufficient Expression	1	1	0	0	0	0	1	1	0
ENSMUSG00000087291	predicted gene 11946 [Source:MGI Symbol;Acc:MGI:3650071]	Gm11946						processed_transcript			-					1.06676	1.26862	1.69946	1.34495	-0.186889	-1.13831	0.569286	1	1.77048	1.84756	0.977469	1.53184	0.606546	1	0.186889
ENSMUSG00000033985	testis-specific kinase 2 [Source:MGI Symbol;Acc:MGI:2385204]	Tesk2				mmu-let-7b(RNAhybrid|miRanda), mmu-let-7i(RNAhybrid|miRanda), mmu-miR-101a(RNAhybrid|miRanda), mmu-miR-105(TargetScan), mmu-miR-106a(TargetScan|miRanda), mmu-miR-106b(miRanda), mmu-miR-10a(miRanda), mmu-miR-10b(RNAhybrid|TargetScan|miRanda), mmu-miR-1297(TargetScan), mmu-miR-130a(miRanda|pictar), mmu-miR-130ac(TargetScan), mmu-miR-130b(miRanda|pictar), mmu-miR-132(RNAhybrid), mmu-miR-133a(miRanda…	nucleus	kinase|protein_coding			-	protein phosphorylation // spermatogenesis // actin cytoskeleton organization // focal adhesion assembly	protein serine/threonine kinase activity // protein serine/threonine/tyrosine kinase activity // protein tyrosine kinase activity // protein binding // ATP binding // metal ion binding	nucleus // cytoplasm	Focal Adhesion:WP85	3.31602	3.21186	2.96731	3.16506	0.786271	1.72461	0.0397189	0.465445	2.21924	1.96147	2.95567	2.37879	0.0672169	0.700207	0.786271
ENSMUSG00000033987	dynein, axonemal, heavy chain 17 [Source:MGI Symbol;Acc:MGI:1917176]	Dnahc17				mmu-let-7a(TargetScan|miRanda), mmu-let-7b(RNAhybrid|TargetScan|miRanda), mmu-let-7c(RNAhybrid|TargetScan|miRanda), mmu-let-7d(RNAhybrid|TargetScan|miRanda), mmu-let-7e(RNAhybrid|TargetScan|miRanda), mmu-let-7g(RNAhybrid|TargetScan|miRanda), mmu-let-7i(RNAhybrid|miRanda), mmu-miR-103(RNAhybrid|miRanda), mmu-miR-10a(RNAhybrid|miRanda), mmu-miR-10b(RNAhybrid|miRanda), mmu-miR-122a(RNAhybrid|miRanda…		protein_coding			-	ciliary or flagellar motility // microtubule-based movement // biological_process	microtubule motor activity // protein binding // ATP binding // ATPase activity	cellular_component // axonemal dynein complex		1.85066	2.72508	2.76374	2.44649	0.304055	1.23461	0.44274	0.975279	2.60494	1.63722	2.18515	2.14244	0.498639	0.974387	0.304055
ENSMUSG00000033981	glutamate receptor, ionotropic, AMPA2 (alpha 2) [Source:MGI Symbol;Acc:MGI:95809]	Gria2				mmu-miR-1(miRanda), mmu-miR-103(miRanda), mmu-miR-106a(miRanda), mmu-miR-106b(miRanda), mmu-miR-107(miRanda), mmu-miR-10a(miRanda), mmu-miR-10b(miRanda), mmu-miR-1192(miRanda), mmu-miR-124(TargetScan|miRanda), mmu-miR-124a(TargetScan|miRanda|pictar), mmu-miR-124ab(TargetScan), mmu-miR-125a-3p(miRanda), mmu-miR-125a-5p(miRanda), mmu-miR-128(miRanda), mmu-miR-130a(miRanda), mmu-miR-132(miRanda), mm…	extracellular	protein_coding			-	synaptic transmission // ionotropic glutamate receptor signaling pathway	ionotropic glutamate receptor activity // extracellular-glutamate-gated ion channel activity // protein binding	synaptic vesicle // membrane // cell junction // alpha-amino-3-hydroxy-5-methyl-4-isoxazolepropionic acid selective glutamate receptor complex // synapse // postsynaptic membrane	XPodNet - protein-protein interactions in the podocyte expanded by STRING:WP2309 // Hypothetical Network for Drug Addiction:WP1246	6.10364	7.29874	6.62974	6.67737	0.727182	1.6554	0.198688	0.733721	6.83569	5.66276	5.35212	5.95019	0.270311	0.845553	0.727182
ENSMUSG00000087298	predicted pseudogene 9392 [Source:MGI Symbol;Acc:MGI:3643262]	Gm9392						processed_pseudogene			-					1.83161	1.92918	2.24212	2.00097	-0.253217	-1.19186	0.171137	0.688707	2.21205	2.28449	2.26602	2.25419	0.114245	0.741398	0.253217
ENSMUSG00000087299	predicted gene 12953 [Source:MGI Symbol;Acc:MGI:3649497]	Gm12953						antisense			-					4.72837	6.17989	4.99515	5.30114	0.253544	1.19213	0.623409	1	5.71272	4.71239	4.71767	5.04759	0.672256	1	0.253544
ENSMUSG00000030887	PDZ domain containing 9 [Source:MGI Symbol;Acc:MGI:1915233]	Pdzd9				mmu-miR-124(miRanda), mmu-miR-132(miRanda), mmu-miR-155(miRanda), mmu-miR-16(miRanda), mmu-miR-205(miRanda), mmu-miR-212(miRanda), mmu-miR-30a(miRanda), mmu-miR-30b(miRanda), mmu-miR-30c(miRanda), mmu-miR-30d(miRanda), mmu-miR-30e(miRanda), mmu-miR-322(miRanda), mmu-miR-384-5p(miRanda), mmu-miR-485(miRanda), mmu-miR-539(miRanda), mmu-miR-592(miRanda), mmu-miR-882(miRanda)		protein_coding			-	biological_process	molecular_function	cellular_component		1.48794	1.16967	0.895335	1.18432	0.538698	1.45266	0.0371361	0.456205	0.768458	0.631005	0.537391	0.645618	0.0428477	0.652802	0.538698
ENSMUSG00000007338	mitochondrial ribosomal protein L49 [Source:MGI Symbol;Acc:MGI:108180]	Mrpl49				mmu-miR-129-5p(miRanda), mmu-miR-137(miRanda), mmu-miR-138(miRanda), mmu-miR-149(miRanda), mmu-miR-155(miRanda), mmu-miR-193(miRanda), mmu-miR-193b(miRanda), mmu-miR-21(TargetScan|miRanda), mmu-miR-216a(miRanda), mmu-miR-221(miRanda), mmu-miR-222(miRanda), mmu-miR-299(miRanda), mmu-miR-33(miRanda), mmu-miR-33-5p(TargetScan), mmu-miR-339-5p(miRanda), mmu-miR-33ab(TargetScan), mmu-miR-340-5p(miRand…		protein_coding			-	translation // biological_process	molecular_function // structural constituent of ribosome // protein binding	mitochondrion // mitochondrial ribosome		5.03708	5.209	4.34679	4.86429	0.519135	1.4331	0.230211	0.775135	4.61039	3.66944	4.75564	4.34516	0.294303	0.845553	0.519135
ENSMUSG00000086527	predicted gene 15856 [Source:MGI Symbol;Acc:MGI:3801888]	Gm15856						antisense			-					0.444854	0.521844	0.638587	0.535095	Insufficient Expression	Insufficient Expression	0.610608	1	0.737067	0.33337	0.237604	0.436014	0.576275	1	0.0990812
ENSMUSG00000044098	rosbin, round spermatid basic protein 1 [Source:MGI Symbol;Acc:MGI:2444993]	Rsbn1				mmu-let-7a(miRanda), mmu-let-7b(miRanda), mmu-let-7c(miRanda), mmu-let-7e(miRanda), mmu-let-7g(miRanda), mmu-let-7i(RNAhybrid|miRanda), mmu-miR-1(miRanda|pictar), mmu-miR-101b(RNAhybrid|miRanda), mmu-miR-103(TargetScan|miRanda|pictar), mmu-miR-105(TargetScan), mmu-miR-106a(RNAhybrid|TargetScan|miRanda), mmu-miR-106ab(TargetScan), mmu-miR-106b(RNAhybrid|TargetScan|miRanda|pictar), mmu-miR-107(miRa…	nucleus	protein_coding			-	biological_process	protein binding	nucleus		4.09164	4.64816	3.91693	4.21891	0.405036	1.32412	0.273327	0.83128	4.39128	3.59493	3.45542	3.81388	0.329913	0.845553	0.405036
ENSMUSG00000086525	predicted gene 15281 [Source:MGI Symbol;Acc:MGI:3826553]	Gm15281						processed_pseudogene			-					0	0	0	0	Insufficient Expression	Insufficient Expression	1	1	0	0	0	0	1	1	0
ENSMUSG00000086524	poly(A) binding protein, cytoplasmic 1-like 2A, pseudogene [Source:MGI Symbol;Acc:MGI:3645788]	Pabpc1l2a-ps						processed_pseudogene			-					0	0	0	0	Insufficient Expression	Insufficient Expression	1	1	0	0	0	0	1	1	0
ENSMUSG00000086522	predicted gene 4473 [Source:MGI Symbol;Acc:MGI:3782657]	Gm4473						antisense			-					0	0	0	0	-1.25658	-2.38929	0.0882015	0.555813	2.42515	1.3446	0	1.25658	0.147714	0.753584	1.25658
ENSMUSG00000086521	olfactory receptor 1343, pseudogene 1 [Source:MGI Symbol;Acc:MGI:3031177]	Olfr1343-ps1						unprocessed_pseudogene			-					0	0	0	0	Insufficient Expression	Insufficient Expression	1	1	0	0	0	0	1	1	0
ENSMUSG00000044092	RIKEN cDNA C130050O18 gene [Source:MGI Symbol;Acc:MGI:2442694]	C130050O18Rik				mmu-miR-101a(miRanda), mmu-miR-101b(miRanda), mmu-miR-125a-3p(miRanda), mmu-miR-134(miRanda), mmu-miR-135a(miRanda), mmu-miR-135b(miRanda), mmu-miR-138(miRanda), mmu-miR-155(miRanda), mmu-miR-18b(miRanda), mmu-miR-224(miRanda), mmu-miR-335-5p(miRanda), mmu-miR-491(miRanda), mmu-miR-539(miRanda), mmu-miR-708(miRanda), mmu-miR-7a(miRanda), mmu-miR-7b(miRanda), mmu-miR-98(miRanda)		protein_coding			-	biological_process	molecular_function	cellular_component		1.34501	0.510286	0.657115	0.837469	-0.289881	-1.22254	0.323436	0.865704	1.03858	1.35182	0.99166	1.12735	0.360583	0.845553	0.289881
ENSMUSG00000044095	coiled-coil domain containing 166 [Source:MGI Symbol;Acc:MGI:1925902]	Ccdc166						pseudogene			-					1.37292	1.01411	0.854703	1.08058	0.458944	1.37453	0.0559815	0.505573	0.78397	0.537469	0.54347	0.621637	0.057196	0.685174	0.458944
ENSMUSG00000086529	RIKEN cDNA 4930471I20 gene [Source:MGI Symbol;Acc:MGI:1922195]	4930471I20Rik						antisense			-					0.794955	0	0	0.264985	Insufficient Expression	Insufficient Expression	0.342683	0.879291	0	0	0	0	0.373901	0.845553	0.264985
ENSMUSG00000086528	predicted gene 15731 [Source:MGI Symbol;Acc:MGI:3783174]	Gm15731						antisense			-					1.52503	1.8036	1.38419	1.57094	0.301535	1.23246	0.116025	0.607777	1.29914	1.20602	1.30304	1.2694	0.0768439	0.70816	0.301535
ENSMUSG00000075284	WAS/WASL interacting protein family, member 1 [Source:MGI Symbol;Acc:MGI:2178801]	Wipf1				mmu-miR-1(miRanda), mmu-miR-10a(miRanda), mmu-miR-10b(miRanda), mmu-miR-1192(TargetScan|miRanda), mmu-miR-124(TargetScan|miRanda), mmu-miR-124a(pictar), mmu-miR-124ab(TargetScan), mmu-miR-1271(TargetScan), mmu-miR-128(miRanda), mmu-miR-136(miRanda), mmu-miR-139-5p(miRanda), mmu-miR-141(TargetScan|miRanda|pictar), mmu-miR-150(miRanda), mmu-miR-153(TargetScan|miRanda|pictar), mmu-miR-182(TargetScan…	nucleus	protein_coding			-	actin cytoskeleton organization // actin filament-based movement // positive regulation of protein export from nucleus // response to other organism	actin binding // protein binding	actin filament // actin cytoskeleton // cytoplasmic membrane-bounded vesicle	XPodNet - protein-protein interactions in the podocyte expanded by STRING:WP2309	4.24981	5.50455	4.76729	4.84055	0.769188	1.70431	0.0975201	0.574845	4.22803	4.37192	3.61414	4.07136	0.149511	0.755882	0.769188
ENSMUSG00000075286	predicted gene 1968 [Source:MGI Symbol;Acc:MGI:3584525]	Gm1968				mmu-miR-28(miRanda), mmu-miR-370(miRanda), mmu-miR-410(miRanda), mmu-miR-542-3p(miRanda), mmu-miR-590-3p(miRanda), mmu-miR-708(miRanda), mmu-miR-758(miRanda)		protein_coding			-					5.9987	3.25149	3.79233	4.34751	1.14232	2.20736	0.495304	1	4.25838	0	5.35717	3.20518	0.567753	1	1.14232
ENSMUSG00000075288	predicted gene 6913 [Source:MGI Symbol;Acc:MGI:3648267]	Gm6913						processed_pseudogene			-					0	0	0	0	Insufficient Expression	Insufficient Expression	1	1	0	0	0	0	1	1	0
ENSMUSG00000075289	carnosine synthase 1 [Source:MGI Symbol;Acc:MGI:2147595]	Carns1				mmu-miR-214(TargetScan), mmu-miR-3619-5p(TargetScan), mmu-miR-761(TargetScan)		protein_coding			-	ATP catabolic process // carnosine biosynthetic process	ATP binding // ATPase activity // metal ion binding // carnosine synthase activity	cellular_component		2.56343	3.27717	2.89692	2.91251	0.734553	1.66388	0.107769	0.595245	2.59215	2.51274	1.42897	2.17795	0.161345	0.768091	0.734553
ENSMUSG00000024941	SCY1-like 1 (S. cerevisiae) [Source:MGI Symbol;Acc:MGI:1931787]	Scyl1				mmu-miR-134(RNAhybrid|miRanda), mmu-miR-140(RNAhybrid|miRanda), mmu-miR-145(RNAhybrid|miRanda), mmu-miR-149(miRanda), mmu-miR-183(RNAhybrid|miRanda), mmu-miR-187(RNAhybrid|miRanda), mmu-miR-192(RNAhybrid|miRanda), mmu-miR-203(miRanda), mmu-miR-218(RNAhybrid|miRanda), mmu-miR-24*(RNAhybrid|miRanda), mmu-miR-326(RNAhybrid|miRanda), mmu-miR-328(RNAhybrid|miRanda), mmu-miR-331(RNAhybrid|miRanda), mmu…		kinase|protein_coding			-	retrograde vesicle-mediated transport, Golgi to ER	protein kinase activity // protein binding // ATP binding	cytoplasm // ER-Golgi intermediate compartment // Golgi apparatus // cis-Golgi network // microtubule organizing center // COPI vesicle coat		3.03109	3.04035	2.67756	2.91633	0.290283	1.22288	0.193139	0.72527	2.61659	2.39336	2.86821	2.62605	0.185678	0.786648	0.290283
ENSMUSG00000024940	latent transforming growth factor beta binding protein 3 [Source:MGI Symbol;Acc:MGI:1101355]	Ltbp3				mmu-miR-101a(RNAhybrid|miRanda), mmu-miR-101b(RNAhybrid|miRanda), mmu-miR-103(RNAhybrid|miRanda), mmu-miR-107(RNAhybrid), mmu-miR-10a(RNAhybrid|miRanda), mmu-miR-10b(miRanda), mmu-miR-122a(RNAhybrid|miRanda), mmu-miR-125a(RNAhybrid|miRanda), mmu-miR-127(RNAhybrid), mmu-miR-133a(RNAhybrid|miRanda), mmu-miR-133b(RNAhybrid|miRanda), mmu-miR-134(RNAhybrid|miRanda), mmu-miR-139-5p(miRanda), mmu-miR-14…	extracellular	protein_coding			-	skeletal system development // transforming growth factor beta receptor signaling pathway // negative regulation of bone mineralization // negative regulation of chondrocyte differentiation // positive regulation of bone resorption // bone remodeling // bone morphogenesis // lung saccule development	calcium ion binding	extracellular region // proteinaceous extracellular matrix	XPodNet - protein-protein interactions in the podocyte expanded by STRING:WP2309	0.0860909	0	0.152475	0.0795221	Insufficient Expression	Insufficient Expression	0.842867	1	0.0420954	0.188735	0.0896972	0.106843	0.681065	1	0.0273204
ENSMUSG00000024943	structural maintenance of chromosomes 5 [Source:MGI Symbol;Acc:MGI:2385088]	Smc5				mmu-miR-133a(RNAhybrid|miRanda), mmu-miR-133b(RNAhybrid|miRanda), mmu-miR-149(RNAhybrid|miRanda), mmu-miR-207(RNAhybrid), mmu-miR-296(RNAhybrid), mmu-miR-298(RNAhybrid|miRanda), mmu-miR-328(RNAhybrid|miRanda), mmu-miR-340-5p(TargetScan), mmu-miR-483(RNAhybrid|miRanda), mmu-miR-488*(RNAhybrid|miRanda), mmu-miR-503(RNAhybrid|miRanda), mmu-miR-539(TargetScan), mmu-miR-539-5p(TargetScan), mmu-miR-666…		protein_coding			-	telomere maintenance via recombination // double-strand break repair via homologous recombination // mitosis // positive regulation of maintenance of mitotic sister chromatid cohesion // positive regulation of mitotic metaphase/anaphase transition // cell division // cellular senescence	molecular_function // protein binding // ATP binding	chromosome, telomeric region // nucleus // PML body // Smc5-Smc6 complex		4.04763	4.55105	4.28185	4.29351	0.785603	1.72381	0.0565333	0.506705	3.99386	2.88651	3.64335	3.50791	0.0930188	0.728863	0.785603
ENSMUSG00000024942	calpain 1 [Source:MGI Symbol;Acc:MGI:88263]	Capn1				mmu-let-7a(miRanda), mmu-let-7b(miRanda), mmu-let-7c(miRanda), mmu-let-7d(miRanda), mmu-let-7e(miRanda), mmu-let-7f(miRanda), mmu-let-7g(miRanda), mmu-let-7i(miRanda), mmu-miR-124(TargetScan|miRanda), mmu-miR-1244(TargetScan), mmu-miR-124ab(TargetScan), mmu-miR-125a-5p(miRanda), mmu-miR-125b-5p(miRanda), mmu-miR-138(miRanda), mmu-miR-140(TargetScan|miRanda), mmu-miR-140-5p(TargetScan), mmu-miR-19…		protein_coding			-	proteolysis // receptor catabolic process	calcium-dependent cysteine-type endopeptidase activity // calcium ion binding // protein binding	cytoplasm // plasma membrane	IL-1 Signaling Pathway:WP37 // Focal Adhesion:WP85 // Alzheimers Disease:WP2075 // Integrin-mediated Cell Adhesion:WP6	3.31485	3.89806	3.36346	3.52546	1.02543	2.03556	0.00763537	0.309509	2.25963	2.38994	2.85053	2.50003	0.016669	0.561666	1.02543
ENSMUSG00000024944	ADP-ribosylation factor-like 2 [Source:MGI Symbol;Acc:MGI:1928393]	Arl2				mmu-let-7g(RNAhybrid|miRanda), mmu-let-7i(RNAhybrid), mmu-miR-103(pictar), mmu-miR-107(pictar), mmu-miR-122(miRanda), mmu-miR-122a(RNAhybrid|TargetScan|miRanda), mmu-miR-127(RNAhybrid|miRanda), mmu-miR-129-3p(RNAhybrid|miRanda), mmu-miR-133a(RNAhybrid|miRanda), mmu-miR-133b(RNAhybrid), mmu-miR-134(RNAhybrid), mmu-miR-138(RNAhybrid|TargetScan|miRanda), mmu-miR-141(RNAhybrid|miRanda), mmu-miR-149(R…	nucleus	protein_coding			-	GTP catabolic process // cell cycle // small GTPase mediated signal transduction // positive regulation of cell-substrate adhesion // regulation of microtubule polymerization // positive regulation of microtubule polymerization // negative regulation of GTPase activity // centrosome organization // maintenance of protein location in nucleus // tight junction assembly	GTPase activity // protein binding // GTP binding // GDP binding	nucleus // cytoplasm // mitochondrial intermembrane space // centrosome // lateral plasma membrane		2.37178	3.58587	3.27238	3.07668	0.0821361	1.05858	0.818804	1	3.11416	2.80286	3.0666	2.99454	0.838003	1	0.0821361
ENSMUSG00000024947	multiple endocrine neoplasia 1 [Source:MGI Symbol;Acc:MGI:1316736]	Men1				mmu-let-7f(RNAhybrid|miRanda), mmu-let-7g(RNAhybrid|miRanda), mmu-let-7i(RNAhybrid|miRanda), mmu-miR-106a(miRanda), mmu-miR-106b(miRanda), mmu-miR-10a(RNAhybrid|miRanda), mmu-miR-125a(RNAhybrid|miRanda), mmu-miR-129-3p(RNAhybrid|miRanda), mmu-miR-133a(RNAhybrid|miRanda), mmu-miR-133b(RNAhybrid|miRanda), mmu-miR-138(RNAhybrid|TargetScan|miRanda), mmu-miR-140*(RNAhybrid|miRanda), mmu-miR-142-5p(RNA…		transcription regulator|protein_coding			-	negative regulation of transcription from RNA polymerase II promoter // MAPKKK cascade // ossification // leukocyte homeostasis // negative regulation of protein phosphorylation // osteoblast fate commitment // osteoblast development // chromatin remodeling // transcription, DNA-dependent // response to DNA damage stimulus // cell cycle arrest // brain development // negative regulation of cell p…	four-way junction DNA binding // Y-form DNA binding // DNA binding // chromatin binding // double-stranded DNA binding // protein binding // histone-lysine N-methyltransferase activity // protein binding, bridging // sequence-specific DNA binding // transcription regulatory region DNA binding // protein N-terminus binding // R-SMAD binding	chromatin // nucleus // cytoplasm // cytosol // nuclear matrix // cleavage furrow // histone methyltransferase complex // protein complex		5.467	5.07713	4.15623	4.90012	1.05828	2.08244	0.0614774	0.515264	3.77112	3.29965	4.45477	3.84185	0.108232	0.741398	1.05828
ENSMUSG00000074220	zinc finger protein 382 [Source:MGI Symbol;Acc:MGI:3588204]	Zfp382				mmu-let-7a(miRanda), mmu-let-7f(miRanda), mmu-let-7i(miRanda), mmu-miR-129-5p(miRanda), mmu-miR-196b(miRanda), mmu-miR-205(miRanda), mmu-miR-224(miRanda), mmu-miR-340-5p(TargetScan), mmu-miR-361(miRanda), mmu-miR-504(miRanda), mmu-miR-543(miRanda), mmu-miR-590-3p(miRanda), mmu-miR-98(miRanda)	nucleus	transcription regulator|protein_coding			-	transcription, DNA-dependent // negative regulation of transcription, DNA-dependent	DNA binding // zinc ion binding	nucleus		3.22924	4.20169	3.87905	3.76999	-0.348561	-1.27329	0.483318	1	4.89161	3.35644	4.10761	4.11855	0.544836	1	0.348561
ENSMUSG00000024949	splicing factor 1 [Source:MGI Symbol;Acc:MGI:1095403]	Sf1				mmu-miR-1192(miRanda), mmu-miR-126*(pictar), mmu-miR-149(TargetScan|pictar), mmu-miR-15a(miRanda), mmu-miR-15b(miRanda), mmu-miR-16(miRanda), mmu-miR-182(miRanda), mmu-miR-184(TargetScan|miRanda|pictar), mmu-miR-185(TargetScan|miRanda), mmu-miR-186(pictar), mmu-miR-195(miRanda), mmu-miR-199a-5p(miRanda), mmu-miR-223(miRanda), mmu-miR-23a(pictar), mmu-miR-23b(pictar), mmu-miR-322(miRanda), mmu-miR…	nucleus	transcription regulator|splicing regulator|protein_coding			-	transcription, DNA-dependent // regulation of transcription, DNA-dependent // mRNA processing // RNA splicing // cell cycle process // male sex determination // Leydig cell differentiation // regulation of steroid biosynthetic process	RNA binding // zinc ion binding	nucleus // spliceosomal complex // cytoplasm	PluriNetWork:WP1763	7.9927	8.30329	7.97277	8.08959	0.561556	1.47586	0.0316343	0.436988	7.61675	7.23894	7.72839	7.52803	0.0371634	0.629869	0.561556
ENSMUSG00000024948	mitogen-activated protein kinase kinase kinase kinase 2 [Source:MGI Symbol;Acc:MGI:1346883]	Map4k2				mmu-let-7a(miRanda), mmu-let-7b(miRanda), mmu-let-7c(miRanda), mmu-let-7d(miRanda), mmu-let-7e(miRanda), mmu-let-7f(miRanda), mmu-let-7g(miRanda), mmu-let-7i(miRanda), mmu-miR-1(pictar), mmu-miR-125a-3p(miRanda), mmu-miR-125a-5p(miRanda), mmu-miR-125b-5p(miRanda), mmu-miR-130a(miRanda), mmu-miR-136(miRanda), mmu-miR-137(TargetScan), mmu-miR-137ab(TargetScan), mmu-miR-145(TargetScan), mmu-miR-15a(…		kinase|protein_coding			-	protein phosphorylation // vesicle targeting // intracellular protein kinase cascade // activation of JUN kinase activity // innate immune response // positive regulation of JNK cascade	protein kinase activity // protein serine/threonine kinase activity // small GTPase regulator activity // protein binding // ATP binding // mitogen-activated protein kinase kinase kinase binding	Golgi membrane // basolateral plasma membrane	Insulin Signaling:WP65	6.59333	7.96595	7.10015	7.21981	1.57761	2.98476	0.0115265	0.333784	6.02316	5.13444	5.76899	5.6422	0.0303144	0.61606	1.57761
ENSMUSG00000024143	ras homolog gene family, member Q [Source:MGI Symbol;Acc:MGI:1931553]	Rhoq				mmu-let-7a(miRanda), mmu-let-7c(miRanda), mmu-let-7e(miRanda), mmu-let-7g(miRanda), mmu-let-7i(miRanda), mmu-miR-101a(miRanda), mmu-miR-101b(miRanda), mmu-miR-10a(miRanda), mmu-miR-10b(miRanda), mmu-miR-1192(TargetScan|miRanda), mmu-miR-124(TargetScan|miRanda), mmu-miR-124ab(TargetScan), mmu-miR-125a-5p(TargetScan|miRanda), mmu-miR-125b-5p(TargetScan|miRanda), mmu-miR-1297(TargetScan), mmu-miR-13…		protein_coding			-	GTP catabolic process // small GTPase mediated signal transduction // insulin receptor signaling pathway // regulation of cell shape // actin cytoskeleton organization // cortical actin cytoskeleton organization // cellular response to insulin stimulus // positive regulation of transcription from RNA polymerase II promoter // negative regulation of glucose import // positive regulation of glucose…	GTPase activity // protein binding // profilin binding // GTP binding // GBD domain binding	cytoplasm // actin filament // plasma membrane // membrane raft	Insulin Signaling:WP65	2.30589	1.51563	0.846644	1.55605	-0.252963	-1.19165	0.689781	1	2.83997	1.62651	0.960564	1.80902	0.733648	1	0.252963
ENSMUSG00000059539						mmu-miR-142-3p(mirbase)					-					0	0	0	0	Insufficient Expression	Insufficient Expression	1	1	0	0	0	0	1	1	0
ENSMUSG00000079614	SEH1-like (S. cerevisiae [Source:MGI Symbol;Acc:MGI:1919374]	Seh1l				mmu-miR-100(TargetScan|miRanda), mmu-miR-101a(miRanda), mmu-miR-101b(miRanda), mmu-miR-103(pictar), mmu-miR-107(pictar), mmu-miR-125a-3p(miRanda), mmu-miR-135a(miRanda), mmu-miR-137(miRanda), mmu-miR-138(TargetScan|miRanda|pictar), mmu-miR-138ab(TargetScan), mmu-miR-140(miRanda), mmu-miR-141(pictar), mmu-miR-143(TargetScan|miRanda), mmu-miR-150(TargetScan|miRanda|pictar), mmu-miR-151(TargetScan|m…		protein_coding			-	nuclear pore organization // mitotic metaphase plate congression // protein transport // mRNA transport // cell division // attachment of spindle microtubules to kinetochore involved in mitotic sister chromatid segregation	molecular_function	kinetochore // condensed chromosome kinetochore // Nup107-160 complex		4.34728	4.55233	4.0619	4.3205	0.239621	1.18068	0.420633	0.952135	4.13367	3.61591	4.49307	4.08088	0.457396	0.931012	0.239621
ENSMUSG00000059534	ubiquinol-cytochrome c reductase, complex III subunit X [Source:MGI Symbol;Acc:MGI:1913402]	Uqcr10				mmu-miR-141(miRanda), mmu-miR-200a(miRanda), mmu-miR-290-5p(miRanda), mmu-miR-292-5p(miRanda)		protein_coding			-	mitochondrial electron transport, ubiquinol to cytochrome c // biological_process	molecular_function	mitochondrion // mitochondrial inner membrane // mitochondrial respiratory chain complex III	Electron Transport Chain:WP295	7.537	7.42151	7.23471	7.39774	-0.129937	-1.09425	0.623241	1	7.46845	7.14111	7.97347	7.52768	0.640514	1	0.129937
ENSMUSG00000087432	predicted gene 15123 [Source:MGI Symbol;Acc:MGI:3705256]	Gm15123						antisense			-					0	0	0	0	Insufficient Expression	Insufficient Expression	1	1	0	0	0	0	1	1	0
ENSMUSG00000087433	predicted gene 14167 [Source:MGI Symbol;Acc:MGI:3651481]	Gm14167						antisense			-					1.37418	2.53628	2.07807	1.99618	0.313168	1.24243	0.358987	0.89377	1.61235	1.74507	1.69161	1.68301	0.409319	0.882674	0.313168
ENSMUSG00000087430	predicted gene 13405 [Source:MGI Symbol;Acc:MGI:3649515]	Gm13405						antisense			-					1.78832	1.1691	0	0.985807	0.0428851	1.03017	0.93178	1	0.990179	0.662959	1.17563	0.942922	0.941094	1	0.0428851
ENSMUSG00000051726	potassium voltage-gated channel, subfamily F, member 1 [Source:MGI Symbol;Acc:MGI:2687399]	Kcnf1				mmu-miR-10a(miRanda), mmu-miR-1192(miRanda), mmu-miR-125a-5p(miRanda), mmu-miR-125b-5p(miRanda), mmu-miR-141(miRanda), mmu-miR-149(miRanda), mmu-miR-150(miRanda), mmu-miR-153(miRanda), mmu-miR-15a(miRanda), mmu-miR-15b(miRanda), mmu-miR-16(miRanda), mmu-miR-182(miRanda), mmu-miR-185(miRanda), mmu-miR-18a(miRanda), mmu-miR-18b(miRanda), mmu-miR-193(miRanda), mmu-miR-195(miRanda), mmu-miR-19a(miRan…		protein_coding			-	protein homooligomerization	delayed rectifier potassium channel activity	voltage-gated potassium channel complex		0.55331	0.249405	0.490242	0.430986	Insufficient Expression	Insufficient Expression	0.748401	1	0	0	0.977342	0.325781	0.771597	1	0.105205
ENSMUSG00000051721	cDNA sequence BC068281 [Source:MGI Symbol;Acc:MGI:3040699]	BC068281				mmu-let-7g(miRanda), mmu-miR-1192(miRanda), mmu-miR-125a-3p(miRanda), mmu-miR-133a(miRanda), mmu-miR-133b(miRanda), mmu-miR-146a(miRanda), mmu-miR-146b(miRanda), mmu-miR-186(miRanda), mmu-miR-193(miRanda), mmu-miR-193b(miRanda), mmu-miR-199a-5p(miRanda), mmu-miR-19a(miRanda), mmu-miR-19b(miRanda), mmu-miR-200b(miRanda), mmu-miR-200c(miRanda), mmu-miR-221(miRanda), mmu-miR-222(miRanda), mmu-miR-22…		protein_coding			-	biological_process	molecular_function	cellular_component		1.92106	2.45352	2.16816	2.18091	0.295043	1.22692	0.301595	0.85337	2.19662	1.45663	2.00437	1.88587	0.335639	0.845553	0.295043
ENSMUSG00000087437	predicted gene 13112 [Source:MGI Symbol;Acc:MGI:3701127]	Gm13112						antisense			-					0	0	0	0	Insufficient Expression	Insufficient Expression	1	1	0	0	0	0	1	1	0
ENSMUSG00000051723	ribosomal protein L31, pseudogene 13 [Source:MGI Symbol;Acc:MGI:3809036]	Rpl31-ps13						processed_pseudogene			-					2.60343	0	1.53867	1.3807	0.843077	1.79387	0.334189	0.872503	1.61287	0	0	0.537624	0.414738	0.887888	0.843077
ENSMUSG00000087435	predicted gene 16323 [Source:MGI Symbol;Acc:MGI:3826604]	Gm16323						antisense			-					0	0	0.699484	0.233161	Insufficient Expression	Insufficient Expression	0.356639	0.891199	0	0	0	0	0.373901	0.845553	0.233161
ENSMUSG00000043843	transmembrane protein 145 [Source:MGI Symbol;Acc:MGI:3607779]	Tmem145				mmu-miR-1271(TargetScan), mmu-miR-182(TargetScan|miRanda), mmu-miR-184(miRanda), mmu-miR-185(miRanda), mmu-miR-214(miRanda), mmu-miR-292-5p(miRanda), mmu-miR-31(TargetScan|miRanda), mmu-miR-507(TargetScan), mmu-miR-544(TargetScan), mmu-miR-544-3p(TargetScan), mmu-miR-544ab(TargetScan), mmu-miR-761(miRanda), mmu-miR-873(miRanda), mmu-miR-882(miRanda), mmu-miR-96(TargetScan|miRanda)	transmembrane	protein_coding			-	G-protein coupled receptor protein signaling pathway // biological_process // response to pheromone	molecular_function	cellular_component		0	0	0	0	Insufficient Expression	Insufficient Expression	1	1	0	0	0	0	1	1	0
ENSMUSG00000087439	predicted gene 15788 [Source:MGI Symbol;Acc:MGI:3783230]	Gm15788						antisense			-					2.89079	2.05583	1.90446	2.2837	0.466585	1.38183	0.453661	0.986221	1.40878	1.05888	2.98367	1.81711	0.52258	0.999737	0.466585
ENSMUSG00000051729	predicted gene 5087 [Source:MGI Symbol;Acc:MGI:3643653]	Gm5087				mmu-miR-101b(miRanda), mmu-miR-122(miRanda), mmu-miR-132(miRanda), mmu-miR-135a(miRanda), mmu-miR-135b(miRanda), mmu-miR-144(miRanda), mmu-miR-146a(miRanda), mmu-miR-146b(miRanda), mmu-miR-186(miRanda), mmu-miR-203(miRanda), mmu-miR-212(miRanda), mmu-miR-216a(miRanda), mmu-miR-324-5p(miRanda), mmu-miR-374(miRanda), mmu-miR-377(miRanda), mmu-miR-411(miRanda), mmu-miR-448(miRanda), mmu-miR-496(miRa…		protein_coding			-	biological_process	molecular_function	cellular_component		0	0.220694	0	0.0735647	Insufficient Expression	Insufficient Expression	0.628631	1	0	0.0970173	0.37969	0.158902	0.56324	1	0.0853377
ENSMUSG00000051728	RIKEN cDNA 4930563D23 gene [Source:MGI Symbol;Acc:MGI:1922578]	4930563D23Rik				mmu-miR-100(miRanda), mmu-miR-10a(miRanda), mmu-miR-10b(miRanda), mmu-miR-1192(miRanda), mmu-miR-125a-3p(miRanda), mmu-miR-137(miRanda), mmu-miR-143(miRanda), mmu-miR-15a(miRanda), mmu-miR-15b(miRanda), mmu-miR-16(miRanda), mmu-miR-181a(miRanda), mmu-miR-181b(miRanda), mmu-miR-181c(miRanda), mmu-miR-181d(miRanda), mmu-miR-190(miRanda), mmu-miR-190b(miRanda), mmu-miR-192(miRanda), mmu-miR-195(miRa…		protein_coding			-	biological_process	molecular_function	cellular_component		0	0	0	0	Insufficient Expression	Insufficient Expression	1	1	0	0	0	0	1	1	0
ENSMUSG00000080808	predicted gene 12608 [Source:MGI Symbol;Acc:MGI:3652144]	Gm12608						processed_pseudogene			-					0.282078	0	0.171282	0.15112	Insufficient Expression	Insufficient Expression	0.228189	0.772018	0.493294	0.1105	0.629386	0.41106	0.213048	0.817341	0.25994
ENSMUSG00000080809	olfactory receptor 1273, pseudogene [Source:MGI Symbol;Acc:MGI:3031107]	Olfr1273-ps						unprocessed_pseudogene			-					0	0	0	0	Insufficient Expression	Insufficient Expression	1	1	0	0	0	0	1	1	0
ENSMUSG00000080802	predicted gene 13804 [Source:MGI Symbol;Acc:MGI:3651562]	Gm13804						processed_pseudogene			-					0	0	0	0	Insufficient Expression	Insufficient Expression	1	1	0	0	0	0	1	1	0
ENSMUSG00000080803	predicted gene 12683 [Source:MGI Symbol;Acc:MGI:3650644]	Gm12683						processed_pseudogene			-					0	0	0	0	Insufficient Expression	Insufficient Expression	1	1	0	0	0	0	1	1	0
ENSMUSG00000080800	predicted gene 11582 [Source:MGI Symbol;Acc:MGI:3652084]	Gm11582						processed_pseudogene			-					0	0	0	0	Insufficient Expression	Insufficient Expression	1	1	0	0	0	0	1	1	0
ENSMUSG00000080801	predicted gene 13310 [Source:MGI Symbol;Acc:MGI:3650665]	Gm13310						processed_pseudogene			-					0	0	0	0	Insufficient Expression	Insufficient Expression	0.660909	1	0.182264	0	0	0.0607546	0.373901	0.845553	0.0607546
ENSMUSG00000080806	predicted gene 13005 [Source:MGI Symbol;Acc:MGI:3650102]	Gm13005						processed_pseudogene			-					0	0	0	0	Insufficient Expression	Insufficient Expression	1	1	0	0	0	0	1	1	0
ENSMUSG00000080807	predicted gene 13117 [Source:MGI Symbol;Acc:MGI:3701126]	Gm13117						processed_pseudogene			-					1.23659	0.8659	2.05466	1.38572	0.719929	1.6471	0.149151	0.655862	1.07053	0.926839	0	0.665789	0.212375	0.817016	0.719929
ENSMUSG00000080805	predicted gene 11219 [Source:MGI Symbol;Acc:MGI:3651487]	Gm11219						processed_pseudogene			-					0	0	0	0	Insufficient Expression	Insufficient Expression	1	1	0	0	0	0	1	1	0
ENSMUSG00000005615	phosphate cytidylyltransferase 1, choline, alpha isoform [Source:MGI Symbol;Acc:MGI:88557]	Pcyt1a				mmu-let-7d(RNAhybrid|miRanda), mmu-let-7e(RNAhybrid|miRanda), mmu-miR-103(RNAhybrid|miRanda), mmu-miR-122a(RNAhybrid|miRanda), mmu-miR-124a(RNAhybrid|miRanda), mmu-miR-133a(RNAhybrid|miRanda), mmu-miR-133b(RNAhybrid|miRanda), mmu-miR-149(RNAhybrid|miRanda), mmu-miR-150(RNAhybrid|miRanda), mmu-miR-151(RNAhybrid|miRanda), mmu-miR-152(RNAhybrid), mmu-miR-17-3p(RNAhybrid|miRanda), mmu-miR-182(RNAhybr…		protein_coding			-	phosphatidylcholine biosynthetic process // CDP-choline pathway // response to abiotic stimulus	catalytic activity // choline-phosphate cytidylyltransferase activity // protein binding // lipid binding // protein homodimerization activity	endoplasmic reticulum membrane // cytosol // glycogen granule	One carbon metabolism and related pathways:WP1770 // Kennedy pathway:WP1771 // Acetylcholine Synthesis:WP175	3.18094	3.88644	2.8882	3.31853	0.44952	1.36559	0.224566	0.766904	3.11623	2.46278	3.02801	2.86901	0.28	0.845553	0.44952
ENSMUSG00000005610	eukaryotic translation initiation factor 4, gamma 2 [Source:MGI Symbol;Acc:MGI:109207]	Eif4g2				mmu-let-7(TargetScan), mmu-let-7a(RNAhybrid|TargetScan|miRanda), mmu-let-7b(RNAhybrid|TargetScan|miRanda), mmu-let-7c(RNAhybrid|TargetScan|miRanda), mmu-let-7d(RNAhybrid|TargetScan|miRanda), mmu-let-7e(RNAhybrid|TargetScan|miRanda), mmu-let-7f(TargetScan|miRanda), mmu-let-7g(TargetScan|miRanda), mmu-let-7i(miRanda), mmu-miR-101(TargetScan), mmu-miR-101ab(TargetScan), mmu-miR-106a(RNAhybrid|Target…		protein_coding			-	RNA metabolic process	DNA binding // RNA binding // translation initiation factor activity // protein binding	cytoplasm	Diurnally Regulated Genes with Circadian Orthologs:WP1268 // Exercise-induced Circadian Regulation:WP544 // Translation Factors:WP307 // mRNA processing:WP310 // Exercise-induced Circadian Regulation:WP1268	9.09882	9.51533	8.59405	9.0694	0.656438	1.57619	0.151549	0.659406	8.65367	7.7173	8.86791	8.41296	0.212055	0.816585	0.656438
ENSMUSG00000005611	MRV integration site 1 [Source:MGI Symbol;Acc:MGI:1338023]	Mrvi1				mmu-miR-124(miRanda), mmu-miR-133abc(TargetScan), mmu-miR-140(miRanda), mmu-miR-141(miRanda), mmu-miR-142-3p(miRanda), mmu-miR-144(miRanda), mmu-miR-145(miRanda), mmu-miR-150(miRanda), mmu-miR-155(miRanda), mmu-miR-183(TargetScan|miRanda), mmu-miR-18a(miRanda), mmu-miR-18b(miRanda), mmu-miR-200a(miRanda), mmu-miR-200b(miRanda), mmu-miR-200c(miRanda), mmu-miR-204(pictar), mmu-miR-211(pictar), mmu-…	transmembrane	protein_coding			-		protein binding	integral to membrane // sarcoplasmic reticulum // perinuclear region of cytoplasm		1.17613	1.10144	0.59921	0.958928	-0.190461	-1.14113	0.643041	1	1.57873	1.51009	0.359336	1.14939	0.684128	1	0.190461
ENSMUSG00000040576	Williams-Beuren syndrome chromosome region 28 (human) [Source:MGI Symbol;Acc:MGI:1923879]	Wbscr28					transmembrane	protein_coding			-	biological_process	molecular_function	cellular_component // integral to membrane		0	0	0	0	Insufficient Expression	Insufficient Expression	1	1	0	0	0	0	1	1	0
ENSMUSG00000040570	RUN domain containing 3B [Source:MGI Symbol;Acc:MGI:2685286]	Rundc3b				mmu-let-7g(miRanda), mmu-let-7i(miRanda), mmu-miR-1(miRanda), mmu-miR-101a(miRanda), mmu-miR-101b(miRanda), mmu-miR-1192(miRanda), mmu-miR-124(miRanda), mmu-miR-125a-3p(miRanda), mmu-miR-1271(TargetScan), mmu-miR-128(miRanda), mmu-miR-144(miRanda), mmu-miR-146a(miRanda), mmu-miR-148a(miRanda), mmu-miR-148b(miRanda), mmu-miR-152(miRanda), mmu-miR-153(miRanda), mmu-miR-182(TargetScan), mmu-miR-196b…		protein_coding			-	biological_process	molecular_function	cellular_component		1.19557	1.59876	1.33694	1.37709	0.519353	1.43331	0.12217	0.618249	1.4173	0.583845	0.572066	0.857737	0.162434	0.769396	0.519353
ENSMUSG00000051098	metallo-beta-lactamase domain containing 2 [Source:MGI Symbol;Acc:MGI:1920102]	Mblac2				mmu-miR-101a(miRanda), mmu-miR-101b(miRanda), mmu-miR-1192(TargetScan|miRanda), mmu-miR-140(miRanda), mmu-miR-141(miRanda), mmu-miR-181a(miRanda), mmu-miR-181abcd(TargetScan), mmu-miR-181b(miRanda), mmu-miR-181c(miRanda), mmu-miR-181d(miRanda), mmu-miR-182(miRanda), mmu-miR-186(miRanda), mmu-miR-196a(miRanda), mmu-miR-196b(miRanda), mmu-miR-199a-5p(miRanda), mmu-miR-200a(miRanda), mmu-miR-200b(mi…		protein_coding			-	biological_process	hydrolase activity	cellular_component		1.65008	2.33012	1.9763	1.9855	0.75686	1.68981	0.0162995	0.358987	1.0918	1.41981	1.17431	1.22864	0.0261698	0.600344	0.75686
ENSMUSG00000051095	olfactory receptor 986 [Source:MGI Symbol;Acc:MGI:3030820]	Olfr986						protein_coding			-	G-protein coupled receptor protein signaling pathway // sensory perception of smell // detection of chemical stimulus involved in sensory perception of smell	G-protein coupled receptor activity // olfactory receptor activity	plasma membrane // integral to membrane		0	0	0	0	Insufficient Expression	Insufficient Expression	1	1	0	0	0	0	1	1	0
ENSMUSG00000082523	predicted gene 12667 [Source:MGI Symbol;Acc:MGI:3651935]	Gm12667						processed_pseudogene			-					0	0	0	0	Insufficient Expression	Insufficient Expression	1	1	0	0	0	0	1	1	0
ENSMUSG00000082522											-					0	0	0	0	Insufficient Expression	Insufficient Expression	1	1	0	0	0	0	1	1	0
ENSMUSG00000082520	predicted gene 13349 [Source:MGI Symbol;Acc:MGI:3649966]	Gm13349						processed_pseudogene			-					2.85824	2.49754	2.84128	2.73235	0.513761	1.42777	0.0711188	0.532184	2.55673	2.23195	1.86709	2.21859	0.0904649	0.725797	0.513761
ENSMUSG00000082527	predicted gene 8200 [Source:MGI Symbol;Acc:MGI:3643346]	Gm8200						processed_pseudogene			-					0	2.5132	0	0.837734	0.582456	1.4974	0.471406	1	0	0	0.765834	0.255278	0.542383	1	0.582456
ENSMUSG00000082526	predicted gene 14067 [Source:MGI Symbol;Acc:MGI:3649384]	Gm14067						processed_pseudogene			-					0	0	0	0	Insufficient Expression	Insufficient Expression	1	1	0	0	0	0	1	1	0
ENSMUSG00000082524	predicted pseudogene 6272 [Source:MGI Symbol;Acc:MGI:3643871]	Gm6272						processed_pseudogene			-					0	0	0	0	Insufficient Expression	Insufficient Expression	1	1	0	0	0	0	1	1	0
ENSMUSG00000044231	NHL repeat containing 1 [Source:MGI Symbol;Acc:MGI:2145264]	Nhlrc1				mmu-miR-106a(miRanda), mmu-miR-106b(miRanda), mmu-miR-138(miRanda), mmu-miR-140(miRanda), mmu-miR-150(miRanda), mmu-miR-17(miRanda), mmu-miR-184(miRanda), mmu-miR-185(miRanda), mmu-miR-204(miRanda), mmu-miR-20a(miRanda), mmu-miR-20b(miRanda), mmu-miR-211(miRanda), mmu-miR-23a(miRanda), mmu-miR-23b(miRanda), mmu-miR-27a(miRanda), mmu-miR-27b(miRanda), mmu-miR-291a-3p(miRanda), mmu-miR-294(miRanda)…	nucleus	protein_coding			-	protein polyubiquitination // positive regulation of protein ubiquitination // proteasomal ubiquitin-dependent protein catabolic process	ubiquitin-protein ligase activity // protein binding // zinc ion binding	nucleus // endoplasmic reticulum // perinuclear region of cytoplasm		0.204196	0.095225	0	0.0998069	Insufficient Expression	Insufficient Expression	0.668373	1	0	0.29468	0.208546	0.167742	0.55472	1	0.0679351
ENSMUSG00000046932	vomeronasal 1 receptor 193 [Source:MGI Symbol;Acc:MGI:2159695]	Vmn1r193						protein_coding			-	response to pheromone	pheromone binding // pheromone receptor activity	integral to plasma membrane		0	0	0	0	Insufficient Expression	Insufficient Expression	1	1	0	0	0	0	1	1	0
ENSMUSG00000082528	predicted gene 15182 [Source:MGI Symbol;Acc:MGI:3705533]	Gm15182						processed_pseudogene			-					0	0	0	0	Insufficient Expression	Insufficient Expression	1	1	0	0	0	0	1	1	0
ENSMUSG00000046934	citrate synthase like [Source:MGI Symbol;Acc:MGI:1919082]	Csl				mmu-miR-1192(miRanda)		protein_coding			-	tricarboxylic acid cycle // biological_process // cellular carbohydrate metabolic process	molecular_function // citrate (Si)-synthase activity	mitochondrion		0	0.113959	0	0.0379862	Insufficient Expression	Insufficient Expression	0.783888	1	0	0.0957531	0.129739	0.0751639	0.531369	1	0.0371776
ENSMUSG00000090776											-					0	0	0	0	Insufficient Expression	Insufficient Expression	1	1	0	0	0	0	1	1	0
ENSMUSG00000090770											-					0	0	0	0	Insufficient Expression	Insufficient Expression	1	1	0	0	0	0	1	1	0
ENSMUSG00000026548	SLAM family member 9 [Source:MGI Symbol;Acc:MGI:1923692]	Slamf9				mmu-miR-103(miRanda), mmu-miR-106a(miRanda), mmu-miR-106b(miRanda), mmu-miR-107(miRanda), mmu-miR-1192(miRanda), mmu-miR-15a(miRanda), mmu-miR-15b(miRanda), mmu-miR-16(miRanda), mmu-miR-17(miRanda), mmu-miR-195(miRanda), mmu-miR-200b(miRanda), mmu-miR-200c(miRanda), mmu-miR-20a(miRanda), mmu-miR-20b(miRanda), mmu-miR-322(miRanda), mmu-miR-346(miRanda), mmu-miR-429(miRanda), mmu-miR-486(miRanda), …	transmembrane	protein_coding			-	biological_process	molecular_function // receptor activity	cellular_component // integral to membrane		2.12319	2.36899	0.431465	1.64121	0.0996469	1.07151	0.884062	1	1.27526	2.41203	0.937411	1.54157	0.901355	1	0.0996469
ENSMUSG00000026542	serum amyloid P-component [Source:MGI Symbol;Acc:MGI:98229]	Apcs				mmu-miR-182(miRanda), mmu-miR-185(miRanda), mmu-miR-190(miRanda), mmu-miR-190b(miRanda), mmu-miR-381(miRanda), mmu-miR-876-5p(miRanda), mmu-miR-882(miRanda), mmu-miR-96(miRanda)	extracellular	protein_coding			-	protein complex assembly	metal ion binding	extracellular space // extracellular matrix // protein complex		0	0	0	0	Insufficient Expression	Insufficient Expression	1	1	0	0	0	0	1	1	0
ENSMUSG00000026547	transgelin 2 [Source:MGI Symbol;Acc:MGI:1312985]	Tagln2				mmu-miR-1(miRanda), mmu-miR-103(miRanda), mmu-miR-107(miRanda), mmu-miR-128(miRanda), mmu-miR-133a(miRanda), mmu-miR-133abc(TargetScan), mmu-miR-133b(miRanda), mmu-miR-145(TargetScan|miRanda), mmu-miR-17(miRanda), mmu-miR-185(miRanda), mmu-miR-1ab(TargetScan), mmu-miR-206(TargetScan|miRanda), mmu-miR-20a(miRanda), mmu-miR-20b(miRanda), mmu-miR-22(miRanda), mmu-miR-374(miRanda), mmu-miR-491(miRand…		protein_coding			-	muscle organ development	protein binding	plasma membrane // nuclear membrane		7.86543	8.34651	8.28798	8.16664	0.138196	1.10053	0.820631	1	8.54335	6.73376	8.80821	8.02844	0.846484	1	0.138196
ENSMUSG00000026546	coiled-coil domain containing 19 [Source:MGI Symbol;Acc:MGI:1919120]	Ccdc19				mmu-miR-1(miRanda), mmu-miR-15a(miRanda), mmu-miR-15abc(TargetScan), mmu-miR-15b(miRanda), mmu-miR-16(TargetScan|miRanda), mmu-miR-16abc(TargetScan), mmu-miR-1907(TargetScan), mmu-miR-195(TargetScan|miRanda), mmu-miR-203(miRanda), mmu-miR-206(miRanda), mmu-miR-322(TargetScan|miRanda), mmu-miR-424(TargetScan), mmu-miR-497(TargetScan|miRanda), mmu-miR-503(TargetScan|miRanda)		protein_coding			-	biological_process	molecular_function	cellular_component		1.94403	3.01034	3.90088	2.95175	0.101864	1.07316	0.880538	1	2.93702	1.96067	3.65196	2.84988	0.898322	1	0.101864
ENSMUSG00000026544	dual specificity phosphatase 23 [Source:MGI Symbol;Acc:MGI:1915690]	Dusp23				mmu-miR-125a-5p(miRanda), mmu-miR-125b-5p(miRanda), mmu-miR-129-5p(miRanda), mmu-miR-135a(miRanda), mmu-miR-135b(miRanda), mmu-miR-138(miRanda), mmu-miR-140(miRanda), mmu-miR-184(miRanda), mmu-miR-185(miRanda), mmu-miR-24(miRanda), mmu-miR-351(miRanda), mmu-miR-485(miRanda), mmu-miR-542-3p(miRanda), mmu-miR-653(miRanda), mmu-miR-7a(miRanda), mmu-miR-7b(miRanda), mmu-miR-876-3p(miRanda), mmu-miR-8…	nucleus	receptor|protein_coding			-		protein tyrosine phosphatase activity // protein tyrosine/serine/threonine phosphatase activity	nucleus // cytosol // intracellular membrane-bounded organelle		2.9291	3.52818	3.62553	3.36094	0.864391	1.82057	0.0159924	0.358842	2.56037	2.2209	2.70837	2.49655	0.0296776	0.614036	0.864391
ENSMUSG00000059395	NFKB activating protein-like [Source:MGI Symbol;Acc:MGI:1913957]	Nkapl				mmu-miR-106a(miRanda), mmu-miR-106b(miRanda), mmu-miR-1192(miRanda), mmu-miR-128(miRanda), mmu-miR-17(miRanda), mmu-miR-20a(miRanda), mmu-miR-20b(miRanda), mmu-miR-291a-3p(miRanda), mmu-miR-294(miRanda), mmu-miR-295(miRanda), mmu-miR-302a(miRanda), mmu-miR-302b(miRanda), mmu-miR-302d(miRanda), mmu-miR-495(miRanda), mmu-miR-590-3p(miRanda), mmu-miR-93(miRanda)		protein_coding			-	biological_process	molecular_function	cellular_component		0.180331	0.153665	0	0.111332	Insufficient Expression	Insufficient Expression	0.728652	1	0	0	0.181253	0.0604176	0.570589	1	0.0509146
ENSMUSG00000059397	olfactory receptor 54 [Source:MGI Symbol;Acc:MGI:1333750]	Olfr54						protein_coding			-	G-protein coupled receptor protein signaling pathway // sensory perception of smell // detection of chemical stimulus involved in sensory perception of smell	G-protein coupled receptor activity // olfactory receptor activity	plasma membrane // integral to membrane	GPCRs, Other:WP41	0	0	0	0	Insufficient Expression	Insufficient Expression	1	1	0	0	0	0	1	1	0
ENSMUSG00000090779	predicted gene 17110 [Source:MGI Symbol;Acc:MGI:4937937]	Gm17110						antisense			-					0	0	0	0	Insufficient Expression	Insufficient Expression	1	1	0	0	0	0	1	1	0
ENSMUSG00000000326	catechol-O-methyltransferase [Source:MGI Symbol;Acc:MGI:88470]	Comt				mmu-miR-140(miRanda), mmu-miR-184(miRanda), mmu-miR-199a-5p(miRanda), mmu-miR-204(miRanda), mmu-miR-211(miRanda), mmu-miR-217(miRanda), mmu-miR-499-5p(TargetScan), mmu-miR-876-3p(miRanda)	transmembrane	protein_coding			-	catecholamine metabolic process // female pregnancy // learning // estrogen metabolic process // catechol metabolic process // response to organic cyclic compound // response to lipopolysaccharide // neurotransmitter catabolic process // dopamine metabolic process // dopamine catabolic process // response to drug // negative regulation of dopamine metabolic process // response to pain // multicel…	magnesium ion binding // catechol O-methyltransferase activity	mitochondrion // plasma membrane // membrane // integral to membrane // intracellular membrane-bounded organelle	Metapathway biotransformation:WP1251 // Estrogen metabolism:WP1264 // Biogenic Amine Synthesis:WP522 // Methylation:WP1247	7.48144	7.35794	7.98489	7.60809	0.758286	1.69148	0.0262363	0.416035	7.02843	7.02401	6.49697	6.8498	0.0436677	0.653483	0.758286
ENSMUSG00000003617	ceruloplasmin [Source:MGI Symbol;Acc:MGI:88476]	Cp				mmu-miR-103(miRanda), mmu-miR-107(miRanda), mmu-miR-10a(miRanda), mmu-miR-10b(miRanda), mmu-miR-125a(RNAhybrid|miRanda), mmu-miR-125a-5p(miRanda), mmu-miR-125b-5p(miRanda), mmu-miR-127(RNAhybrid|miRanda), mmu-miR-128(miRanda), mmu-miR-129-5p(miRanda), mmu-miR-134(RNAhybrid|miRanda), mmu-miR-135a(miRanda), mmu-miR-135b(miRanda), mmu-miR-138(miRanda), mmu-miR-142-3p(miRanda), mmu-miR-143(RNAhybrid|…	extracellular	protein_coding			-	copper ion transport // cellular iron ion homeostasis	ferroxidase activity // copper ion binding // chaperone binding	extracellular space		1.30935	0.653095	0.126683	0.696376	-0.637038	-1.55513	0.176086	0.696158	1.41683	1.82535	0.758061	1.33341	0.240249	0.845553	0.637038
ENSMUSG00000007107	ATPase, Na+/K+ transporting, alpha 4 polypeptide [Source:MGI Symbol;Acc:MGI:1351335]	Atp1a4					transmembrane	protein_coding			-	ATP biosynthetic process // sodium ion transport // spermatogenesis // fertilization // sperm motility // regulation of cellular pH // regulation of membrane potential	sodium // ATP binding // metal ion binding	cellular_component // plasma membrane // integral to membrane	Calcium Regulation in the Cardiac Cell:WP553	0	0	0.0800906	0.0266969	Insufficient Expression	Insufficient Expression	0.835569	1	0	0	0	0	0.373901	0.845553	0.0266969
ENSMUSG00000084275	predicted pseudogene 5396 [Source:MGI Symbol;Acc:MGI:3646589]	Gm5396						processed_pseudogene			-					0	1.57815	0	0.52605	Insufficient Expression	Insufficient Expression	0.917792	1	0.68747	0	0.727188	0.471553	0.929243	1	0.0544978
ENSMUSG00000084274	predicted pseudogene 12504 [Source:MGI Symbol;Acc:MGI:3651567]	Gm12504						processed_transcript|transcribed_processed_pseudogene			-					1.56923	4.44015	3.89539	3.30159	0.52323	1.43717	0.683582	1	0.535861	3.94421	3.85502	2.77836	0.732226	1	0.52323
ENSMUSG00000084277	predicted gene 11702 [Source:MGI Symbol;Acc:MGI:3649846]	Gm11702						processed_pseudogene			-					0	0	0	0	Insufficient Expression	Insufficient Expression	1	1	0	0	0	0	1	1	0
ENSMUSG00000084276	predicted gene 8317 [Source:MGI Symbol;Acc:MGI:3646695]	Gm8317						processed_pseudogene			-					0	2.45062	1.8794	1.44334	0.393441	1.31352	0.674881	1	0	0.706683	2.44302	1.0499	0.723603	1	0.393441
ENSMUSG00000084271	predicted gene 14846 [Source:MGI Symbol;Acc:MGI:3705595]	Gm14846						processed_pseudogene			-					0	0	0	0	Insufficient Expression	Insufficient Expression	1	1	0	0	0	0	1	1	0
ENSMUSG00000084270	predicted gene 15177 [Source:MGI Symbol;Acc:MGI:3705527]	Gm15177						processed_pseudogene			-					0	0	0	0	Insufficient Expression	Insufficient Expression	1	1	0	0	0	0	1	1	0
ENSMUSG00000084273	predicted gene 12628 [Source:MGI Symbol;Acc:MGI:3650568]	Gm12628						unprocessed_pseudogene			-					0	0	0	0	Insufficient Expression	Insufficient Expression	1	1	0	0	0	0	1	1	0
ENSMUSG00000084272	predicted gene 13224 [Source:MGI Symbol;Acc:MGI:3652162]	Gm13224						processed_pseudogene			-					0	0	0	0	Insufficient Expression	Insufficient Expression	1	1	0	0	0	0	1	1	0
ENSMUSG00000084279	predicted gene 13232 [Source:MGI Symbol;Acc:MGI:3649252]	Gm13232						processed_pseudogene			-					0	0	0	0	Insufficient Expression	Insufficient Expression	1	1	0	0	0	0	1	1	0
ENSMUSG00000084278	predicted gene 12189 [Source:MGI Symbol;Acc:MGI:3650668]	Gm12189						processed_pseudogene			-					0	0	0	0	Insufficient Expression	Insufficient Expression	1	1	0	0	0	0	1	1	0
ENSMUSG00000003824	synaptonemal complex central element protein 2 [Source:MGI Symbol;Acc:MGI:1919096]	Syce2				mmu-miR-143(miRanda), mmu-miR-23a(miRanda), mmu-miR-23b(miRanda), mmu-miR-290-5p(miRanda), mmu-miR-292-5p(miRanda), mmu-miR-299(miRanda), mmu-miR-367(miRanda), mmu-miR-494(miRanda), mmu-miR-543(miRanda)		protein_coding			-	meiotic prophase I // synaptonemal complex assembly // cell division	protein binding	synaptonemal complex // central element // nucleoplasm		4.20739	4.36394	4.03266	4.20133	-0.379965	-1.30131	0.0652012	0.522508	4.57817	4.42134	4.74438	4.5813	0.0466923	0.665987	0.379965
ENSMUSG00000002059	RAB34, member of RAS oncogene family [Source:MGI Symbol;Acc:MGI:104606]	Rab34				mmu-let-7c(RNAhybrid|miRanda), mmu-miR-103(RNAhybrid|miRanda), mmu-miR-107(RNAhybrid|miRanda), mmu-miR-10a(RNAhybrid|miRanda), mmu-miR-124(TargetScan|miRanda), mmu-miR-124a(RNAhybrid|TargetScan|miRanda|pictar), mmu-miR-124ab(TargetScan), mmu-miR-125a(RNAhybrid|miRanda), mmu-miR-125b(RNAhybrid|miRanda), mmu-miR-1271(TargetScan), mmu-miR-128(TargetScan|miRanda), mmu-miR-128ab(TargetScan), mmu-miR-1…		protein_coding			-	GTP catabolic process // endocytosis // small GTPase mediated signal transduction // protein transport // phagosome maturation // phagosome-lysosome fusion	GTPase activity // GTP binding // guanyl nucleotide binding	ruffle // early endosome // phagocytic vesicle		9.35008	5.63725	7.95455	7.64729	0.278559	1.21298	0.781752	1	7.65817	6.81024	7.63778	7.36873	0.815541	1	0.278559
ENSMUSG00000002058	unc-119 homolog (C. elegans) [Source:MGI Symbol;Acc:MGI:1328357]	Unc119				mmu-miR-127(miRanda), mmu-miR-143(miRanda), mmu-miR-24(miRanda), mmu-miR-342-3p(miRanda)		protein_coding			-	visual perception // lipoprotein transport // response to stimulus	protein binding // lipid binding	cytoplasm // centrosome	IL-5 Signaling Pathway:WP151	2.10509	2.67276	2.23627	2.33804	0.298477	1.22985	0.419155	0.950411	1.87072	2.68626	1.56172	2.03956	0.472572	0.94596	0.298477
ENSMUSG00000002057	forkhead box N1 [Source:MGI Symbol;Acc:MGI:102949]	Foxn1				mmu-miR-10a(RNAhybrid|miRanda), mmu-miR-124(miRanda), mmu-miR-124a(RNAhybrid|TargetScan|miRanda), mmu-miR-125a(RNAhybrid|TargetScan|miRanda), mmu-miR-125a-5p(miRanda), mmu-miR-125b(TargetScan|miRanda), mmu-miR-125b-5p(miRanda), mmu-miR-134(RNAhybrid), mmu-miR-138(RNAhybrid|miRanda), mmu-miR-142-3p(RNAhybrid|TargetScan|miRanda), mmu-miR-143(RNAhybrid), mmu-miR-145(RNAhybrid|miRanda), mmu-miR-146(R…		transcription regulator|protein_coding			-	negative regulation of transcription from RNA polymerase II promoter // hair follicle development // lymphocyte homeostasis // pattern specification process // cell proliferation // epidermis development // embryo development // keratinocyte differentiation // regulation of T cell differentiation in thymus // nail development // thymus development // epithelial cell proliferation // regulation of…	double-stranded DNA binding // sequence-specific enhancer binding RNA polymerase II transcription factor activity // transcription factor binding // DNA bending activity // sequence-specific DNA binding	transcription factor complex		0.282021	0.749878	0.820483	0.617461	Insufficient Expression	Insufficient Expression	0.153449	0.66191	0.401492	0.271445	0.222657	0.298531	0.146239	0.752633	0.318929
ENSMUSG00000002055	sperm associated antigen 5 [Source:MGI Symbol;Acc:MGI:1927470]	Spag5				mmu-miR-129-5p(miRanda), mmu-miR-181a(miRanda), mmu-miR-217(miRanda), mmu-miR-296-3p(miRanda), mmu-miR-410(miRanda)	nucleus	protein_coding			-	mitotic sister chromatid segregation // mitotic anaphase // spindle organization // chromosome segregation // cell division // regulation of attachment of spindle microtubules to kinetochore	protein binding // microtubule binding	kinetochore // condensed chromosome kinetochore // spindle pole // nucleus // cytoplasm // spindle // spindle microtubule // microtubule plus end		6.3177	5.71955	6.3379	6.12505	0.706263	1.63157	0.170043	0.687363	5.96866	4.49329	5.79442	5.41879	0.236614	0.844358	0.706263
ENSMUSG00000002052	suppressor of Ty 6 [Source:MGI Symbol;Acc:MGI:107726]	Supt6				mmu-let-7e(RNAhybrid|miRanda), mmu-let-7g(RNAhybrid), mmu-miR-101a(RNAhybrid|miRanda), mmu-miR-101b(RNAhybrid|miRanda), mmu-miR-103(RNAhybrid|miRanda), mmu-miR-122a(RNAhybrid), mmu-miR-125a-3p(miRanda), mmu-miR-132(RNAhybrid|miRanda), mmu-miR-133a(RNAhybrid|miRanda), mmu-miR-133b(RNAhybrid|miRanda), mmu-miR-135a(RNAhybrid|miRanda), mmu-miR-135b(RNAhybrid|miRanda), mmu-miR-138(RNAhybrid|miRanda), …	nucleus	transcription regulator|protein_coding			-	transcription, DNA-dependent // regulation of transcription from RNA polymerase II promoter // regulation of transcription elongation, DNA-dependent	RNA binding // hydrolase activity, acting on ester bonds	nucleus		4.57601	5.13635	4.47752	4.72996	0.577858	1.49263	0.104029	0.587659	4.29881	3.67297	4.48451	4.1521	0.145195	0.752499	0.577858
ENSMUSG00000083728	predicted gene 13854 [Source:MGI Symbol;Acc:MGI:3651023]	Gm13854						processed_pseudogene			-					1.07639	1.91787	2.43161	1.80862	-0.0224948	-1.01571	0.957373	1	1.85359	1.44091	2.19886	1.83112	0.962669	1	0.0224948
ENSMUSG00000083729	SH3 domain protein 2C, pseudogene 1 [Source:MGI Symbol;Acc:MGI:1313300]	Sh3d2c-ps1						processed_pseudogene			-					0	0	0	0	Insufficient Expression	Insufficient Expression	1	1	0	0	0	0	1	1	0
ENSMUSG00000083722	G protein-coupled receptor 144 [Source:MGI Symbol;Acc:MGI:2685845]	Gpr144						transcribed_unprocessed_pseudogene			-					0	0	0	0	Insufficient Expression	Insufficient Expression	1	1	0	0	0	0	1	1	0
ENSMUSG00000083723	predicted gene 11671 [Source:MGI Symbol;Acc:MGI:3649865]	Gm11671						processed_pseudogene			-					0	0	0.565803	0.188601	Insufficient Expression	Insufficient Expression	0.195125	0.728409	1.07226	0	1.13823	0.736829	0.256338	0.845553	0.548228
ENSMUSG00000083720	predicted gene 12901 [Source:MGI Symbol;Acc:MGI:3650176]	Gm12901						processed_pseudogene			-					0	0	0	0	Insufficient Expression	Insufficient Expression	0.120624	0.614224	0	0.551925	1.20494	0.58562	0.167931	0.776544	0.58562
ENSMUSG00000083721	predicted gene 7700 [Source:MGI Symbol;Acc:MGI:3646508]	Gm7700						processed_pseudogene			-					0	0	0	0	Insufficient Expression	Insufficient Expression	1	1	0	0	0	0	1	1	0
ENSMUSG00000046062	protein phosphatase 1, regulatory (inhibitor) subunit 15b [Source:MGI Symbol;Acc:MGI:2444211]	Ppp1r15b				mmu-let-7(TargetScan), mmu-let-7a(pictar), mmu-let-7b(pictar), mmu-let-7c(pictar), mmu-let-7d(pictar), mmu-let-7e(pictar), mmu-let-7f(pictar), mmu-let-7g(pictar), mmu-let-7i(pictar), mmu-miR-106ab(TargetScan), mmu-miR-1297(TargetScan), mmu-miR-130ac(TargetScan), mmu-miR-141(TargetScan|pictar), mmu-miR-17(TargetScan), mmu-miR-17-5p(TargetScan), mmu-miR-196a(pictar), mmu-miR-196abc(TargetScan), mmu…		protein_coding			-	regulation of translational initiation // response to stress // response to oxidative stress // ER overload response // response to hydrogen peroxide	protein serine/threonine phosphatase activity // translation regulator activity	protein phosphatase type 1 complex		4.99286	5.35087	4.448	4.93058	0.692069	1.6156	0.11793	0.611089	4.46227	3.60024	4.65302	4.23851	0.17222	0.779378	0.692069
ENSMUSG00000083727	predicted gene 11887 [Source:MGI Symbol;Acc:MGI:3651110]	Gm11887						processed_pseudogene			-					0	2.77334	0.916924	1.23009	1.23009	2.34581	0.135092	0.635228	0	0	0	0	0.206068	0.809139	1.23009
ENSMUSG00000083725	predicted gene 11865 [Source:MGI Symbol;Acc:MGI:3650453]	Gm11865						processed_pseudogene			-					0	0	0	0	Insufficient Expression	Insufficient Expression	1	1	0	0	0	0	1	1	0
ENSMUSG00000016356	collagen, type XX, alpha 1 [Source:MGI Symbol;Acc:MGI:1920618]	Col20a1				mmu-miR-291a-3p(miRanda), mmu-miR-294(miRanda), mmu-miR-295(miRanda), mmu-miR-29b(miRanda), mmu-miR-29c(miRanda), mmu-miR-302a(miRanda), mmu-miR-302b(miRanda), mmu-miR-302d(miRanda), mmu-miR-326(miRanda), mmu-miR-330(miRanda)	extracellular	protein_coding			-	biological_process	molecular_function	cellular_component // collagen // extracellular space		0.059491	0.602398	0.407537	0.356475	Insufficient Expression	Insufficient Expression	0.235419	0.782446	0.216935	0.0450751	0.0614437	0.107818	0.212877	0.817341	0.248657
ENSMUSG00000081388	predicted gene 11801 [Source:MGI Symbol;Acc:MGI:3650652]	Gm11801						processed_pseudogene			-					0	0	0	0	Insufficient Expression	Insufficient Expression	1	1	0	0	0	0	1	1	0
ENSMUSG00000081389	predicted gene 13368 [Source:MGI Symbol;Acc:MGI:3651966]	Gm13368						processed_pseudogene			-					0	0	0	0	Insufficient Expression	Insufficient Expression	1	1	0	0	0	0	1	1	0
ENSMUSG00000081382	ribosomal protein L18, pseudogene 1 [Source:MGI Symbol;Acc:MGI:98018]	Rpl18-ps1						processed_pseudogene			-					1.17651	3.31644	1.45598	1.98298	0.731471	1.66033	0.340073	0.877332	0.856993	0.733803	2.16372	1.25151	0.418934	0.891539	0.731471
ENSMUSG00000081383	predicted gene 5742 [Source:MGI Symbol;Acc:MGI:3648738]	Gm5742						processed_pseudogene			-					0.924877	0.766421	0.817333	0.836211	Insufficient Expression	Insufficient Expression	0.0729617	0.532975	0	0	0.795233	0.265078	0.101125	0.74042	0.571133
ENSMUSG00000081380											-					0	0	0	0	Insufficient Expression	Insufficient Expression	1	1	0	0	0	0	1	1	0
ENSMUSG00000081381	predicted gene 5752 [Source:MGI Symbol;Acc:MGI:3642928]	Gm5752						processed_pseudogene			-					0	0	0	0	Insufficient Expression	Insufficient Expression	1	1	0	0	0	0	1	1	0
ENSMUSG00000081386	predicted gene 15160 [Source:MGI Symbol;Acc:MGI:3705557]	Gm15160						processed_pseudogene			-					0	0	0	0	Insufficient Expression	Insufficient Expression	1	1	0	0	0	0	1	1	0
ENSMUSG00000081384	predicted gene 12752 [Source:MGI Symbol;Acc:MGI:3650845]	Gm12752						processed_pseudogene			-					0.455274	0.389285	0	0.28152	Insufficient Expression	Insufficient Expression	0.483328	1	0.20835	0	0.22731	0.14522	0.44128	0.914911	0.1363
ENSMUSG00000064302	CLIP associating protein 1 [Source:MGI Symbol;Acc:MGI:1923957]	Clasp1				mmu-miR-101a(miRanda), mmu-miR-106a(miRanda), mmu-miR-10a(miRanda), mmu-miR-10b(miRanda), mmu-miR-1192(TargetScan|miRanda), mmu-miR-125a-3p(miRanda), mmu-miR-125a-5p(miRanda), mmu-miR-125b-5p(miRanda), mmu-miR-128(miRanda), mmu-miR-132(miRanda), mmu-miR-134(miRanda), mmu-miR-135a(pictar), mmu-miR-135a-5p(TargetScan), mmu-miR-135ab(TargetScan), mmu-miR-135b(pictar), mmu-miR-136(miRanda), mmu-miR-1…		protein_coding			-	microtubule cytoskeleton organization // microtubule bundle formation // microtubule nucleation // negative regulation of microtubule depolymerization // mitosis // exit from mitosis // microtubule organizing center organization // negative regulation of microtubule polymerization or depolymerization // microtubule anchoring // establishment of spindle orientation // cell division	protein binding // microtubule binding // kinetochore binding // microtubule plus-end binding	kinetochore // condensed chromosome kinetochore // Golgi apparatus // centrosome // spindle microtubule // cytoplasmic microtubule // cell cortex // cortical microtubule cytoskeleton // centrosomal corona	Splicing factor NOVA regulated synpatic proteins:WP1983 // Splicing factor NOVA regulated synaptic proteins:WP1983	4.28234	5.04819	4.68779	4.67277	0.862766	1.81852	0.0542027	0.501518	4.17333	3.16421	4.09248	3.81001	0.0926134	0.727727	0.862766
ENSMUSG00000064307	leucine rich repeat containing 51 [Source:MGI Symbol;Acc:MGI:1916608]	Lrrc51				mmu-let-7a(RNAhybrid|miRanda), mmu-let-7d(RNAhybrid|miRanda), mmu-let-7e(RNAhybrid|miRanda), mmu-miR-122a(RNAhybrid), mmu-miR-129-3p(RNAhybrid|miRanda), mmu-miR-136(RNAhybrid|miRanda), mmu-miR-138(RNAhybrid|miRanda), mmu-miR-145(RNAhybrid|miRanda), mmu-miR-149(RNAhybrid|miRanda), mmu-miR-150(RNAhybrid|miRanda), mmu-miR-152(RNAhybrid|miRanda), mmu-miR-153(RNAhybrid|miRanda), mmu-miR-15a(RNAhybrid|…		protein_coding			-	biological_process	molecular_function	cellular_component // cytoplasm		2.04946	1.55625	2.34351	1.98308	0.365513	1.28834	0.295187	0.851497	1.48193	1.25747	2.11328	1.61756	0.34797	0.845553	0.365513
ENSMUSG00000064308	RIKEN cDNA 2410137M14 gene [Source:MGI Symbol;Acc:MGI:1924047]	2410137M14Rik				mmu-miR-205(miRanda), mmu-miR-378(miRanda)		protein_coding			-	biological_process	molecular_function	cellular_component		0.471377	0	0	0.157126	Insufficient Expression	Insufficient Expression	0.829971	1	0	0.334097	0	0.111366	0.823863	1	0.04576
ENSMUSG00000078139	cDNA sequence AK157302 [Source:MGI Symbol;Acc:MGI:3574096]	AK157302						protein_coding			-	biological_process // iron-sulfur cluster assembly	molecular_function // structural molecule activity // iron-sulfur cluster binding	mitochondrion		0	0	0	0	Insufficient Expression	Insufficient Expression	1	1	0	0	0	0	1	1	0
ENSMUSG00000078131	keratin associated protein 1-3 [Source:MGI Symbol;Acc:MGI:3650443]	Krtap1-3				mmu-miR-144(miRanda), mmu-miR-190(miRanda), mmu-miR-190b(miRanda), mmu-miR-205(miRanda), mmu-miR-29a(miRanda), mmu-miR-29b(miRanda), mmu-miR-29c(miRanda), mmu-miR-374(miRanda), mmu-miR-376b(miRanda), mmu-miR-376c(miRanda), mmu-miR-410(miRanda), mmu-miR-421(miRanda), mmu-miR-490(miRanda), mmu-miR-490-3p(TargetScan), mmu-miR-491(miRanda), mmu-miR-505(miRanda), mmu-miR-590-3p(miRanda), mmu-miR-7a(mi…		protein_coding			-	biological_process	molecular_function	cellular_component // keratin filament		0	0	0	0	Insufficient Expression	Insufficient Expression	1	1	0	0	0	0	1	1	0
ENSMUSG00000078130	predicted gene 11555 [Source:MGI Symbol;Acc:MGI:3651823]	Gm11555						protein_coding			-	biological_process	molecular_function	cellular_component // keratin filament		0	0	0	0	Insufficient Expression	Insufficient Expression	1	1	0	0	0	0	1	1	0
ENSMUSG00000078132	predicted gene 11939 [Source:MGI Symbol;Acc:MGI:3651443]	Gm11939						protein_coding			-	biological_process	molecular_function // structural molecule activity	cellular_component // keratin filament		0	0	0	0	Insufficient Expression	Insufficient Expression	1	1	0	0	0	0	1	1	0
ENSMUSG00000078134	predicted gene 12355 [Source:MGI Symbol;Acc:MGI:3649769]	Gm12355						protein_coding			-	biological_process	nucleotide binding // molecular_function // nucleic acid binding // protein binding	cellular_component		0.696076	0.240137	0	0.312071	Insufficient Expression	Insufficient Expression	0.912768	1	0	0	0.827676	0.275892	0.92112	1	0.036179
ENSMUSG00000078137	ankyrin repeat domain 63 [Source:MGI Symbol;Acc:MGI:2686183]	Ankrd63				mmu-miR-139-5p(miRanda), mmu-miR-143(miRanda), mmu-miR-181b(miRanda), mmu-miR-191(miRanda), mmu-miR-199a-5p(miRanda), mmu-miR-205(miRanda), mmu-miR-224(miRanda), mmu-miR-24(miRanda), mmu-miR-26a(miRanda), mmu-miR-26b(miRanda), mmu-miR-291a-3p(miRanda), mmu-miR-296-3p(miRanda), mmu-miR-302a(miRanda), mmu-miR-302b(miRanda), mmu-miR-302d(miRanda), mmu-miR-30a(miRanda), mmu-miR-30b(miRanda), mmu-miR-…		protein_coding			-	biological_process	molecular_function	cellular_component		0.135572	0.043985	0.0563294	0.0786288	Insufficient Expression	Insufficient Expression	0.690866	1	0.0450797	0.0353963	0	0.0268253	0.178604	0.784063	0.0518034
ENSMUSG00000082899	predicted gene 12379 [Source:MGI Symbol;Acc:MGI:3651855]	Gm12379						processed_pseudogene			-					0	0	0	0	Insufficient Expression	Insufficient Expression	1	1	0	0	0	0	1	1	0
ENSMUSG00000082898	predicted gene 12041 [Source:MGI Symbol;Acc:MGI:3651844]	Gm12041						processed_pseudogene			-					0	0	0	0	Insufficient Expression	Insufficient Expression	1	1	0	0	0	0	1	1	0
ENSMUSG00000082893	predicted gene 11383 [Source:MGI Symbol;Acc:MGI:3649586]	Gm11383						processed_pseudogene			-					0	0	0	0	Insufficient Expression	Insufficient Expression	1	1	0	0	0	0	1	1	0
ENSMUSG00000082892	olfactory receptor 1027, pseudogene 1 [Source:MGI Symbol;Acc:MGI:3030861]	Olfr1027-ps1						unprocessed_pseudogene			-					1.6202	2.11261	2.96065	2.23115	0.251947	1.19081	0.519886	1	2.06237	2.12132	1.75392	1.97921	0.570048	1	0.251947
ENSMUSG00000082891	predicted gene 12881 [Source:MGI Symbol;Acc:MGI:3651892]	Gm12881						processed_pseudogene			-					0	0	0	0	Insufficient Expression	Insufficient Expression	1	1	0	0	0	0	1	1	0
ENSMUSG00000082890	predicted gene 15014 [Source:MGI Symbol;Acc:MGI:3705572]	Gm15014						processed_pseudogene			-					0	0	0	0	Insufficient Expression	Insufficient Expression	1	1	0	0	0	0	1	1	0
ENSMUSG00000082897	predicted gene 11982 [Source:MGI Symbol;Acc:MGI:3650518]	Gm11982						processed_pseudogene			-					0	0	0	0	Insufficient Expression	Insufficient Expression	1	1	0	0	0	0	1	1	0
ENSMUSG00000082896	predicted gene 5844 [Source:MGI Symbol;Acc:MGI:3645252]	Gm5844						processed_pseudogene			-					0	0.889002	0.553071	0.480691	Insufficient Expression	Insufficient Expression	0.258242	0.814367	0.245595	0.101549	0.13586	0.161002	0.290655	0.845553	0.319689
ENSMUSG00000082895	ribosomal protein SA, pseudogene 9 [Source:MGI Symbol;Acc:MGI:3650393]	Rpsa-ps9						processed_pseudogene			-					0.378559	0	0.849288	0.409283	Insufficient Expression	Insufficient Expression	0.530609	1	0.338986	0	0.365409	0.234798	0.556627	1	0.174484
ENSMUSG00000082894	predicted pseudogene 6480 [Source:MGI Symbol;Acc:MGI:3647765]	Gm6480						processed_pseudogene			-					2.74942	4.06409	3.78302	3.53218	0.577171	1.49192	0.261233	0.818898	3.41851	2.29446	3.15204	2.955	0.332653	0.845553	0.577171
ENSMUSG00000014195	DnaJ (Hsp40) homolog, subfamily C, member 7 [Source:MGI Symbol;Acc:MGI:1928373]	Dnajc7				mmu-miR-1192(miRanda), mmu-miR-124a(RNAhybrid|miRanda), mmu-miR-133a(RNAhybrid|miRanda), mmu-miR-133b(RNAhybrid|miRanda), mmu-miR-135a(RNAhybrid|miRanda), mmu-miR-135b(RNAhybrid|miRanda), mmu-miR-140*(RNAhybrid|miRanda), mmu-miR-142-5p(pictar), mmu-miR-146(miRanda), mmu-miR-149(RNAhybrid|miRanda), mmu-miR-150(RNAhybrid|miRanda), mmu-miR-181d(RNAhybrid|miRanda), mmu-miR-188(RNAhybrid|miRanda), mmu…	nucleus	protein_coding			-	chaperone cofactor-dependent protein refolding	protein binding // heat shock protein binding	nucleus // cytoplasm // cytoskeleton		7.48764	7.709	7.7764	7.65768	1.1156	2.16686	0.0281633	0.424671	6.46286	5.87019	7.29318	6.54208	0.0572885	0.685358	1.1156
ENSMUSG00000014198	zinc finger protein 385C [Source:MGI Symbol;Acc:MGI:3608347]	Zfp385c				mmu-let-7a(miRanda), mmu-let-7b(miRanda), mmu-let-7c(miRanda), mmu-let-7i(miRanda), mmu-miR-101a(miRanda), mmu-miR-101b(miRanda), mmu-miR-10a(miRanda), mmu-miR-10b(miRanda), mmu-miR-125a-3p(miRanda), mmu-miR-129-5p(miRanda), mmu-miR-134(miRanda), mmu-miR-153(TargetScan|miRanda), mmu-miR-183(miRanda), mmu-miR-196a(miRanda), mmu-miR-196b(miRanda), mmu-miR-19b(miRanda), mmu-miR-21(miRanda), mmu-miR-…	nucleus	protein_coding			-	biological_process	nucleic acid binding // zinc ion binding	nucleus		0.678341	1.08236	0.684119	0.814939	Insufficient Expression	Insufficient Expression	0.733904	1	0.799166	0.485363	0.943939	0.742823	0.72392	1	0.0721159
ENSMUSG00000001508	sarcoglycan, alpha (dystrophin-associated glycoprotein) [Source:MGI Symbol;Acc:MGI:894698]	Sgca				mmu-miR-15a(miRanda), mmu-miR-15b(miRanda), mmu-miR-16(miRanda), mmu-miR-195(miRanda), mmu-miR-214(miRanda), mmu-miR-223(miRanda), mmu-miR-28(miRanda), mmu-miR-322(miRanda), mmu-miR-346(miRanda), mmu-miR-365(miRanda), mmu-miR-497(miRanda), mmu-miR-708(miRanda), mmu-miR-761(miRanda)		protein_coding			-	cellular membrane organization	calcium ion binding	cytoplasm // cytoskeleton // integral to plasma membrane // cell-cell junction // sarcoglycan complex // sarcolemma // membrane raft	XPodNet - protein-protein interactions in the podocyte expanded by STRING:WP2309	0.631741	0.290496	0.686229	0.536156	Insufficient Expression	Insufficient Expression	0.0272052	0.419993	0	0.137038	0	0.0456793	0.0205454	0.576034	0.490476
ENSMUSG00000001504	Iroquois related homeobox 2 (Drosophila) [Source:MGI Symbol;Acc:MGI:1197526]	Irx2				mmu-let-7a(TargetScan|miRanda), mmu-let-7b(RNAhybrid|TargetScan|miRanda), mmu-let-7c(RNAhybrid|TargetScan|miRanda), mmu-let-7d(RNAhybrid|miRanda), mmu-let-7e(RNAhybrid|TargetScan|miRanda), mmu-let-7f(TargetScan|miRanda), mmu-let-7g(TargetScan|miRanda), mmu-let-7i(TargetScan|miRanda), mmu-miR-10b(RNAhybrid|miRanda), mmu-miR-125a-5p(miRanda), mmu-miR-125b-5p(miRanda), mmu-miR-126-3p(RNAhybrid|miRan…	nucleus	transcription regulator|protein_coding			-	metanephros development // specification of loop of Henle identity // proximal/distal pattern formation involved in metanephric nephron development	sequence-specific DNA binding transcription factor activity // sequence-specific DNA binding	nucleus		0	0	0	0	Insufficient Expression	Insufficient Expression	1	1	0	0	0	0	1	1	0
ENSMUSG00000001506	collagen, type I, alpha 1 [Source:MGI Symbol;Acc:MGI:88467]	Col1a1				mmu-let-7(TargetScan), mmu-let-7a(pictar), mmu-let-7b(pictar), mmu-let-7c(pictar), mmu-let-7d(pictar), mmu-let-7e(pictar), mmu-let-7f(pictar), mmu-let-7g(pictar), mmu-let-7i(pictar), mmu-miR-1(RNAhybrid|miRanda), mmu-miR-125a-3p(miRanda), mmu-miR-126*(pictar), mmu-miR-129-5p(TargetScan|miRanda), mmu-miR-129ab-5p(TargetScan), mmu-miR-133a(miRanda), mmu-miR-133abc(TargetScan), mmu-miR-133b(miRanda)…	extracellular|nucleus	protein_coding			-	skeletal system development // ossification // blood vessel development // osteoblast differentiation // intramembranous ossification // endochondral ossification // response to nutrient // visual perception // sensory perception of sound // response to mechanical stimulus // response to inorganic substance // positive regulation of epithelial to mesenchymal transition // negative regulation of c…	extracellular matrix structural constituent // protein binding // identical protein binding // metal ion binding // platelet-derived growth factor binding	proteinaceous extracellular matrix // collagen // collagen type I // extracellular space // cytoplasm // extracellular matrix	Senescence and Autophagy:WP1267 // Focal Adhesion-PI3K-Akt-mTOR-signaling pathway:WP2841 // Focal Adhesion:WP85 // Inflammatory Response Pathway:WP458 // Osteoblast:WP238 // Dysregulated miRNA Targeting in Insulin/PI3K-AKT Signaling:WP3855	0.145677	0.295133	0.36822	0.269677	Insufficient Expression	Insufficient Expression	0.227809	0.77154	0.0723722	0.111737	0.0831539	0.0890875	0.0533074	0.678804	0.180589
ENSMUSG00000001507	integrin alpha 3 [Source:MGI Symbol;Acc:MGI:96602]	Itga3				mmu-miR-124(TargetScan|miRanda), mmu-miR-124ab(TargetScan), mmu-miR-1271(TargetScan), mmu-miR-128(miRanda), mmu-miR-138(TargetScan|miRanda), mmu-miR-138ab(TargetScan), mmu-miR-181a(miRanda|pictar), mmu-miR-181abcd(TargetScan), mmu-miR-181b(miRanda|pictar), mmu-miR-181c(miRanda|pictar), mmu-miR-181d(miRanda), mmu-miR-186(pictar), mmu-miR-187(miRanda), mmu-miR-216a(miRanda), mmu-miR-217(miRanda), m…		protein_coding			-	neuron migration // cell adhesion // integrin-mediated signaling pathway // memory	protein binding	plasma membrane // integrin complex // cell surface // basolateral plasma membrane // synapse	Primary Focal Segmental Glomerulosclerosis FSGS:WP2573 // Focal Adhesion-PI3K-Akt-mTOR-signaling pathway:WP2841 // Focal Adhesion:WP85 // XPodNet - protein-protein interactions in the podocyte expanded by STRING:WP2309 // PodNet: protein-protein interactions in the podocyte:WP2310 // Integrin-mediated Cell Adhesion:WP6	0.142332	1.04131	0.0591687	0.414272	Insufficient Expression	Insufficient Expression	0.858515	1	0	0.0372045	1.49127	0.50949	0.878195	1	0.0952182
ENSMUSG00000092068											-					0	0	0	0	Insufficient Expression	Insufficient Expression	1	1	0	0	0	0	1	1	0
ENSMUSG00000092064											-					0	0	0	0	Insufficient Expression	Insufficient Expression	1	1	0	0	0	0	1	1	0
ENSMUSG00000019261	microtubule-associated protein 1S [Source:MGI Symbol;Acc:MGI:2443304]	Map1s				mmu-miR-128(miRanda), mmu-miR-129-5p(miRanda), mmu-miR-140(miRanda), mmu-miR-153(miRanda), mmu-miR-378(miRanda), mmu-miR-421(miRanda), mmu-miR-485(miRanda), mmu-miR-494(miRanda), mmu-miR-874(miRanda), mmu-miR-876-3p(miRanda)	nucleus	protein_coding			-	microtubule cytoskeleton organization // microtubule bundle formation // apoptosis // nervous system development // brain development // neuron projection morphogenesis	DNA binding // protein binding // microtubule binding // tubulin binding // identical protein binding // beta-tubulin binding // actin filament binding	nucleus // spindle // cytosol // microtubule // dendrite // cell projection // neuronal cell body // synapse // perinuclear region of cytoplasm		1.44486	2.4197	2.01543	1.96	0.318514	1.24705	0.335216	0.873587	1.91641	1.35683	1.65121	1.64148	0.383477	0.857242	0.318514
ENSMUSG00000092060	BEN domain containing 4 [Source:MGI Symbol;Acc:MGI:3648414]	Bend4				mmu-let-7(TargetScan), mmu-miR-101(TargetScan), mmu-miR-101ab(TargetScan), mmu-miR-105(TargetScan), mmu-miR-106a(TargetScan), mmu-miR-106ab(TargetScan), mmu-miR-1192(TargetScan), mmu-miR-1244(TargetScan), mmu-miR-1271(TargetScan), mmu-miR-128(TargetScan), mmu-miR-128ab(TargetScan), mmu-miR-129-5p(TargetScan), mmu-miR-129ab-5p(TargetScan), mmu-miR-1378(TargetScan), mmu-miR-140(TargetScan), mmu-miR…		protein_coding			-	biological_process	molecular_function	cellular_component		1.3509	1.57346	1.07814	1.33417	-0.599414	-1.5151	0.399832	0.930097	3.29707	1.78055	0.723119	1.93358	0.474713	0.948407	0.599414
ENSMUSG00000017550	ATPase family, AAA domain containing 5 [Source:MGI Symbol;Acc:MGI:2442925]	Atad5				mmu-miR-10a(miRanda), mmu-miR-10b(miRanda), mmu-miR-1192(miRanda), mmu-miR-124(miRanda), mmu-miR-125a-3p(miRanda), mmu-miR-128(miRanda), mmu-miR-130a(miRanda), mmu-miR-130b(miRanda), mmu-miR-132(miRanda), mmu-miR-135a(miRanda), mmu-miR-141(miRanda), mmu-miR-143(miRanda), mmu-miR-155(miRanda), mmu-miR-15b(miRanda), mmu-miR-181a(miRanda), mmu-miR-181b(miRanda), mmu-miR-181c(miRanda), mmu-miR-181d(m…	nucleus	protein_coding			-	response to DNA damage stimulus // biological_process	molecular_function // ATP binding // nucleoside-triphosphatase activity	cellular_component // nucleus		4.65002	4.73882	4.49592	4.62825	0.652157	1.57152	0.184298	0.711	4.48316	3.01518	4.42994	3.97609	0.250671	0.845553	0.652157
ENSMUSG00000022051	BCL2/adenovirus E1B interacting protein 3-like [Source:MGI Symbol;Acc:MGI:1332659]	Bnip3l				mmu-miR-101a(miRanda), mmu-miR-101b(miRanda), mmu-miR-106a(miRanda), mmu-miR-106b(miRanda), mmu-miR-125a-3p(miRanda), mmu-miR-129-5p(miRanda), mmu-miR-133a(miRanda|pictar), mmu-miR-133abc(TargetScan), mmu-miR-133b(miRanda|pictar), mmu-miR-134(TargetScan|miRanda), mmu-miR-136(miRanda), mmu-miR-138(TargetScan|miRanda|pictar), mmu-miR-138ab(TargetScan), mmu-miR-146a(miRanda), mmu-miR-149(TargetScan|…	transmembrane	protein_coding			-	apoptosis // induction of apoptosis // mitochondrial protein catabolic process // regulation of apoptosis // negative regulation of apoptosis // defense response to virus	protein binding // lamin binding // identical protein binding // protein homodimerization activity // protein heterodimerization activity	nuclear envelope // mitochondrion // mitochondrial envelope // mitochondrial outer membrane // endoplasmic reticulum // integral to membrane	Apoptosis:WP1254	7.79587	6.64928	6.12998	6.85837	0.394119	1.31414	0.478306	1	6.71101	5.80747	6.87428	6.46425	0.542984	1	0.394119
ENSMUSG00000030768	dispatched homolog 1 (Drosophila) [Source:MGI Symbol;Acc:MGI:1916147]	Disp1					transmembrane	protein_coding			-	smoothened signaling pathway // patched ligand maturation // determination of left/right symmetry // pattern specification process // embryonic pattern specification // dorsal/ventral pattern formation // peptide transport // diaphragm development	hedgehog receptor activity // peptide transporter activity	integral to membrane		2.05864	2.56093	1.95621	2.19192	0.868406	1.82564	0.0114687	0.333637	1.60916	1.15161	1.20979	1.32352	0.0211475	0.581678	0.868406
ENSMUSG00000022053	early B cell factor 2 [Source:MGI Symbol;Acc:MGI:894332]	Ebf2				mmu-let-7b(RNAhybrid|miRanda), mmu-let-7d(RNAhybrid), mmu-let-7e(RNAhybrid|miRanda), mmu-let-7i(RNAhybrid|miRanda), mmu-miR-1(miRanda), mmu-miR-106a(miRanda), mmu-miR-106b(miRanda), mmu-miR-10a(RNAhybrid|TargetScan|miRanda|pictar), mmu-miR-10a-5p(TargetScan), mmu-miR-10abc(TargetScan), mmu-miR-10b(miRanda|pictar), mmu-miR-1192(miRanda), mmu-miR-122a(RNAhybrid|miRanda), mmu-miR-125a-3p(miRanda), m…	nucleus	transcription regulator|protein_coding			-	transcription, DNA-dependent // multicellular organismal development // positive regulation of transcription, DNA-dependent	DNA binding // protein binding // metal ion binding // protein dimerization activity	nucleus		0	0	0	0	Insufficient Expression	Insufficient Expression	1	1	0	0	0	0	1	1	0
ENSMUSG00000029004	myeloid/lymphoid or mixed-lineage leukemia 5 [Source:MGI Symbol;Acc:MGI:1924825]	Mll5				mmu-let-7a(pictar), mmu-let-7b(pictar), mmu-let-7c(pictar), mmu-let-7d(pictar), mmu-let-7e(pictar), mmu-let-7f(pictar), mmu-let-7g(pictar), mmu-let-7i(pictar), mmu-miR-1(pictar), mmu-miR-103(miRanda), mmu-miR-106a(miRanda), mmu-miR-106b(miRanda), mmu-miR-107(miRanda), mmu-miR-10a(miRanda), mmu-miR-10b(miRanda), mmu-miR-1192(miRanda), mmu-miR-122(miRanda), mmu-miR-125a-3p(miRanda), mmu-miR-127(miR…		transcription regulator|protein_coding			-	neutrophil mediated immunity // DNA methylation // transcription, DNA-dependent // cell cycle arrest // erythrocyte differentiation // positive regulation of granulocyte differentiation // neutrophil activation // positive regulation of transcription, DNA-dependent // retinoic acid receptor signaling pathway // histone H3-K4 methylation // cellular response to retinoic acid	transcription coactivator activity // protein binding // zinc ion binding // enzyme binding // histone methyltransferase activity (H3-K4 specific)	nuclear speck // MLL5-L complex		6.74527	7.04169	6.40275	6.7299	1.35394	2.55609	0.00460417	0.27689	5.69476	4.86439	5.56874	5.37597	0.0130134	0.546297	1.35394
ENSMUSG00000029003	MAD2 mitotic arrest deficient-like 2 [Source:MGI Symbol;Acc:MGI:1919140]	Mad2l2				mmu-miR-100(RNAhybrid|miRanda), mmu-miR-101b(RNAhybrid|miRanda), mmu-miR-103(RNAhybrid|miRanda), mmu-miR-107(RNAhybrid|miRanda), mmu-miR-10a(RNAhybrid|miRanda), mmu-miR-10b(RNAhybrid|miRanda), mmu-miR-122a(RNAhybrid|miRanda), mmu-miR-124a(RNAhybrid|miRanda), mmu-miR-125a(RNAhybrid|miRanda), mmu-miR-127(RNAhybrid|miRanda), mmu-miR-128(miRanda), mmu-miR-128a(RNAhybrid|TargetScan), mmu-miR-128b(RNAh…		transcription regulator|protein_coding			-	negative regulation of transcription from RNA polymerase II promoter // regulation of cell growth // double-strand break repair // transcription, DNA-dependent // actin filament organization // mitosis // negative regulation of epithelial to mesenchymal transition // negative regulation of transcription by competitive promoter binding // positive regulation of peptidyl-serine phosphorylation // n…	RNA polymerase II activating transcription factor binding // protein binding // JUN kinase binding	nucleus // anaphase-promoting complex // cytoplasm // spindle // zeta DNA polymerase complex		5.28186	6.41488	5.71356	5.80344	0.553647	1.46779	0.360972	0.895923	4.80915	4.60285	6.33737	5.24979	0.435099	0.909119	0.553647
ENSMUSG00000010021	kinesin family member 19A [Source:MGI Symbol;Acc:MGI:2447024]	Kif19a				mmu-miR-1271(TargetScan), mmu-miR-155(miRanda), mmu-miR-182(TargetScan|miRanda), mmu-miR-326(miRanda), mmu-miR-330(miRanda), mmu-miR-507(TargetScan), mmu-miR-544(miRanda), mmu-miR-96(TargetScan)		protein_coding			-	microtubule-based movement // axonemal microtubule depolymerization // plus-end specific microtubule depolymerization	microtubule motor activity // ATP binding // plus-end-directed microtubule motor activity	cytoplasm // microtubule // microtubule associated complex // cilium		2.61771	1.04932	0.432706	1.36658	0.882749	1.84389	0.203572	0.740117	0.231424	0.183907	1.03616	0.483832	0.279751	0.845553	0.882749
ENSMUSG00000010025	aldehyde dehydrogenase family 3, subfamily A2 [Source:MGI Symbol;Acc:MGI:1353452]	Aldh3a2				mmu-miR-124(miRanda), mmu-miR-130a(miRanda), mmu-miR-130b(miRanda), mmu-miR-134(miRanda), mmu-miR-136(miRanda), mmu-miR-140(miRanda), mmu-miR-141(miRanda), mmu-miR-148a(miRanda), mmu-miR-148b(miRanda), mmu-miR-152(miRanda), mmu-miR-154(miRanda), mmu-miR-181a(miRanda), mmu-miR-181b(miRanda), mmu-miR-181c(miRanda), mmu-miR-181d(miRanda), mmu-miR-182(miRanda), mmu-miR-19a(miRanda), mmu-miR-19b(miRan…	transmembrane	protein_coding			-	cellular aldehyde metabolic process // sesquiterpenoid metabolic process // central nervous system development // peripheral nervous system development // epidermis development // phytol metabolic process // oxidation-reduction process	aldehyde dehydrogenase (NAD) activity // aldehyde dehydrogenase [NAD(P)+] activity // long-chain-alcohol oxidase activity // long-chain-aldehyde dehydrogenase activity	mitochondrion // mitochondrial inner membrane // peroxisome // endoplasmic reticulum // endoplasmic reticulum membrane // integral to membrane // intracellular membrane-bounded organelle	Tryptophan metabolism:WP79	3.81204	4.52418	3.65063	3.99562	0.536428	1.45038	0.118647	0.612718	3.5544	3.15089	3.67228	3.45919	0.159998	0.766931	0.536428
ENSMUSG00000029001	F-box protein 44 [Source:MGI Symbol;Acc:MGI:1354744]	Fbxo44				mmu-let-7b(miRanda), mmu-let-7c(miRanda), mmu-let-7f(miRanda), mmu-miR-129-5p(miRanda), mmu-miR-132(miRanda), mmu-miR-142-3p(miRanda), mmu-miR-149(miRanda), mmu-miR-15a(miRanda), mmu-miR-15b(miRanda), mmu-miR-185(miRanda), mmu-miR-190(miRanda), mmu-miR-190b(miRanda), mmu-miR-194(miRanda), mmu-miR-203(TargetScan), mmu-miR-218(miRanda), mmu-miR-24(miRanda), mmu-miR-28(miRanda), mmu-miR-326(miRanda)…		protein_coding			-	biological_process // protein catabolic process	molecular_function // protein binding	SCF ubiquitin ligase complex		1.0305	2.14923	1.78426	1.65466	0.738551	1.6685	0.141111	0.643923	1.01938	0.251383	1.47758	0.916112	0.203428	0.806739	0.738551
ENSMUSG00000065958							extracellular				-					0	0	0	0	Insufficient Expression	Insufficient Expression	1	1	0	0	0	0	1	1	0
ENSMUSG00000079773	predicted gene, 20878 (Gm20878), mRNA [Source:RefSeq mRNA;Acc:NM_001270431]	GM13308						protein_coding			-					0	0	0	0	Insufficient Expression	Insufficient Expression	1	1	0	0	0	0	1	1	0
ENSMUSG00000079774	Protein FAM205A [Source:UniProtKB/Swiss-Prot;Acc:A2APU8]	FAM205A					transmembrane|transmembrane	protein_coding			-			integral to membrane		0	0	0.0662858	0.0220953	Insufficient Expression	Insufficient Expression	0.862784	1	0	0	0	0	0.373901	0.845553	0.0220953
ENSMUSG00000065950	predicted gene 5908 [Source:MGI Symbol;Acc:MGI:3646940]	Gm5908						processed_pseudogene			-					1.86022	1.3346	0	1.06494	0.325918	1.25346	0.696806	1	0	0	2.21707	0.739023	0.741942	1	0.325918
ENSMUSG00000009739	POU domain, class 6, transcription factor 1 [Source:MGI Symbol;Acc:MGI:102935]	Pou6f1				mmu-miR-105(TargetScan), mmu-miR-106a(TargetScan|miRanda), mmu-miR-106ab(TargetScan), mmu-miR-106b(miRanda), mmu-miR-1192(TargetScan|miRanda), mmu-miR-128(miRanda), mmu-miR-134(miRanda), mmu-miR-1378(TargetScan), mmu-miR-1420ac(TargetScan), mmu-miR-150(miRanda), mmu-miR-1698(TargetScan), mmu-miR-17(TargetScan|miRanda), mmu-miR-17-5p(TargetScan), mmu-miR-1703(TargetScan), mmu-miR-18a(miRanda), mmu…	nucleus	transcription regulator|protein_coding			-	transcription, DNA-dependent	DNA binding // sequence-specific DNA binding transcription factor activity // sequence-specific DNA binding	nucleus // nuclear membrane // intracellular membrane-bounded organelle		0.1598	0.52129	0	0.22703	Insufficient Expression	Insufficient Expression	0.856343	1	0.155476	0.143565	0.278609	0.19255	0.840038	1	0.03448
ENSMUSG00000065952	RIKEN cDNA C330021F23 gene [Source:MGI Symbol;Acc:MGI:3612471]	C330021F23Rik				mmu-let-7b(miRanda), mmu-let-7c(miRanda), mmu-let-7d(miRanda), mmu-let-7e(miRanda), mmu-let-7f(miRanda), mmu-miR-103(miRanda), mmu-miR-107(miRanda), mmu-miR-132(miRanda), mmu-miR-134(miRanda), mmu-miR-138(miRanda), mmu-miR-149(miRanda), mmu-miR-199a-5p(miRanda), mmu-miR-205(miRanda), mmu-miR-216a(miRanda), mmu-miR-219(miRanda), mmu-miR-24(miRanda), mmu-miR-328(miRanda), mmu-miR-34a(miRanda), mmu-…		protein_coding			-	biological_process	molecular_function	cellular_component		3.0529	2.71006	2.65216	2.80504	0.446201	1.36245	0.209158	0.747622	2.84885	1.76395	2.46371	2.35884	0.26115	0.845553	0.446201
ENSMUSG00000065954	transforming, acidic coiled-coil containing protein 1 [Source:MGI Symbol;Acc:MGI:2443510]	Tacc1				mmu-miR-1192(miRanda), mmu-miR-124(TargetScan), mmu-miR-124a(pictar), mmu-miR-124ab(TargetScan), mmu-miR-1271(TargetScan), mmu-miR-128(TargetScan), mmu-miR-128ab(TargetScan), mmu-miR-135a(miRanda), mmu-miR-135b(miRanda), mmu-miR-141(miRanda), mmu-miR-15abc(TargetScan), mmu-miR-16(TargetScan), mmu-miR-16abc(TargetScan), mmu-miR-182(TargetScan|pictar), mmu-miR-1907(TargetScan), mmu-miR-195(TargetSc…	nucleus	protein_coding			-	microtubule cytoskeleton organization // cell cycle // cell proliferation // cerebral cortex development // neurogenesis // interkinetic nuclear migration // regulation of microtubule-based process // cell division	protein binding // protein domain specific binding	nucleus // cytoplasm // microtubule organizing center // microtubule cytoskeleton // intermediate filament cytoskeleton		4.58666	5.20763	4.49753	4.76394	0.84947	1.80184	0.0428468	0.473051	4.30509	4.05584	3.38248	3.91447	0.0747651	0.706021	0.84947
ENSMUSG00000065957							extracellular				-					0	0	0	0	Insufficient Expression	Insufficient Expression	1	1	0	0	0	0	1	1	0
ENSMUSG00000065956	predicted gene 14850 [Source:MGI Symbol;Acc:MGI:3705236]	Gm14850					extracellular	protein_coding			-	defense response to bacterium		extracellular space		0	0	0	0	Insufficient Expression	Insufficient Expression	1	1	0	0	0	0	1	1	0
ENSMUSG00000081812	predicted gene 4789 [Source:MGI Symbol;Acc:MGI:3648623]	Gm4789						processed_pseudogene			-					0	0	0	0	Insufficient Expression	Insufficient Expression	1	1	0	0	0	0	1	1	0
ENSMUSG00000081813	predicted gene 12806 [Source:MGI Symbol;Acc:MGI:3651080]	Gm12806						processed_pseudogene			-					0	0	0	0	Insufficient Expression	Insufficient Expression	1	1	0	0	0	0	1	1	0
ENSMUSG00000081810	predicted gene 11878 [Source:MGI Symbol;Acc:MGI:3651784]	Gm11878						processed_pseudogene			-					0	0	0	0	Insufficient Expression	Insufficient Expression	0.314066	0.860727	0	1.1792	0	0.393066	0.373901	0.845553	0.393066
ENSMUSG00000081811	predicted gene 12713 [Source:MGI Symbol;Acc:MGI:3649930]	Gm12713						processed_pseudogene			-					2.16992	2.04725	2.09968	2.10562	-0.0848672	-1.06059	0.715477	1	2.40647	1.75994	2.40504	2.19048	0.717118	1	0.0848672
ENSMUSG00000081816	predicted gene 15528 [Source:MGI Symbol;Acc:MGI:3782975]	Gm15528						processed_pseudogene			-					0	0	0	0	Insufficient Expression	Insufficient Expression	1	1	0	0	0	0	1	1	0
ENSMUSG00000081817	predicted gene 13590 [Source:MGI Symbol;Acc:MGI:3650248]	Gm13590						processed_pseudogene			-					0.873975	0	0	0.291325	Insufficient Expression	Insufficient Expression	0.56252	1	0	0.335871	0	0.111957	0.596259	1	0.179368
ENSMUSG00000081814	predicted gene 14695 [Source:MGI Symbol;Acc:MGI:3705851]	Gm14695						unprocessed_pseudogene			-					0	0	0	0	Insufficient Expression	Insufficient Expression	1	1	0	0	0	0	1	1	0
ENSMUSG00000081818	predicted gene 12652 [Source:MGI Symbol;Acc:MGI:3649944]	Gm12652						processed_pseudogene			-					0.909691	1.78882	2.9831	1.89387	0.0259868	1.01818	0.980557	1	2.0548	0	3.54884	1.86788	0.983642	1	0.0259868
ENSMUSG00000081819	predicted gene 12722 [Source:MGI Symbol;Acc:MGI:3652209]	Gm12722						processed_pseudogene			-					0	0	0	0	Insufficient Expression	Insufficient Expression	1	1	0	0	0	0	1	1	0
ENSMUSG00000054966	intermediate filament tail domain containing 1 [Source:MGI Symbol;Acc:MGI:1921321]	Ifltd1				mmu-miR-10a(miRanda), mmu-miR-125a-3p(miRanda), mmu-miR-130b(miRanda), mmu-miR-135a(miRanda), mmu-miR-135b(miRanda), mmu-miR-137(miRanda), mmu-miR-141(miRanda), mmu-miR-143(miRanda), mmu-miR-200a(miRanda), mmu-miR-25(miRanda), mmu-miR-28(miRanda), mmu-miR-301a(miRanda), mmu-miR-301b(miRanda), mmu-miR-32(miRanda), mmu-miR-340-5p(miRanda), mmu-miR-363(miRanda), mmu-miR-367(miRanda), mmu-miR-486(miR…		protein_coding			-	cell proliferation	molecular_function // structural molecule activity	nucleus // nuclear envelope // cytoplasm // intermediate filament		0.405016	0.981319	0	0.462112	Insufficient Expression	Insufficient Expression	0.896281	1	0.807513	0.286951	0.415212	0.503225	0.905418	1	0.0411139
ENSMUSG00000054967	zinc finger protein 647 [Source:MGI Symbol;Acc:MGI:3052806]	Zfp647				mmu-miR-135a-5p(TargetScan), mmu-miR-135ab(TargetScan), mmu-miR-139-5p(miRanda), mmu-miR-145(miRanda), mmu-miR-193(miRanda), mmu-miR-193b(miRanda), mmu-miR-194(miRanda), mmu-miR-203(miRanda), mmu-miR-328(miRanda), mmu-miR-383(miRanda), mmu-miR-505(miRanda), mmu-miR-543(miRanda)	nucleus	transcription regulator|protein_coding			-	transcription, DNA-dependent // regulation of transcription, DNA-dependent	DNA binding // zinc ion binding	nucleus		0.767649	1.20582	0.493907	0.82246	Insufficient Expression	Insufficient Expression	0.788269	1	0.633201	0.680225	1.40926	0.90756	0.806788	1	0.0851005
ENSMUSG00000041308	syntrophin, basic 2 [Source:MGI Symbol;Acc:MGI:101771]	Sntb2				mmu-miR-103(miRanda|pictar), mmu-miR-106a(miRanda), mmu-miR-106ab(TargetScan), mmu-miR-106b(miRanda), mmu-miR-107(miRanda|pictar), mmu-miR-10a(miRanda), mmu-miR-10b(miRanda), mmu-miR-1192(miRanda), mmu-miR-122(miRanda), mmu-miR-124(TargetScan|miRanda), mmu-miR-124ab(TargetScan), mmu-miR-125a-3p(miRanda), mmu-miR-125a-5p(miRanda), mmu-miR-125b-5p(miRanda), mmu-miR-135a(miRanda), mmu-miR-135a-5p(Ta…		protein_coding			-		actin binding // protein binding // calmodulin binding // phospholipid binding	cytoplasm // microtubule // cell junction // transport vesicle membrane // protein complex // synapse	XPodNet - protein-protein interactions in the podocyte expanded by STRING:WP2309	1.08905	1.74655	1.61749	1.48436	-0.217924	-1.16306	0.37453	0.906295	1.88875	1.54738	1.67074	1.70229	0.386729	0.860602	0.217924
ENSMUSG00000041309	NK6 homeobox 2 [Source:MGI Symbol;Acc:MGI:1352738]	Nkx6-2				mmu-miR-122(miRanda), mmu-miR-134(miRanda), mmu-miR-139-5p(miRanda), mmu-miR-204(miRanda), mmu-miR-22(miRanda), mmu-miR-370(miRanda), mmu-miR-374(miRanda), mmu-miR-410(miRanda)		protein_coding			-	negative regulation of transcription from RNA polymerase II promoter // negative regulation of cell fate commitment // positive regulation of cell fate commitment // regulation of transcription from RNA polymerase II promoter involved in spinal cord motor neuron fate specification // regulation of transcription from RNA polymerase II promoter involved in ventral spinal cord interneuron specificat…	transcription regulatory region sequence-specific DNA binding // sequence-specific DNA binding transcription factor activity // sequence-specific DNA binding	nucleus		0.134037	0	0	0.044679	Insufficient Expression	Insufficient Expression	0.736863	1	0	0	0	0	0.373901	0.845553	0.044679
ENSMUSG00000041303	general transcription factor IIIC, polypeptide 3 [Source:MGI Symbol;Acc:MGI:2138383]	Gtf3c3				mmu-let-7b(RNAhybrid|miRanda), mmu-miR-101a(RNAhybrid|TargetScan|miRanda), mmu-miR-101b(miRanda), mmu-miR-103(RNAhybrid|miRanda), mmu-miR-107(RNAhybrid), mmu-miR-1192(miRanda), mmu-miR-128a(RNAhybrid|miRanda), mmu-miR-128b(RNAhybrid|miRanda), mmu-miR-132(miRanda), mmu-miR-139(RNAhybrid|miRanda), mmu-miR-152(RNAhybrid|miRanda), mmu-miR-153(miRanda), mmu-miR-181a(miRanda), mmu-miR-181b(miRanda), mm…		protein_coding			-	biological_process	molecular_function	transcription factor TFIIIC complex		3.83951	4.03991	3.39878	3.7594	0.25704	1.19502	0.331675	0.870085	3.50717	3.2267	3.77321	3.50236	0.355899	0.845553	0.25704
ENSMUSG00000041301	cystic fibrosis transmembrane conductance regulator [Source:MGI Symbol;Acc:MGI:88388]	Cftr				mmu-let-7b(RNAhybrid|miRanda), mmu-let-7c(RNAhybrid|miRanda), mmu-let-7f(RNAhybrid|miRanda), mmu-miR-1(RNAhybrid|miRanda), mmu-miR-101(pictar), mmu-miR-101a(miRanda), mmu-miR-101b(miRanda), mmu-miR-103(miRanda), mmu-miR-107(miRanda), mmu-miR-1192(miRanda), mmu-miR-122a(RNAhybrid|miRanda), mmu-miR-124(miRanda), mmu-miR-124a(TargetScan|miRanda), mmu-miR-125b(RNAhybrid|miRanda), mmu-miR-127(RNAhybri…		protein_coding			-	cholesterol biosynthetic process // chloride transport // water transport // bicarbonate transport // iodide transport // cholesterol transport // transepithelial chloride transport // lung development // cellular response to hormone stimulus // response to cytokine stimulus // vasodilation // response to drug // response to peptide hormone stimulus // response to estrogen stimulus // positive re…	chloride channel activity // channel-conductance-controlling ATPase activity // protein binding // ATP binding // chloride channel inhibitor activity // enzyme binding // PDZ domain binding // ATPase activity, coupled to transmembrane movement of substances	cytoplasm // early endosome // plasma membrane // microvillus // integral to membrane // basolateral plasma membrane // apical plasma membrane // cytoplasmic vesicle membrane // endoplasmic reticulum Sec complex // early endosome membrane // chloride channel complex // protein complex		0	0	0	0	Insufficient Expression	Insufficient Expression	1	1	0	0	0	0	1	1	0
ENSMUSG00000000365	ring finger protein 17 [Source:MGI Symbol;Acc:MGI:1353419]	Rnf17				mmu-miR-1(miRanda), mmu-miR-101a(miRanda), mmu-miR-101b(miRanda), mmu-miR-103(miRanda), mmu-miR-107(miRanda), mmu-miR-10b(RNAhybrid|miRanda), mmu-miR-1192(miRanda), mmu-miR-129-5p(miRanda), mmu-miR-132(miRanda), mmu-miR-137(miRanda), mmu-miR-140*(RNAhybrid|miRanda), mmu-miR-143(miRanda), mmu-miR-144(miRanda), mmu-miR-149(miRanda), mmu-miR-17-3p(RNAhybrid), mmu-miR-182(miRanda), mmu-miR-183(miRand…	nucleus	protein_coding			-	multicellular organismal development // spermatid development	nucleic acid binding // zinc ion binding // hydrolase activity, acting on ester bonds // protein homodimerization activity	nucleus // cytoplasm		0	0.0414901	0.153718	0.0650695	Insufficient Expression	Insufficient Expression	0.747052	1	0.162799	0.03333	0.132359	0.109496	0.502122	0.978685	0.0444265
ENSMUSG00000022015	tumor necrosis factor (ligand) superfamily, member 11 [Source:MGI Symbol;Acc:MGI:1100089]	Tnfsf11				mmu-miR-101a(miRanda), mmu-miR-101b(miRanda), mmu-miR-106a(TargetScan|miRanda), mmu-miR-106ab(TargetScan), mmu-miR-106b(RNAhybrid|TargetScan|miRanda|pictar), mmu-miR-124(miRanda), mmu-miR-124a(RNAhybrid|TargetScan|miRanda), mmu-miR-125a(RNAhybrid|miRanda), mmu-miR-125b(RNAhybrid|miRanda), mmu-miR-128(miRanda), mmu-miR-128a(RNAhybrid|miRanda), mmu-miR-128b(RNAhybrid|miRanda), mmu-miR-129(pictar), …	extracellular|transmembrane	protein_coding			-	ossification // osteoclast proliferation // monocyte chemotaxis // immune response // activation of JUN kinase activity // organ morphogenesis // positive regulation of intracellular protein kinase cascade // cytokine-mediated signaling pathway // osteoclast differentiation // tumor necrosis factor-mediated signaling pathway // mammary gland epithelial cell proliferation // positive regulation of…	cytokine activity // tumor necrosis factor receptor binding // protein binding // tumor necrosis factor receptor superfamily binding	extracellular space // intracellular // cytoplasm // plasma membrane // integral to membrane	Osteoclast:WP454 // Osteoblast:WP238	1.26875	2.84183	1.80943	1.97334	0.594619	1.51007	0.304675	0.854146	1.6951	0.608619	1.83244	1.37872	0.379412	0.852427	0.594619
ENSMUSG00000022014	epithelial stromal interaction 1 (breast) [Source:MGI Symbol;Acc:MGI:1915168]	Epsti1				mmu-miR-103(miRanda), mmu-miR-107(miRanda), mmu-miR-1192(miRanda), mmu-miR-124(miRanda), mmu-miR-133a(miRanda), mmu-miR-133b(miRanda), mmu-miR-185(miRanda), mmu-miR-193(miRanda), mmu-miR-193b(miRanda), mmu-miR-194(miRanda), mmu-miR-202-3p(miRanda), mmu-miR-204(miRanda), mmu-miR-208a(miRanda), mmu-miR-208b(miRanda), mmu-miR-211(miRanda), mmu-miR-23a(miRanda), mmu-miR-23b(miRanda), mmu-miR-31(miRan…		protein_coding			-	biological_process	molecular_function	cellular_component		3.80842	4.45918	4.26474	4.17745	0.506384	1.42049	0.175965	0.696158	3.39694	3.34488	4.27136	3.67106	0.229147	0.83647	0.506384
ENSMUSG00000022016	A kinase (PRKA) anchor protein 11 [Source:MGI Symbol;Acc:MGI:2684060]	Akap11				mmu-miR-1(pictar), mmu-miR-101a(miRanda), mmu-miR-101b(miRanda), mmu-miR-103(pictar), mmu-miR-106ab(TargetScan), mmu-miR-107(pictar), mmu-miR-1192(miRanda), mmu-miR-128(miRanda), mmu-miR-132(miRanda), mmu-miR-139-5p(miRanda), mmu-miR-140(miRanda), mmu-miR-144(miRanda), mmu-miR-15a(pictar), mmu-miR-15b(miRanda|pictar), mmu-miR-16(pictar), mmu-miR-17(TargetScan), mmu-miR-17-5p(TargetScan), mmu-miR-…		protein_coding			-			nucleolus // cytoplasm // plasma membrane	G Protein Signaling Pathways:WP232	3.83498	4.33249	3.49397	3.88715	0.457425	1.37309	0.171783	0.689869	3.80024	3.13501	3.35391	3.42972	0.216969	0.821122	0.457425
ENSMUSG00000022010	TSC22 domain family, member 1 [Source:MGI Symbol;Acc:MGI:109127]	Tsc22d1				mmu-let-7b(RNAhybrid|miRanda), mmu-miR-101(pictar), mmu-miR-101a(miRanda), mmu-miR-101b(miRanda), mmu-miR-124(miRanda), mmu-miR-124a(TargetScan|miRanda), mmu-miR-125a-3p(miRanda), mmu-miR-127(RNAhybrid|miRanda), mmu-miR-129-3p(RNAhybrid|miRanda), mmu-miR-134(TargetScan|miRanda|pictar), mmu-miR-136(RNAhybrid), mmu-miR-140(RNAhybrid), mmu-miR-140*(RNAhybrid|miRanda), mmu-miR-153(RNAhybrid|miRanda),…	nucleus	transcription regulator|protein_coding			-	transcription, DNA-dependent // positive regulation of cell proliferation // positive regulation of apoptosis // negative regulation of apoptosis	sequence-specific DNA binding transcription factor activity	nucleus // cytoplasm		2.73929	4.53639	3.73525	3.67031	3.3102	9.91904	0.00127552	0.190668	0	1.08033	0	0.36011	0.00636294	0.477871	3.3102
ENSMUSG00000022013	DnaJ (Hsp40) homolog, subfamily C, member 15 [Source:MGI Symbol;Acc:MGI:1913398]	Dnajc15				mmu-miR-132(miRanda), mmu-miR-137(TargetScan|miRanda), mmu-miR-137ab(TargetScan), mmu-miR-139-5p(miRanda), mmu-miR-210(miRanda), mmu-miR-212(miRanda)	transmembrane	protein_coding			-	biological_process	molecular_function	mitochondrion // integral to membrane		5.19559	5.12966	4.76157	5.02894	-0.570904	-1.48545	0.333881	0.872067	5.10461	4.89344	6.80148	5.59984	0.408441	0.881635	0.570904
ENSMUSG00000022012	ecto-NOX disulfide-thiol exchanger 1 [Source:MGI Symbol;Acc:MGI:2444896]	Enox1				mmu-miR-101a(miRanda), mmu-miR-101b(miRanda), mmu-miR-103(RNAhybrid|miRanda), mmu-miR-107(RNAhybrid|miRanda), mmu-miR-1192(miRanda), mmu-miR-124(miRanda), mmu-miR-129-5p(miRanda), mmu-miR-133a(RNAhybrid|miRanda), mmu-miR-133b(RNAhybrid|miRanda), mmu-miR-134(miRanda), mmu-miR-135a(RNAhybrid|miRanda), mmu-miR-135b(RNAhybrid|miRanda), mmu-miR-136(miRanda), mmu-miR-137(RNAhybrid|miRanda), mmu-miR-139…	extracellular	protein_coding			-	biological_process // electron transport chain // rhythmic process	nucleotide binding // molecular_function // nucleic acid binding // oxidoreductase activity	extracellular space // plasma membrane	mRNA processing:WP310	0.0663459	0	0	0.0221153	Insufficient Expression	Insufficient Expression	0.862664	1	0	0	0	0	0.373901	0.845553	0.0221153
ENSMUSG00000022019	tudor domain containing 3 [Source:MGI Symbol;Acc:MGI:2444023]	Tdrd3				mmu-miR-1(miRanda), mmu-miR-101a(miRanda), mmu-miR-101b(miRanda), mmu-miR-103(miRanda), mmu-miR-106a(miRanda), mmu-miR-106b(miRanda), mmu-miR-107(miRanda), mmu-miR-1192(miRanda), mmu-miR-129-5p(miRanda), mmu-miR-130a(RNAhybrid|miRanda), mmu-miR-130b(RNAhybrid), mmu-miR-137(miRanda), mmu-miR-140(RNAhybrid|miRanda), mmu-miR-144(miRanda), mmu-miR-149(RNAhybrid|miRanda), mmu-miR-150(RNAhybrid|miRanda…	nucleus	protein_coding			-	mRNA processing // chromatin modification	chromatin binding // transcription coactivator activity // RNA binding // methylated histone residue binding	nucleus // cytoplasm		3.38879	3.85671	3.17231	3.4726	0.204068	1.15194	0.501266	1	3.30052	2.86389	3.64118	3.26853	0.536668	1	0.204068
ENSMUSG00000022018	regulator of cell cycle [Source:MGI Symbol;Acc:MGI:1913464]	Rgcc				mmu-miR-136(miRanda), mmu-miR-153(miRanda), mmu-miR-192(miRanda), mmu-miR-204(miRanda), mmu-miR-21(miRanda), mmu-miR-215(miRanda), mmu-miR-23a(miRanda), mmu-miR-23b(miRanda), mmu-miR-28(miRanda), mmu-miR-295(miRanda), mmu-miR-30a(miRanda), mmu-miR-30a-5p(pictar), mmu-miR-30b(miRanda|pictar), mmu-miR-30c(miRanda|pictar), mmu-miR-30d(miRanda), mmu-miR-30e(miRanda|pictar), mmu-miR-320(miRanda), mmu-…	extracellular|nucleus	protein_coding			-	negative regulation of exit from mitosis // negative regulation of endothelial cell proliferation // positive regulation of extracellular matrix constituent secretion // complement activation // cell cycle // negative regulation of cell proliferation // positive regulation of epithelial to mesenchymal transition // negative regulation of angiogenesis // positive regulation of cyclin-dependent pro…	protein binding // protein kinase binding // protein kinase activator activity // R-SMAD binding	nucleus // nucleolus // cytoplasm // centrosome		3.67946	5.82013	4.40003	4.6332	2.83039	7.11265	0.0274187	0.420522	0	2.41355	2.9949	1.80282	0.0635948	0.692428	2.83039
ENSMUSG00000055610	olfactory receptor 307 [Source:MGI Symbol;Acc:MGI:3030141]	Olfr307						protein_coding			-	G-protein coupled receptor protein signaling pathway // sensory perception of smell // detection of chemical stimulus involved in sensory perception of smell	G-protein coupled receptor activity // olfactory receptor activity	plasma membrane // integral to membrane		0	0	0	0	Insufficient Expression	Insufficient Expression	1	1	0	0	0	0	1	1	0
ENSMUSG00000055612	cell division cycle associated 7 [Source:MGI Symbol;Acc:MGI:1914203]	Cdca7				mmu-miR-105(TargetScan), mmu-miR-106a(TargetScan|miRanda), mmu-miR-106b(miRanda), mmu-miR-1192(miRanda), mmu-miR-128(miRanda), mmu-miR-1378(TargetScan), mmu-miR-139-5p(miRanda), mmu-miR-141(miRanda), mmu-miR-1420ac(TargetScan), mmu-miR-145(miRanda), mmu-miR-15a(miRanda), mmu-miR-15b(miRanda), mmu-miR-16(miRanda), mmu-miR-17(miRanda), mmu-miR-195(miRanda), mmu-miR-200a(miRanda), mmu-miR-203(miRand…	nucleus	transcription regulator|protein_coding			-	transcription, DNA-dependent // regulation of transcription, DNA-dependent // regulation of cell proliferation	molecular_function	nucleus		5.33425	5.70219	4.81391	5.28345	0.369865	1.29223	0.516786	1	5.33645	3.81179	5.59251	4.91358	0.578603	1	0.369865
ENSMUSG00000020528	phosphoribosyl pyrophosphate synthetase-associated protein 2 [Source:MGI Symbol;Acc:MGI:2384838]	Prpsap2				mmu-let-7a(RNAhybrid|miRanda), mmu-let-7b(RNAhybrid|miRanda), mmu-let-7c(RNAhybrid|miRanda), mmu-let-7d(RNAhybrid|miRanda), mmu-let-7e(miRanda), mmu-let-7f(RNAhybrid|miRanda), mmu-let-7g(RNAhybrid|miRanda), mmu-let-7i(RNAhybrid|miRanda), mmu-miR-1192(miRanda), mmu-miR-122a(RNAhybrid), mmu-miR-125a(RNAhybrid|miRanda), mmu-miR-133a(RNAhybrid|miRanda), mmu-miR-133b(RNAhybrid|miRanda), mmu-miR-134(RN…		protein_coding			-	nucleotide biosynthetic process // bone development	magnesium ion binding // molecular_function // ribose phosphate diphosphokinase activity	protein complex		3.88506	4.83431	4.09439	4.27126	0.730475	1.65919	0.0852174	0.550532	3.58592	3.07567	3.96075	3.54078	0.131098	0.742176	0.730475
ENSMUSG00000020527	myosin XIX [Source:MGI Symbol;Acc:MGI:1913446]	Myo19				mmu-let-7e(miRanda), mmu-let-7i(miRanda), mmu-miR-106a(miRanda), mmu-miR-106b(miRanda), mmu-miR-1192(miRanda), mmu-miR-122(miRanda), mmu-miR-124(TargetScan|miRanda), mmu-miR-124ab(TargetScan), mmu-miR-1271(TargetScan), mmu-miR-136(miRanda), mmu-miR-142-3p(miRanda), mmu-miR-149(miRanda), mmu-miR-150(miRanda), mmu-miR-154(miRanda), mmu-miR-17(miRanda), mmu-miR-182(TargetScan|miRanda|pictar), mmu-mi…		protein_coding			-	biological_process	molecular_function // motor activity // actin binding // ATP binding	cytoplasm // mitochondrial outer membrane // myosin complex		2.69463	3.13245	2.38968	2.73892	-0.072829	-1.05178	0.848458	1	2.88595	2.18658	3.36271	2.81175	0.865665	1	0.072829
ENSMUSG00000020526	zinc finger, HIT type 3 [Source:MGI Symbol;Acc:MGI:3051596]	Znhit3				mmu-miR-103(miRanda), mmu-miR-107(miRanda), mmu-miR-129-5p(miRanda), mmu-miR-146a(miRanda), mmu-miR-146b(miRanda), mmu-miR-15a(miRanda), mmu-miR-15b(miRanda), mmu-miR-16(miRanda), mmu-miR-195(miRanda), mmu-miR-199a-5p(miRanda), mmu-miR-214(miRanda), mmu-miR-217(miRanda), mmu-miR-322(miRanda), mmu-miR-374(miRanda), mmu-miR-381(miRanda), mmu-miR-486(miRanda), mmu-miR-496(miRanda), mmu-miR-497(miRan…		protein_coding			-	biological_process	molecular_function // metal ion binding	cellular_component		4.63367	5.18647	5.16402	4.99472	-0.0101202	-1.00704	0.97481	1	5.05268	4.50126	5.46057	5.00484	0.977108	1	0.0101202
ENSMUSG00000020525	protein phosphatase 1D magnesium-dependent, delta isoform [Source:MGI Symbol;Acc:MGI:1858214]	Ppm1d				mmu-let-7a(RNAhybrid|miRanda), mmu-let-7c(RNAhybrid), mmu-let-7d(RNAhybrid|miRanda), mmu-let-7e(RNAhybrid|miRanda), mmu-let-7f(RNAhybrid|miRanda), mmu-let-7i(RNAhybrid|miRanda), mmu-miR-1(RNAhybrid|miRanda), mmu-miR-103(miRanda|pictar), mmu-miR-107(miRanda|pictar), mmu-miR-10a(RNAhybrid|miRanda), mmu-miR-10b(RNAhybrid|miRanda), mmu-miR-126-3p(RNAhybrid|miRanda), mmu-miR-130b(RNAhybrid|miRanda), m…		protein_coding			-	G2/M transition of mitotic cell cycle // response to bacterium	protein serine/threonine phosphatase activity // magnesium-dependent protein serine/threonine phosphatase activity // protein binding // metal ion binding			4.32154	5.43581	5.0449	4.93408	1.08344	2.11909	0.0766201	0.539105	4.68367	3.06895	3.7993	3.85064	0.129934	0.741972	1.08344
ENSMUSG00000020524	glutamate receptor, ionotropic, AMPA1 (alpha 1) [Source:MGI Symbol;Acc:MGI:95808]	Gria1				mmu-let-7i(miRanda), mmu-miR-101a(miRanda), mmu-miR-103(miRanda), mmu-miR-107(miRanda), mmu-miR-125a(RNAhybrid|miRanda), mmu-miR-125a-3p(miRanda), mmu-miR-125b(RNAhybrid|miRanda), mmu-miR-1271(TargetScan), mmu-miR-128(TargetScan|miRanda), mmu-miR-128ab(TargetScan), mmu-miR-133a(RNAhybrid|miRanda), mmu-miR-133b(RNAhybrid|miRanda), mmu-miR-135a(miRanda), mmu-miR-135b(miRanda), mmu-miR-136(RNAhybrid…	extracellular	protein_coding			-	synaptic transmission // long-term memory // receptor internalization	ionotropic glutamate receptor activity // alpha-amino-3-hydroxy-5-methyl-4-isoxazole propionate selective glutamate receptor activity // extracellular-glutamate-gated ion channel activity // protein binding	endoplasmic reticulum membrane // plasma membrane // synaptic vesicle // ionotropic glutamate receptor complex // cell surface // postsynaptic density // membrane // cell junction // outer membrane-bounded periplasmic space // dendrite // alpha-amino-3-hydroxy-5-methyl-4-isoxazolepropionic acid selective glutamate receptor complex // dendrite membrane // neuron projection // neuronal cell body //…	Hypothetical Network for Drug Addiction:WP1246	0	0	0	0	Insufficient Expression	Insufficient Expression	1	1	0	0	0	0	1	1	0
ENSMUSG00000020523	family with sequence similarity 114, member A2 [Source:MGI Symbol;Acc:MGI:1917629]	Fam114a2				mmu-miR-1192(miRanda), mmu-miR-125a-5p(miRanda), mmu-miR-125b-5p(miRanda), mmu-miR-129-5p(miRanda), mmu-miR-132(miRanda), mmu-miR-137(miRanda), mmu-miR-140(miRanda), mmu-miR-145(miRanda), mmu-miR-150(miRanda), mmu-miR-15a(miRanda), mmu-miR-15b(miRanda), mmu-miR-16(miRanda), mmu-miR-195(miRanda), mmu-miR-212(miRanda), mmu-miR-221(miRanda), mmu-miR-222(miRanda), mmu-miR-322(miRanda), mmu-miR-328(mi…		protein_coding			-	biological_process	molecular_function	cellular_component		4.36478	4.98837	4.22847	4.5272	0.694371	1.61818	0.0422713	0.471584	4.0861	3.57382	3.83859	3.83283	0.0661303	0.694549	0.694371
ENSMUSG00000020522	microfibrillar-associated protein 3 [Source:MGI Symbol;Acc:MGI:1924068]	Mfap3				mmu-miR-101a(miRanda), mmu-miR-101b(miRanda), mmu-miR-106a(miRanda), mmu-miR-106b(miRanda), mmu-miR-1192(miRanda), mmu-miR-124(miRanda), mmu-miR-1271(TargetScan), mmu-miR-129-5p(miRanda), mmu-miR-130a(miRanda), mmu-miR-130b(miRanda), mmu-miR-140(miRanda), mmu-miR-141(miRanda), mmu-miR-142-3p(miRanda), mmu-miR-149(miRanda), mmu-miR-150(miRanda), mmu-miR-17(miRanda), mmu-miR-182(TargetScan|miRanda|…	transmembrane	protein_coding			-	biological_process	molecular_function	cellular_component // plasma membrane // integral to membrane		4.18229	4.54116	4.06983	4.26443	0.522537	1.43648	0.0512096	0.494146	3.99193	3.74628	3.48746	3.74189	0.0621264	0.692428	0.522537
ENSMUSG00000020521	ring finger protein, transmembrane 1 [Source:MGI Symbol;Acc:MGI:1924142]	Rnft1				mmu-miR-125a-3p(miRanda), mmu-miR-128(miRanda), mmu-miR-140(miRanda), mmu-miR-141(TargetScan|miRanda), mmu-miR-144(miRanda), mmu-miR-146a(miRanda), mmu-miR-146b(miRanda), mmu-miR-155(miRanda), mmu-miR-15a(miRanda), mmu-miR-15b(miRanda), mmu-miR-16(miRanda), mmu-miR-181a(miRanda), mmu-miR-181b(miRanda), mmu-miR-181c(miRanda), mmu-miR-181d(miRanda), mmu-miR-190(miRanda), mmu-miR-190b(miRanda), mmu-…	transmembrane	protein_coding			-	biological_process	molecular_function // zinc ion binding	cellular_component // integral to membrane		2.59305	2.94472	1.79062	2.4428	-0.256688	-1.19473	0.557545	1	2.68426	3.2484	2.16581	2.69949	0.608836	1	0.256688
ENSMUSG00000020520	UDP-N-acetyl-alpha-D-galactosamine:polypeptide N-acetylgalactosaminyltransferase 10 [Source:MGI Symbol;Acc:MGI:1890480]	Galnt10				mmu-miR-10a(miRanda), mmu-miR-10b(miRanda), mmu-miR-124(TargetScan|miRanda), mmu-miR-124ab(TargetScan), mmu-miR-125a-3p(miRanda), mmu-miR-1297(TargetScan), mmu-miR-134(miRanda), mmu-miR-138(miRanda), mmu-miR-140(miRanda), mmu-miR-15a(miRanda), mmu-miR-16(miRanda), mmu-miR-185(miRanda), mmu-miR-195(miRanda), mmu-miR-22(miRanda), mmu-miR-25(miRanda), mmu-miR-26a(pictar), mmu-miR-26ab(TargetScan), m…	transmembrane	protein_coding			-	protein O-linked glycosylation	polypeptide N-acetylgalactosaminyltransferase activity // metal ion binding	Golgi membrane // integral to membrane		1.4933	2.12181	1.72372	1.77961	-0.703264	-1.62818	0.0651856	0.522508	3.0353	2.20125	2.21207	2.48287	0.101298	0.740568	0.703264
ENSMUSG00000091866	predicted gene 6257 [Source:MGI Symbol;Acc:MGI:3645370]	Gm6257						processed_pseudogene			-					0	0	0.3707	0.123567	Insufficient Expression	Insufficient Expression	0.471334	1	0	0	0	0	0.373901	0.845553	0.123567
ENSMUSG00000091867	cytochrome P450, family 2, subfamily a, polypeptide 22 [Source:MGI Symbol;Acc:MGI:3648316]	Cyp2a22						protein_coding			-	biological_process	molecular_function // iron ion binding // electron carrier activity // oxidoreductase activity, acting on paired donors, with incorporation or reduction of molecular oxygen, reduced flavin or flavoprotein as one donor, and incorporation of one atom of oxygen // heme binding	cellular_component		0	0	0	0	Insufficient Expression	Insufficient Expression	1	1	0	0	0	0	1	1	0
ENSMUSG00000091864	predicted gene 17102 [Source:MGI Symbol;Acc:MGI:4937929]	Gm17102						processed_transcript			-					0	0.475344	1.0964	0.523914	Insufficient Expression	Insufficient Expression	0.130655	0.63006	0	0	0	0	0.174191	0.780841	0.523914
ENSMUSG00000091865	predicted gene, 17244 [Source:MGI Symbol;Acc:MGI:4936878]	Gm17244						protein_coding			-					0	0	0	0	Insufficient Expression	Insufficient Expression	1	1	0	0	0	0	1	1	0
ENSMUSG00000091863	predicted gene 7157 [Source:MGI Symbol;Acc:MGI:3779684]	Gm7157						protein_coding			-	biological_process	molecular_function // structural molecule activity	cellular_component // tight junction		0	0	0	0	Insufficient Expression	Insufficient Expression	1	1	0	0	0	0	1	1	0
ENSMUSG00000028759	heterochromatin protein 1, binding protein 3 [Source:MGI Symbol;Acc:MGI:109369]	Hp1bp3				mmu-let-7a(RNAhybrid|miRanda), mmu-let-7d(RNAhybrid|miRanda), mmu-let-7e(RNAhybrid|miRanda), mmu-let-7f(RNAhybrid|miRanda), mmu-miR-101b(RNAhybrid|miRanda), mmu-miR-103(RNAhybrid|TargetScan|miRanda), mmu-miR-106a(miRanda), mmu-miR-106b(RNAhybrid|miRanda), mmu-miR-107(RNAhybrid|TargetScan|miRanda), mmu-miR-1192(TargetScan|miRanda), mmu-miR-124a(RNAhybrid|miRanda), mmu-miR-125a-3p(miRanda), mmu-miR…	nucleus	protein_coding			-	nucleosome assembly	DNA binding	nucleosome // nucleus		7.19815	7.75507	6.82381	7.25901	1.00695	2.00966	0.0294583	0.430589	6.58308	5.72047	6.45264	6.25206	0.0574602	0.686368	1.00695
ENSMUSG00000052062	par-3 partitioning defective 3 homolog B (C. elegans) [Source:MGI Symbol;Acc:MGI:1919301]	Pard3b				mmu-miR-103(miRanda), mmu-miR-106a(miRanda), mmu-miR-106b(miRanda), mmu-miR-107(miRanda), mmu-miR-125a-3p(miRanda), mmu-miR-1271(TargetScan), mmu-miR-130a(miRanda), mmu-miR-130b(miRanda), mmu-miR-132(miRanda), mmu-miR-138(miRanda), mmu-miR-140(pictar), mmu-miR-141(miRanda), mmu-miR-142-3p(miRanda), mmu-miR-143(miRanda), mmu-miR-144(miRanda), mmu-miR-145(miRanda), mmu-miR-148a(miRanda), mmu-miR-14…		protein_coding			-	cell cycle // biological_process // cell division	molecular_function	cellular_component // tight junction // endomembrane system // membrane		1.30581	1.93382	2.16281	1.80082	0.340504	1.2662	0.610095	1	0.739027	2.82276	0.819147	1.46031	0.664397	1	0.340504
ENSMUSG00000013643	LY6/PLAUR domain containing 8 [Source:MGI Symbol;Acc:MGI:1917413]	Lypd8				mmu-miR-103(miRanda), mmu-miR-107(miRanda), mmu-miR-221(miRanda), mmu-miR-873(miRanda)		protein_coding			-	biological_process	molecular_function	cellular_component // plasma membrane // anchored to membrane		0	0	0	0	Insufficient Expression	Insufficient Expression	1	1	0	0	0	0	1	1	0
ENSMUSG00000013646	SH3 binding domain protein 5 like [Source:MGI Symbol;Acc:MGI:1933124]	Sh3bp5l				mmu-let-7a(miRanda), mmu-let-7c(miRanda), mmu-let-7d(miRanda), mmu-let-7e(miRanda), mmu-let-7f(miRanda), mmu-let-7g(miRanda), mmu-miR-101a(miRanda), mmu-miR-103(miRanda), mmu-miR-103a(TargetScan), mmu-miR-107(TargetScan|miRanda), mmu-miR-107ab(TargetScan), mmu-miR-1192(miRanda), mmu-miR-124(TargetScan|miRanda), mmu-miR-124a(pictar), mmu-miR-124ab(TargetScan), mmu-miR-125a(pictar), mmu-miR-125a-5p…		protein_coding			-	biological_process	molecular_function	cellular_component		2.46411	2.92921	1.93847	2.44393	0.43494	1.35185	0.239696	0.788835	1.67914	1.91807	2.42976	2.00899	0.295633	0.845553	0.43494
ENSMUSG00000057612	vomeronasal 1 receptor 37 [Source:MGI Symbol;Acc:MGI:2159442]	Vmn1r37						protein_coding			-	response to pheromone	pheromone binding // pheromone receptor activity	integral to membrane		0	0	0	0	Insufficient Expression	Insufficient Expression	1	1	0	0	0	0	1	1	0
ENSMUSG00000057610	immunoglobulin heavy variable 1-73 [Source:MGI Symbol;Acc:MGI:3645131]	Ighv1-73						protein_coding			-	biological_process	molecular_function	cellular_component		5.56228	9.53659	5.52507	6.87465	1.43988	2.71298	0.26992	0.826963	6.12813	5.08302	5.09317	5.43477	0.354251	0.845553	1.43988
ENSMUSG00000057617											-					0	0	0	0	Insufficient Expression	Insufficient Expression	1	1	0	0	0	0	1	1	0
ENSMUSG00000025584	phosphodiesterase 8A [Source:MGI Symbol;Acc:MGI:1277116]	Pde8a				mmu-miR-103(RNAhybrid|miRanda), mmu-miR-107(RNAhybrid|miRanda), mmu-miR-124a(RNAhybrid|TargetScan|miRanda), mmu-miR-125b(RNAhybrid|miRanda), mmu-miR-127(RNAhybrid|miRanda), mmu-miR-129-3p(RNAhybrid|miRanda), mmu-miR-130b(RNAhybrid|miRanda), mmu-miR-132(RNAhybrid|miRanda), mmu-miR-133a(RNAhybrid|miRanda), mmu-miR-133abc(TargetScan), mmu-miR-133b(RNAhybrid|miRanda), mmu-miR-140*(RNAhybrid|TargetSca…		protein_coding			-	cAMP catabolic process // regulation of transcription, DNA-dependent	two-component response regulator activity // 3',5'-cyclic-AMP phosphodiesterase activity // metal ion binding		G Protein Signaling Pathways:WP232 // Purine metabolism:KEGG-mmu00230:WP2185	4.85449	6.02137	5.55503	5.47696	1.59179	3.01424	0.0125038	0.339245	4.52053	3.27102	3.86397	3.88517	0.032449	0.622408	1.59179
ENSMUSG00000057615	leucine zipper, down-regulated in cancer 1 [Source:MGI Symbol;Acc:MGI:2685212]	Ldoc1				mmu-miR-106a(miRanda), mmu-miR-106b(miRanda), mmu-miR-129-5p(miRanda), mmu-miR-133a(miRanda), mmu-miR-133abc(TargetScan), mmu-miR-133b(miRanda), mmu-miR-137(miRanda), mmu-miR-140(miRanda), mmu-miR-148a(miRanda), mmu-miR-148b(miRanda), mmu-miR-152(miRanda), mmu-miR-153(miRanda|pictar), mmu-miR-15a(miRanda), mmu-miR-15b(miRanda), mmu-miR-16(miRanda), mmu-miR-17(miRanda), mmu-miR-181a(miRanda), mmu-…	nucleus	protein_coding			-	biological_process	molecular_function // protein binding	cellular_component // nucleus		0	0	0	0	Insufficient Expression	Insufficient Expression	1	1	0	0	0	0	1	1	0
ENSMUSG00000057614	guanine nucleotide binding protein (G protein), alpha inhibiting 1 [Source:MGI Symbol;Acc:MGI:95771]	Gnai1				mmu-miR-101a(RNAhybrid|miRanda), mmu-miR-106b(RNAhybrid), mmu-miR-10a(RNAhybrid|miRanda), mmu-miR-10b(miRanda), mmu-miR-124(TargetScan|miRanda), mmu-miR-124ab(TargetScan), mmu-miR-125a-3p(miRanda), mmu-miR-132(miRanda), mmu-miR-136(RNAhybrid|miRanda), mmu-miR-137(miRanda), mmu-miR-140(miRanda), mmu-miR-140*(RNAhybrid|miRanda), mmu-miR-141(RNAhybrid|miRanda), mmu-miR-142-3p(RNAhybrid|miRanda), mmu…	nucleus	protein_coding			-	cell cycle // G-protein coupled receptor protein signaling pathway // inhibition of adenylate cyclase activity by G-protein signaling pathway // cell division	GTPase activity // signal transducer activity // protein binding // GTP binding // G-protein beta/gamma-subunit complex binding // metabotropic serotonin receptor binding // metal ion binding	intracellular // nucleus // cytoplasm // centrosome // heterotrimeric G-protein complex // plasma membrane // midbody // extrinsic to internal side of plasma membrane	Calcium Regulation in the Cardiac Cell:WP553 // Signal Transduction of S1P Receptor:WP57 // G Protein Signaling Pathways:WP232 // Chemokine signaling pathway:KEGG-mmu04062:WP2292	0	0	0	0	Insufficient Expression	Insufficient Expression	0.213332	0.752557	0	1.17071	0.215208	0.461972	0.268448	0.845553	0.461972
ENSMUSG00000028718	Scl/Tal1 interrupting locus [Source:MGI Symbol;Acc:MGI:107477]	Stil				mmu-let-7a(miRanda), mmu-let-7b(miRanda), mmu-let-7c(miRanda), mmu-let-7d(miRanda), mmu-let-7e(miRanda), mmu-let-7f(miRanda), mmu-let-7g(miRanda), mmu-let-7i(miRanda), mmu-miR-106a(miRanda), mmu-miR-106b(miRanda), mmu-miR-10a(miRanda), mmu-miR-10b(miRanda), mmu-miR-1192(miRanda), mmu-miR-139-5p(miRanda), mmu-miR-17(miRanda), mmu-miR-187(miRanda), mmu-miR-194(miRanda), mmu-miR-202-3p(miRanda), mmu…		protein_coding			-	embryonic axis specification // in utero embryonic development // neural tube closure // heart looping // smoothened signaling pathway // determination of left/right symmetry // neural tube development // forebrain development // notochord development // floor plate development // multicellular organism growth // negative regulation of apoptosis		centrosome		4.43699	5.05797	4.86021	4.78505	0.536606	1.45056	0.31379	0.860646	4.68989	3.21041	4.84505	4.24845	0.386205	0.860468	0.536606
ENSMUSG00000028719	cytidine monophosphate (UMP-CMP) kinase 1 [Source:MGI Symbol;Acc:MGI:1913838]	Cmpk1				mmu-miR-106a(miRanda), mmu-miR-106ab(TargetScan), mmu-miR-106b(miRanda), mmu-miR-10a(RNAhybrid|miRanda), mmu-miR-1192(miRanda), mmu-miR-124(TargetScan|miRanda), mmu-miR-124a(RNAhybrid|miRanda), mmu-miR-124ab(TargetScan), mmu-miR-125a(RNAhybrid|miRanda), mmu-miR-125a-3p(miRanda), mmu-miR-129-3p(RNAhybrid|miRanda), mmu-miR-130a(miRanda), mmu-miR-130ac(TargetScan), mmu-miR-130b(TargetScan|miRanda), …	nucleus	protein_coding			-	nucleobase, nucleoside, nucleotide and nucleic acid metabolic process // UDP biosynthetic process // dUDP biosynthetic process // dCDP biosynthetic process // phthalate metabolic process // ovulation cycle process // CDP biosynthetic process	cytidylate kinase activity // ATP binding // nucleobase, nucleoside, nucleotide kinase activity // UMP kinase activity	nucleus // cytoplasm		5.05302	6.16831	5.28024	5.50052	0.128	1.09278	0.717308	1	5.12237	5.37936	5.61584	5.37252	0.746098	1	0.128
ENSMUSG00000028710	ATP synthase mitochondrial F1 complex assembly factor 1 [Source:MGI Symbol;Acc:MGI:2180560]	Atpaf1				mmu-let-7(TargetScan), mmu-miR-100(miRanda), mmu-miR-101a(miRanda), mmu-miR-101b(miRanda), mmu-miR-124(TargetScan), mmu-miR-124ab(TargetScan), mmu-miR-128(TargetScan), mmu-miR-128ab(TargetScan), mmu-miR-1297(TargetScan), mmu-miR-137(TargetScan|miRanda), mmu-miR-137ab(TargetScan), mmu-miR-139-5p(miRanda), mmu-miR-1407(TargetScan), mmu-miR-141(miRanda), mmu-miR-144(miRanda), mmu-miR-1653(TargetScan…		protein_coding			-	protein complex assembly // biological_process	molecular_function // protein binding	mitochondrion		5.08719	3.8944	3.09354	4.02505	-0.484531	-1.39913	0.39955	0.929888	4.52379	4.82634	4.1786	4.50958	0.470587	0.944202	0.484531
ENSMUSG00000028750	phospholipase A2, group IIC [Source:MGI Symbol;Acc:MGI:106638]	Pla2g2c				mmu-let-7i(miRanda), mmu-miR-125a-3p(miRanda), mmu-miR-19a(miRanda), mmu-miR-19b(miRanda), mmu-miR-211(miRanda), mmu-miR-295(miRanda), mmu-miR-370(miRanda)	extracellular	protein_coding			-	phospholipid catabolic process	phospholipase A2 activity // calcium ion binding // calcium-dependent phospholipase A2 activity	cellular_component // extracellular region		0	0	0.156988	0.0523294	Insufficient Expression	Insufficient Expression	0.397545	0.927947	0.298371	0.0509477	0.198955	0.182758	0.216291	0.820724	0.130429
ENSMUSG00000028712	cytochrome P450, family 4, subfamily a, polypeptide 31 [Source:MGI Symbol;Acc:MGI:3028580]	Cyp4a31				mmu-miR-103(miRanda), mmu-miR-107(miRanda), mmu-miR-10a(miRanda), mmu-miR-143(miRanda), mmu-miR-504(miRanda)		protein_coding			-	biological_process	molecular_function // monooxygenase activity // iron ion binding // electron carrier activity // oxidoreductase activity, acting on paired donors, with incorporation or reduction of molecular oxygen // heme binding	cellular_component	PPAR signaling pathway:KEGG-mmu03320:WP2316	0.785518	0.687673	1.35313	0.942107	Insufficient Expression	Insufficient Expression	0.0894986	0.557213	0.564975	0.597707	0	0.387561	0.122616	0.741398	0.554547
ENSMUSG00000028713	cytochrome P450, family 4, subfamily b, polypeptide 1 [Source:MGI Symbol;Acc:MGI:103225]	Cyp4b1				mmu-miR-181a(miRanda), mmu-miR-181b(miRanda), mmu-miR-181c(miRanda), mmu-miR-181d(miRanda), mmu-miR-186(miRanda), mmu-miR-290-5p(miRanda), mmu-miR-292-5p(miRanda), mmu-miR-494(miRanda), mmu-miR-496(miRanda), mmu-miR-539(miRanda), mmu-miR-543(miRanda), mmu-miR-590-3p(miRanda)		protein_coding			-	cellular aromatic compound metabolic process // biphenyl metabolic process // fluorene metabolic process // exogenous drug catabolic process	iron ion binding // drug binding // electron carrier activity // fluorene oxygenase activity // heme binding // aromatase activity	endoplasmic reticulum membrane // intracellular membrane-bounded organelle	Metapathway biotransformation:WP1251 // Nuclear receptors in lipid metabolism and toxicity:WP431 // Cytochrome P450:WP1274 // Oxidation by Cytochrome P450:WP1274	0	0	0	0	Insufficient Expression	Insufficient Expression	1	1	0	0	0	0	1	1	0
ENSMUSG00000028715	cytochrome P450, family 4, subfamily a, polypeptide 14 [Source:MGI Symbol;Acc:MGI:1096550]	Cyp4a14				mmu-miR-130a(miRanda), mmu-miR-130b(miRanda), mmu-miR-143(miRanda), mmu-miR-148a(miRanda), mmu-miR-148b(miRanda), mmu-miR-149(miRanda), mmu-miR-150(miRanda), mmu-miR-152(miRanda), mmu-miR-181b(miRanda), mmu-miR-181d(miRanda), mmu-miR-183(miRanda), mmu-miR-185(miRanda), mmu-miR-19a(miRanda), mmu-miR-216b(miRanda), mmu-miR-24(miRanda), mmu-miR-27a(miRanda), mmu-miR-27b(miRanda), mmu-miR-28(miRanda)…		protein_coding			-	kidney development // response to hormone stimulus // response to drug // linoleic acid metabolic process // icosanoid biosynthetic process // lauric acid metabolic process	fatty acid binding // iron ion binding // arachidonic acid monooxygenase activity // electron carrier activity // alkane 1-monooxygenase activity // heme binding // arachidonic acid binding	endoplasmic reticulum membrane // intracellular membrane-bounded organelle	PPAR signaling pathway:KEGG-mmu03320:WP2316	0	0	0	0	Insufficient Expression	Insufficient Expression	1	1	0	0	0	0	1	1	0
ENSMUSG00000028716	PDZK1 interacting protein 1 [Source:MGI Symbol;Acc:MGI:1914432]	Pdzk1ip1				mmu-miR-143(miRanda), mmu-miR-27a(miRanda|pictar), mmu-miR-27a-3p(TargetScan), mmu-miR-27abc(TargetScan), mmu-miR-27b(miRanda|pictar), mmu-miR-292-5p(miRanda), mmu-miR-491(miRanda)	transmembrane|transmembrane	protein_coding			-	biological_process	molecular_function	cellular_component // membrane // integral to membrane		0	0	0	0	Insufficient Expression	Insufficient Expression	1	1	0	0	0	0	1	1	0
ENSMUSG00000028717	T cell acute lymphocytic leukemia 1 [Source:MGI Symbol;Acc:MGI:98480]	Tal1				mmu-miR-101(TargetScan|pictar), mmu-miR-101a(miRanda), mmu-miR-101ab(TargetScan), mmu-miR-101b(miRanda), mmu-miR-105(TargetScan), mmu-miR-106a(TargetScan), mmu-miR-106ab(TargetScan), mmu-miR-106b(pictar), mmu-miR-124(TargetScan), mmu-miR-124ab(TargetScan), mmu-miR-125a-3p(miRanda), mmu-miR-136(miRanda), mmu-miR-1378(TargetScan), mmu-miR-1420ac(TargetScan), mmu-miR-144(TargetScan|pictar), mmu-miR-…		transcription regulator|protein_coding			-	negative regulation of transcription from RNA polymerase II promoter // angiogenesis // regulation of transcription from RNA polymerase II promoter // transcription from RNA polymerase II promoter // locomotory behavior // spinal cord association neuron differentiation // hemopoiesis // myeloid cell differentiation // neuron differentiation // erythrocyte differentiation // megakaryocyte differen…	transcription regulatory region sequence-specific DNA binding // RNA polymerase II enhancer sequence-specific DNA binding // sequence-specific DNA binding RNA polymerase II transcription factor activity // RNA polymerase II transcription factor binding // DNA binding // chromatin binding // sequence-specific DNA binding transcription factor activity // protein binding // enzyme binding // histone…	histone deacetylase complex // nuclear chromatin // nucleus // transcription factor complex // Lsd1/2 complex // protein complex		0.904594	0.281485	0.273503	0.486527	Insufficient Expression	Insufficient Expression	0.801757	1	0.152468	0.785355	0.309368	0.41573	0.814577	1	0.0707969
ENSMUSG00000035773	KISS1 receptor [Source:MGI Symbol;Acc:MGI:2148793]	Kiss1r				mmu-miR-19a(miRanda), mmu-miR-19b(miRanda)		GPCR(Gq)|protein_coding			-	activation of MAPKK activity // signal transduction // G-protein coupled receptor protein signaling pathway // neuropeptide signaling pathway // negative regulation of cell proliferation // calcium-mediated signaling // positive regulation of hormone secretion // arachidonic acid secretion // positive regulation of synaptic transmission // positive regulation of stress fiber assembly	G-protein coupled receptor activity // protein binding // neuropeptide receptor activity // peptide receptor activity, G-protein coupled // neuropeptide binding	integral to plasma membrane // cell surface // membrane // integral to membrane	Non-odorant GPCRs:WP1396	0	0.0682764	0	0.0227588	Insufficient Expression	Insufficient Expression	0.83942	1	0.0710935	0	0.0761272	0.0490736	0.476047	0.949657	0.0263148
ENSMUSG00000052395	RFT1 homolog (S. cerevisiae) [Source:MGI Symbol;Acc:MGI:3607791]	Rft1				mmu-let-7a(RNAhybrid|miRanda), mmu-let-7b(RNAhybrid|miRanda), mmu-let-7c(RNAhybrid|miRanda), mmu-let-7d(RNAhybrid|miRanda), mmu-let-7e(RNAhybrid|miRanda), mmu-let-7i(RNAhybrid|miRanda), mmu-miR-103(miRanda), mmu-miR-106a(miRanda), mmu-miR-106b(RNAhybrid|miRanda), mmu-miR-107(miRanda), mmu-miR-124a(RNAhybrid|miRanda), mmu-miR-129-5p(RNAhybrid|miRanda), mmu-miR-141(miRanda), mmu-miR-142-3p(RNAhybri…	transmembrane	protein_coding			-	carbohydrate transport	molecular_function // lipid transporter activity	cellular_component // integral to membrane		3.7054	3.67675	3.59771	3.65996	0.252276	1.19108	0.306019	0.854903	3.44597	3.00985	3.76722	3.40768	0.318921	0.845553	0.252276
ENSMUSG00000052397	ezrin [Source:MGI Symbol;Acc:MGI:98931]	Ezr				mmu-let-7e(RNAhybrid|miRanda), mmu-let-7f(RNAhybrid), mmu-miR-101a(RNAhybrid|miRanda), mmu-miR-101b(RNAhybrid|miRanda), mmu-miR-106b(miRanda), mmu-miR-10a(RNAhybrid|miRanda), mmu-miR-1192(TargetScan|miRanda), mmu-miR-122a(RNAhybrid|miRanda), mmu-miR-125a(RNAhybrid|miRanda), mmu-miR-125b(RNAhybrid|miRanda), mmu-miR-1271(TargetScan), mmu-miR-128a(RNAhybrid|TargetScan|miRanda), mmu-miR-128b(RNAhybri…		protein_coding			-	leukocyte cell-cell adhesion // regulation of cell shape // membrane to membrane docking // epithelial cell differentiation // establishment or maintenance of apical/basal cell polarity // actin filament bundle assembly	protein binding // cell adhesion molecule binding // actin filament binding	ruffle // uropod // intracellular // nucleolus // cytosol // actin filament // plasma membrane // microvillus // focal adhesion // microtubule basal body // cell cortex // actin cytoskeleton // basolateral plasma membrane // apical plasma membrane // extrinsic to membrane // filopodium // microvillus membrane // ruffle membrane // apical part of cell	Regulation of Actin Cytoskeleton:WP523 // XPodNet - protein-protein interactions in the podocyte expanded by STRING:WP2309 // PodNet: protein-protein interactions in the podocyte:WP2310	6.04619	7.1877	6.31967	6.51785	1.43536	2.7045	0.0532614	0.49835	5.47663	3.93892	5.83193	5.08249	0.100671	0.739898	1.43536
ENSMUSG00000052396	monoacylglycerol O-acyltransferase 2 [Source:MGI Symbol;Acc:MGI:2663253]	Mogat2				mmu-let-7a(miRanda), mmu-let-7b(miRanda), mmu-let-7c(miRanda), mmu-let-7d(miRanda), mmu-let-7e(miRanda), mmu-let-7f(miRanda), mmu-let-7g(miRanda), mmu-let-7i(miRanda), mmu-miR-101b(miRanda), mmu-miR-103(miRanda), mmu-miR-107(miRanda), mmu-miR-122(miRanda), mmu-miR-148a(miRanda), mmu-miR-148b(miRanda), mmu-miR-149(miRanda), mmu-miR-152(miRanda), mmu-miR-15a(miRanda), mmu-miR-15b(miRanda), mmu-miR-…	transmembrane|transmembrane	protein_coding			-	glycerol metabolic process // lipid metabolic process // diacylglycerol biosynthetic process // triglyceride biosynthetic process // monoacylglycerol metabolic process // intestinal absorption	2-acylglycerol O-acyltransferase activity // acetyltransferase activity	endoplasmic reticulum // endoplasmic reticulum membrane // integral to membrane	Triacylglyceride Synthesis:WP386	0	0.238399	0	0.0794664	Insufficient Expression	Insufficient Expression	0.587901	1	0	0	0	0	0.373901	0.845553	0.0794664
ENSMUSG00000052392	acyl-CoA thioesterase 4 [Source:MGI Symbol;Acc:MGI:2159621]	Acot4				mmu-miR-125a-3p(miRanda), mmu-miR-129-5p(miRanda), mmu-miR-136(miRanda), mmu-miR-137(miRanda), mmu-miR-192(miRanda), mmu-miR-203(miRanda), mmu-miR-215(miRanda), mmu-miR-216a(miRanda), mmu-miR-216b(miRanda), mmu-miR-23a(miRanda), mmu-miR-23b(miRanda), mmu-miR-301a(miRanda), mmu-miR-320(miRanda), mmu-miR-338-3p(miRanda), mmu-miR-365(miRanda), mmu-miR-539(miRanda), mmu-miR-590-3p(miRanda), mmu-miR-6…		protein_coding			-	very long-chain fatty acid metabolic process // long-chain fatty acid metabolic process // succinyl-CoA metabolic process // acyl-CoA metabolic process // saturated monocarboxylic acid metabolic process // unsaturated monocarboxylic acid metabolic process // dicarboxylic acid metabolic process // dicarboxylic acid catabolic process // short-chain fatty acid metabolic process	carboxylesterase activity // succinyl-CoA hydrolase activity // receptor binding // palmitoyl-CoA hydrolase activity // acyl-CoA hydrolase activity	peroxisome		0	0	0	0	Insufficient Expression	Insufficient Expression	1	1	0	0	0	0	1	1	0
ENSMUSG00000078554	family with sequence similarity 229, member A [Source:MGI Symbol;Acc:MGI:1915483]	Fam229a						protein_coding			-	biological_process	molecular_function	cellular_component		0	0.771277	0	0.257092	Insufficient Expression	Insufficient Expression	0.34574	0.881827	0	0	0	0	0.373901	0.845553	0.257092
ENSMUSG00000039178	TBC1 domain family, member 19 [Source:MGI Symbol;Acc:MGI:1914499]	Tbc1d19				mmu-let-7d(RNAhybrid|miRanda), mmu-let-7d*(RNAhybrid|miRanda), mmu-miR-106a(miRanda), mmu-miR-106b(miRanda), mmu-miR-128(miRanda), mmu-miR-130a(miRanda), mmu-miR-130b(miRanda), mmu-miR-135a(miRanda), mmu-miR-135b(miRanda), mmu-miR-137(RNAhybrid|TargetScan|miRanda|pictar), mmu-miR-139-5p(miRanda), mmu-miR-152(RNAhybrid), mmu-miR-153(RNAhybrid|TargetScan|miRanda|pictar), mmu-miR-154(miRanda), mmu-m…		protein_coding			-	biological_process	molecular_function // Rab GTPase activator activity	cellular_component // intracellular		3.3461	3.44653	3.01721	3.26995	0.490638	1.40507	0.0655164	0.523104	3.02541	2.47081	2.8417	2.77931	0.0781102	0.70816	0.490638
ENSMUSG00000039179	tektin 5 [Source:MGI Symbol;Acc:MGI:1917676]	Tekt5						protein_coding			-	microtubule cytoskeleton organization // biological_process	molecular_function	cellular_component // microtubule		0	0	0	0	Insufficient Expression	Insufficient Expression	0.620532	1	0	0	0.211757	0.0705858	0.373901	0.845553	0.0705858
ENSMUSG00000067627	predicted gene 10217 [Source:MGI Symbol;Acc:MGI:3642099]	Gm10217						protein_coding			-	biological_process	molecular_function	cellular_component		4.31836	4.64722	5.00755	4.65771	0.697144	1.62129	0.0279353	0.423959	4.13701	3.70386	4.04082	3.96057	0.0430822	0.653328	0.697144
ENSMUSG00000067629	synaptic Ras GTPase activating protein 1 homolog (rat) [Source:MGI Symbol;Acc:MGI:3039785]	Syngap1				mmu-miR-101(TargetScan), mmu-miR-101ab(TargetScan), mmu-miR-125a-3p(TargetScan), mmu-miR-135a-5p(TargetScan), mmu-miR-135ab(TargetScan), mmu-miR-144(TargetScan), mmu-miR-1554(TargetScan), mmu-miR-185(TargetScan), mmu-miR-197(TargetScan), mmu-miR-210(TargetScan), mmu-miR-219-5p(TargetScan), mmu-miR-23abc(TargetScan), mmu-miR-23b-3p(TargetScan), mmu-miR-326(TargetScan), mmu-miR-328a(TargetScan), mm…		protein_coding			-	Ras protein signal transduction // pattern specification process // visual learning // dendrite development // positive regulation of Ras GTPase activity // positive regulation of Rab GTPase activity // negative regulation of apoptosis // receptor clustering // regulation of MAPKKK cascade // negative regulation of Ras protein signal transduction // regulation of synaptic plasticity // regulation…	Rab GTPase activator activity // protein binding // phospholipid binding // SH3 domain binding	cytoplasm // membrane // cell junction // intrinsic to internal side of plasma membrane // dendritic shaft // synapse		0	0	0	0	Insufficient Expression	Insufficient Expression	1	1	0	0	0	0	1	1	0
ENSMUSG00000025090	coiled-coil domain containing 172 [Source:MGI Symbol;Acc:MGI:1922895]	Ccdc172				mmu-miR-141(miRanda), mmu-miR-143(RNAhybrid), mmu-miR-149(RNAhybrid|miRanda), mmu-miR-200a(RNAhybrid|miRanda), mmu-miR-203(RNAhybrid|miRanda), mmu-miR-207(RNAhybrid|miRanda), mmu-miR-212(RNAhybrid|miRanda), mmu-miR-24(RNAhybrid|miRanda), mmu-miR-25(RNAhybrid|miRanda), mmu-miR-300(RNAhybrid|miRanda), mmu-miR-301(RNAhybrid|miRanda), mmu-miR-324-3p(RNAhybrid|TargetScan|miRanda), mmu-miR-326(RNAhybri…		protein_coding			-	biological_process	molecular_function	cellular_component		0	0	0	0	Insufficient Expression	Insufficient Expression	1	1	0	0	0	0	1	1	0
[truncated: 28,341 more rows]
