# Supplementary material for: The signaling axis atypical protein kinase C λ/ι-Satb2 mediates leukemic transformation of B-cell progenitors
Source: Nat Commun. 2019 Jan 4;10:46. doi: 10.1038/s41467-018-07846-y (PMC6320370; doi:10.1038/s41467-018-07846-y)
Supplement: Supplementary file 4 — Supplementary Data 2 [file 41467_2018_7846_MOESM4_ESM.xlsx]

## Sheet: GE.DKO_vs_WT-fold1.2_rawp0.05-G
GO-Elite ORA Results
File:
Table:
Database: Based on OBO-Database version: 6/14/2011
colors:
2017-10-20
Mus musculus
Pvalues = true
Calculation Summary:
2771 Ensembl source identifiers supplied in the input file:GE.DKO_vs_WT-fold1.2_rawp0.05.txt
2771 source identifiers meeting the filter linked to a Ensembl ID.
2431 genes meeting the criterion linked to a term.
28987 source identifiers in this dataset.
28987 source identifiers linked to a Ensembl ID.
20654 Genes linked to a term.
The z score is based on an N of 20654 and a R of 2431 distinct genes in all terms.
Ontology-ID	Ontology Name	Ontology Type	Number Changed	Number Measured	Number in Ontology	Percent Changed	Percent Present	Z Score	FisherExactP	AdjustedP
GO:0008270	zinc ion binding	molecular_function	339	1825	1866	18.5753	97.8028	9.4483	6.16431e-19	4.2643e-16
GO:0044424	intracellular part	cellular_component	1536	11229	11393	13.6789	98.5605	9.29121	9.47601e-21	9.61436e-18
GO:0043229	intracellular organelle	cellular_component	1157	8058	8170	14.3584	98.6291	9.23215	6.2434e-20	5.93864e-17
GO:0005634	nucleus	cellular_component	697	4433	4514	15.723	98.2056	9.21544	3.80393e-19	2.75676e-16
GO:0043226	organelle	cellular_component	1161	8096	8208	14.3404	98.6355	9.20347	8.221e-20	7.35973e-17
GO:0043227	membrane-bounded organelle	cellular_component	1040	7167	7261	14.511	98.7054	8.9102	1.42408e-18	9.03043e-16
GO:0043231	intracellular membrane-bounded organelle	cellular_component	1036	7135	7229	14.52	98.6997	8.90898	1.5833e-18	9.63851e-16
GO:0046872	metal ion binding	molecular_function	598	3747	3812	15.9594	98.2949	8.79519	2.06189e-17	1.20692e-14
GO:0005488	binding	molecular_function	1631	12161	12447	13.4117	97.7023	8.76026	9.64354e-19	6.38109e-16
GO:0043169	cation binding	molecular_function	598	3760	3825	15.9043	98.3007	8.69773	4.69102e-17	2.64417e-14
GO:0043167	ion binding	molecular_function	598	3768	3833	15.8705	98.3042	8.63791	6.46893e-17	3.5161e-14
GO:0031323	regulation of cellular metabolic process	biological_process	616	3992	4054	15.4309	98.4706	7.99088	8.65287e-15	4.54097e-12
GO:0046914	transition metal ion binding	molecular_function	367	2157	2203	17.0144	97.9119	7.98641	2.50258e-14	1.22861e-11
GO:0080090	regulation of primary metabolic process	biological_process	601	3931	3994	15.2887	98.4226	7.6078	1.48355e-13	6.84187e-11
GO:0001775	cell activation	biological_process	85	341	346	24.9267	98.5549	7.60197	1.20753e-11	4.37557e-09
GO:0045321	leukocyte activation	biological_process	77	299	304	25.7525	98.3553	7.55744	2.08414e-11	7.04855e-09
GO:0044464	cell part	cellular_component	2004	15779	16352	12.7004	96.4958	7.46401	1.74107e-14	8.83244e-12
GO:0006355	regulation of transcription, DNA-dependent	biological_process	420	2599	2646	16.1601	98.2237	7.42774	1.07114e-12	4.52824e-10
GO:0019219	regulation of nucleobase, nucleoside, nucleotide and nucleic acid metabolic process	biological_process	486	3094	3149	15.7078	98.2534	7.37113	1.02188e-12	4.44343e-10
GO:0016568	chromatin modification	biological_process	87	360	361	24.1667	99.723	7.36311	4.59884e-11	1.48914e-08
GO:0051171	regulation of nitrogen compound metabolic process	biological_process	489	3123	3178	15.658	98.2694	7.31798	1.53582e-12	6.31721e-10
GO:0005515	protein binding	molecular_function	1100	7955	8056	13.8278	98.7463	7.26278	6.10292e-13	2.73178e-10
GO:0051252	regulation of RNA metabolic process	biological_process	428	2679	2728	15.9761	98.2038	7.24125	3.33064e-12	1.29972e-09
GO:0019222	regulation of metabolic process	biological_process	653	4391	4457	14.8713	98.5192	7.18631	2.43843e-12	9.76591e-10
GO:0060255	regulation of macromolecule metabolic process	biological_process	572	3775	3836	15.1523	98.4098	7.13309	3.88209e-12	1.47704e-09
GO:0010556	regulation of macromolecule biosynthetic process	biological_process	453	2893	2949	15.6585	98.1011	6.99844	1.3162e-11	4.65842e-09
GO:2000112	regulation of cellular macromolecule biosynthetic process	biological_process	444	2830	2885	15.689	98.0936	6.96388	1.99289e-11	6.89312e-09
GO:0046649	lymphocyte activation	biological_process	63	243	248	25.9259	97.9839	6.88809	1.13694e-09	3.20428e-07
GO:0005737	cytoplasm	cellular_component	626	4233	4258	14.7886	99.4129	6.83442	2.53338e-11	8.38165e-09
GO:0006464	protein modification process	biological_process	286	1694	1707	16.8831	99.2384	6.81564	9.10973e-11	2.82941e-08
GO:0031326	regulation of cellular biosynthetic process	biological_process	467	3041	3096	15.3568	98.2235	6.64625	1.17372e-10	3.57257e-08
GO:0009889	regulation of biosynthetic process	biological_process	470	3072	3128	15.2995	98.2097	6.57909	1.72246e-10	5.14002e-08
GO:0043412	macromolecule modification	biological_process	294	1777	1791	16.5447	99.2183	6.53295	3.92788e-10	1.14958e-07
GO:0006325	chromatin organization	biological_process	100	471	492	21.2314	95.7317	6.44558	3.09457e-09	8.2625e-07
GO:0010468	regulation of gene expression	biological_process	463	3047	3099	15.1953	98.322	6.35429	7.16049e-10	2.05614e-07
GO:0030098	lymphocyte differentiation	biological_process	41	142	144	28.8732	98.6111	6.34613	4.57332e-08	1.08752e-05
GO:0005622	intracellular	cellular_component	163	891	938	18.2941	94.9893	6.17754	7.58192e-09	1.95575e-06
GO:0034770	histone H4-K20 methylation	biological_process	5	5	5	100	100	6.12272	2.25075e-05	0.00300475
GO:0044260	cellular macromolecule metabolic process	biological_process	638	4437	4496	14.3791	98.6877	6.08585	2.68603e-09	7.29976e-07
GO:0016570	histone modification	biological_process	56	231	232	24.2424	99.569	5.91543	9.65895e-08	2.26153e-05
GO:0044267	cellular protein metabolic process	biological_process	324	2065	2089	15.6901	98.8511	5.82648	1.84021e-08	4.59117e-06
GO:0016569	covalent chromatin modification	biological_process	56	234	235	23.9316	99.5745	5.80578	1.84489e-07	4.01104e-05
GO:0044238	primary metabolic process	biological_process	859	6265	6339	13.7111	98.8326	5.71161	1.68554e-08	4.27538e-06
GO:0051276	chromosome organization	biological_process	116	608	630	19.0789	96.5079	5.67648	1.28399e-07	2.96077e-05
GO:0005083	small GTPase regulator activity	molecular_function	67	302	304	22.1854	99.3421	5.65803	3.04643e-07	6.35118e-05
GO:0030695	GTPase regulator activity	molecular_function	89	437	447	20.3661	97.7629	5.63602	1.75535e-07	3.8717e-05
GO:0043170	macromolecule metabolic process	biological_process	706	5050	5114	13.9802	98.7485	5.60698	3.6442e-08	8.80335e-06
GO:0042110	T cell activation	biological_process	39	147	149	26.5306	98.6577	5.57316	8.80132e-07	0.000171727
GO:0060589	nucleoside-triphosphatase regulator activity	molecular_function	90	448	458	20.0893	97.8166	5.52423	3.51142e-07	7.22167e-05
GO:0034773	histone H4-K20 trimethylation	biological_process	4	4	4	100	100	5.4762	0.000191504	0.0173482
GO:0050853	B cell receptor signaling pathway	biological_process	12	26	26	46.1538	100	5.44383	1.35272e-05	0.00194218
GO:0045058	T cell selection	biological_process	12	26	26	46.1538	100	5.44383	1.35272e-05	0.00194218
GO:0071842	cellular component organization at cellular level	biological_process	366	2422	2457	15.1115	98.5755	5.43109	1.55893e-07	3.54111e-05
GO:0002521	leukocyte differentiation	biological_process	50	211	214	23.6967	98.5981	5.40353	1.38226e-06	0.000262958
GO:0042393	histone binding	molecular_function	28	95	97	29.4737	97.9381	5.36679	2.71874e-06	0.000486783
GO:0016773	phosphotransferase activity, alcohol group as acceptor	molecular_function	128	707	725	18.1047	97.5172	5.31839	5.30055e-07	0.000106144
GO:0006996	organelle organization	biological_process	264	1674	1706	15.7706	98.1243	5.2983	3.82183e-07	7.75525e-05
GO:0050794	regulation of cellular process	biological_process	1017	7636	7885	13.3185	96.8421	5.28847	1.62818e-07	3.64401e-05
GO:0071841	cellular component organization or biogenesis at cellular level	biological_process	371	2477	2514	14.9778	98.5282	5.28063	2.95358e-07	6.24314e-05
GO:0002376	immune system process	biological_process	150	860	899	17.4419	95.6618	5.27221	5.86775e-07	0.000115976
GO:0044237	cellular metabolic process	biological_process	823	6059	6132	13.5831	98.8095	5.20937	2.61695e-07	5.60948e-05
GO:0005543	phospholipid binding	molecular_function	90	463	465	19.4384	99.5699	5.17852	1.71838e-06	0.000318928
GO:0016772	transferase activity, transferring phosphorus-containing groups	molecular_function	153	892	911	17.1525	97.9144	5.09955	1.22372e-06	0.000235744
GO:0042113	B cell activation	biological_process	28	100	102	28	98.0392	5.04848	1.16407e-05	0.00175406
GO:0019787	small conjugating protein ligase activity	molecular_function	55	251	251	21.9124	100	5.01668	4.33336e-06	0.000749425
GO:0004842	ubiquitin-protein ligase activity	molecular_function	52	235	235	22.1277	100	4.95526	5.6682e-06	0.000914525
GO:0032774	RNA biosynthetic process	biological_process	240	1529	1541	15.6965	99.2213	4.951	1.98837e-06	0.000364591
GO:0002366	leukocyte activation involved in immune response	biological_process	24	82	84	29.2683	97.619	4.92668	1.56251e-05	0.00216448
GO:0002263	cell activation involved in immune response	biological_process	24	82	84	29.2683	97.619	4.92668	1.56251e-05	0.00216448
GO:0070647	protein modification by small protein conjugation or removal	biological_process	92	488	491	18.8525	99.389	4.91327	4.54658e-06	0.000777465
GO:0018023	peptidyl-lysine trimethylation	biological_process	5	7	7	71.4286	100	4.89876	0.000384763	0.0314823
GO:0001931	uropod	cellular_component	5	7	7	71.4286	100	4.89876	0.000384763	0.0314823
GO:0019900	kinase binding	molecular_function	77	393	397	19.5929	98.9924	4.85869	5.70864e-06	0.000914525
GO:0008152	metabolic process	biological_process	911	6843	6927	13.3129	98.7874	4.84286	1.61269e-06	0.000303006
GO:0007044	cell-substrate junction assembly	biological_process	11	26	26	42.3077	100	4.83488	8.35568e-05	0.00941964
GO:0005088	Ras guanyl-nucleotide exchange factor activity	molecular_function	29	109	109	26.6055	100	4.81895	1.7724e-05	0.0024301
GO:0019899	enzyme binding	molecular_function	170	1032	1036	16.4729	99.6139	4.80965	4.74658e-06	0.000785199
GO:0016043	cellular component organization	biological_process	440	3068	3106	14.3416	98.7766	4.78982	2.86412e-06	0.000506849
GO:0010604	positive regulation of macromolecule metabolic process	biological_process	239	1538	1548	15.5397	99.354	4.76828	4.73738e-06	0.000785199
GO:0002682	regulation of immune system process	biological_process	121	691	700	17.5109	98.7143	4.76307	6.14325e-06	0.000973896
GO:0051249	regulation of lymphocyte activation	biological_process	54	253	257	21.3439	98.4436	4.75456	1.2286e-05	0.00183314
GO:0018022	peptidyl-lysine methylation	biological_process	8	16	16	50	100	4.74704	0.000195303	0.0175877
GO:0045074	regulation of interleukin-10 biosynthetic process	biological_process	3	3	3	100	100	4.74241	0.00162881	0.0928419
GO:0005944	1-phosphatidylinositol-4-phosphate 3-kinase, class IB complex	cellular_component	3	3	3	100	100	4.74241	0.00162881	0.0928419
GO:0003953	NAD+ nucleosidase activity	molecular_function	3	3	3	100	100	4.74241	0.00162881	0.0928419
GO:0048518	positive regulation of biological process	biological_process	446	3123	3148	14.2811	99.2058	4.72636	3.90843e-06	0.000683706
GO:0030217	T cell differentiation	biological_process	25	90	91	27.7778	98.9011	4.72268	4.06132e-05	0.00502514
GO:0019901	protein kinase binding	molecular_function	68	341	345	19.9413	98.8406	4.7214	1.26686e-05	0.00187187
GO:0050789	regulation of biological process	biological_process	1057	8075	8328	13.0898	96.9621	4.71526	2.70176e-06	0.000486783
GO:0043383	negative T cell selection	biological_process	7	13	13	53.8462	100	4.70906	0.000278982	0.0237197
GO:0005871	kinesin complex	cellular_component	7	13	13	53.8462	100	4.70906	0.000278982	0.0237197
GO:0016301	kinase activity	molecular_function	132	771	789	17.1206	97.7186	4.69866	8.14028e-06	0.00126415
GO:0019538	protein metabolic process	biological_process	392	2707	2735	14.481	98.9762	4.69514	4.64223e-06	0.000785
GO:0006351	transcription, DNA-dependent	biological_process	229	1473	1484	15.5465	99.2588	4.66698	6.83283e-06	0.00107205
GO:0071840	cellular component organization or biogenesis	biological_process	445	3123	3163	14.2491	98.7354	4.66609	5.21713e-06	0.000853758
GO:0051338	regulation of transferase activity	biological_process	98	542	549	18.0812	98.725	4.62028	1.37124e-05	0.00195037
GO:0001952	regulation of cell-matrix adhesion	biological_process	17	53	55	32.0755	96.3636	4.59301	7.48685e-05	0.0086979
GO:0033619	membrane protein proteolysis	biological_process	10	24	24	41.6667	100	4.54748	0.000205402	0.0182808
GO:0004693	cyclin-dependent protein kinase activity	molecular_function	12	32	32	37.5	100	4.52002	0.000160597	0.0152952
GO:0032452	histone demethylase activity	molecular_function	8	17	17	47.0588	100	4.51679	0.000330888	0.0275179
GO:0045859	regulation of protein kinase activity	biological_process	89	487	493	18.2752	98.783	4.50803	2.37717e-05	0.00314592
GO:0005813	centrosome	cellular_component	65	331	332	19.6375	99.6988	4.47756	3.12478e-05	0.00403018
GO:0065007	biological regulation	biological_process	1097	8455	8709	12.9746	97.0835	4.47176	9.10333e-06	0.00139943
GO:0044444	cytoplasmic part	cellular_component	773	5778	5829	13.3783	99.1251	4.46975	1.06117e-05	0.001615
GO:0050865	regulation of cell activation	biological_process	63	319	324	19.7492	98.4568	4.45677	3.31971e-05	0.00417543
GO:0002429	immune response-activating cell surface receptor signaling pathway	biological_process	19	64	66	29.6875	96.9697	4.45482	9.44846e-05	0.0101265
GO:0065009	regulation of molecular function	biological_process	240	1574	1591	15.2478	98.9315	4.45444	1.56444e-05	0.00216448
GO:0002283	neutrophil activation involved in immune response	biological_process	5	8	8	62.5	100	4.45332	0.000926201	0.0626483
GO:0005089	Rho guanyl-nucleotide exchange factor activity	molecular_function	21	74	74	28.3784	100	4.44131	8.56163e-05	0.00958084
GO:0043549	regulation of kinase activity	biological_process	94	524	531	17.9389	98.6817	4.43853	2.60335e-05	0.00341555
GO:0004672	protein kinase activity	molecular_function	104	593	610	17.5379	97.2131	4.42238	3.17829e-05	0.00404346
GO:0002694	regulation of leukocyte activation	biological_process	59	295	299	20	98.6622	4.41794	3.73803e-05	0.00466304
GO:0048522	positive regulation of cellular process	biological_process	401	2814	2836	14.2502	99.2243	4.39259	1.82682e-05	0.00248235
GO:0046634	regulation of alpha-beta T cell activation	biological_process	18	60	61	30	98.3607	4.38816	0.000123397	0.0127754
GO:0007416	synapse assembly	biological_process	11	29	29	37.931	100	4.3747	0.000267432	0.0232574
GO:0016032	viral reproduction	biological_process	14	42	44	33.3333	95.4545	4.34082	0.000201275	0.0180188
GO:0045619	regulation of lymphocyte differentiation	biological_process	27	107	108	25.2336	99.0741	4.33281	0.000109203	0.0113833
GO:0009059	macromolecule biosynthetic process	biological_process	285	1926	1951	14.7975	98.7186	4.32956	2.64596e-05	0.00344178
GO:0003824	catalytic activity	molecular_function	718	5354	5429	13.4105	98.6185	4.32754	1.99947e-05	0.00269292
GO:0050851	antigen receptor-mediated signaling pathway	biological_process	17	56	57	30.3571	98.2456	4.322	0.000160801	0.0152952
GO:0050790	regulation of catalytic activity	biological_process	192	1230	1242	15.6098	99.0338	4.30891	3.18822e-05	0.00404346
GO:0002768	immune response-regulating cell surface receptor signaling pathway	biological_process	19	66	69	28.7879	95.6522	4.29695	0.000148769	0.014891
GO:0030030	cell projection organization	biological_process	90	505	507	17.8218	99.6055	4.27255	6.10805e-05	0.00720608
GO:0035556	intracellular signal transduction	biological_process	163	1021	1036	15.9647	98.5521	4.26585	4.22124e-05	0.00518089
GO:0016881	acid-amino acid ligase activity	molecular_function	57	288	289	19.7917	99.654	4.25398	9.34767e-05	0.0100895
GO:0016879	ligase activity, forming carbon-nitrogen bonds	molecular_function	62	321	322	19.3146	99.6894	4.22744	7.61154e-05	0.00877576
GO:0002275	myeloid cell activation involved in immune response	biological_process	10	26	26	38.4615	100	4.22594	0.000445651	0.0356967
GO:0032844	regulation of homeostatic process	biological_process	52	258	262	20.155	98.4733	4.20562	8.88563e-05	0.00965932
GO:0034645	cellular macromolecule biosynthetic process	biological_process	279	1894	1919	14.7307	98.6972	4.19516	4.45168e-05	0.00542001
GO:0009893	positive regulation of metabolic process	biological_process	250	1674	1685	14.9343	99.3472	4.19067	4.52378e-05	0.00546408
GO:0019220	regulation of phosphate metabolic process	biological_process	139	853	863	16.2954	98.8413	4.18864	5.71237e-05	0.00679192
GO:0016567	protein ubiquitination	biological_process	72	388	391	18.5567	99.2327	4.18771	8.70491e-05	0.00965932
GO:0051174	regulation of phosphorus metabolic process	biological_process	139	854	864	16.2763	98.8426	4.17352	7.11915e-05	0.00833434
GO:0060396	growth hormone receptor signaling pathway	biological_process	4	6	6	66.6667	100	4.17326	0.00235882	0.120872
GO:0002829	negative regulation of type 2 immune response	biological_process	4	6	6	66.6667	100	4.17326	0.00235882	0.120872
GO:0002329	pre-B cell differentiation	biological_process	4	6	6	66.6667	100	4.17326	0.00235882	0.120872
GO:0016310	phosphorylation	biological_process	98	566	572	17.3145	98.951	4.15036	8.80641e-05	0.00965932
GO:0007229	integrin-mediated signaling pathway	biological_process	18	63	63	28.5714	100	4.14446	0.000244387	0.0213856
GO:0003713	transcription coactivator activity	molecular_function	39	180	181	21.6667	99.4475	4.13821	0.000159838	0.0152952
GO:0003676	nucleic acid binding	molecular_function	437	3131	3266	13.9572	95.8665	4.12284	5.40112e-05	0.00647241
GO:0045060	negative thymic T cell selection	biological_process	6	12	12	50	100	4.11066	0.00129787	0.0774597
GO:0006509	membrane protein ectodomain proteolysis	biological_process	8	19	19	42.1053	100	4.10501	0.000828118	0.0570278
GO:0010557	positive regulation of macromolecule biosynthetic process	biological_process	176	1130	1136	15.5752	99.4718	4.08239	7.91319e-05	0.00898738
GO:0015385	sodium	molecular_function	5	9	9	55.5556	100	4.07696	0.00188183	0.101437
GO:0050854	regulation of antigen receptor-mediated signaling pathway	biological_process	10	27	27	37.037	100	4.07671	0.00063365	0.0468132
GO:0016577	histone demethylation	biological_process	9	23	23	39.1304	100	4.07397	0.00074299	0.0525933
GO:0050863	regulation of T cell activation	biological_process	39	182	185	21.4286	98.3784	4.06122	0.000182114	0.0169
GO:0051128	regulation of cellular component organization	biological_process	181	1170	1178	15.4701	99.3209	4.04339	0.000102087	0.0107914
GO:0010628	positive regulation of gene expression	biological_process	169	1082	1084	15.6192	99.8155	4.03598	0.000102106	0.0107914
GO:0018193	peptidyl-amino acid modification	biological_process	68	368	369	18.4783	99.729	4.02922	0.000156785	0.0152952
GO:0006796	phosphate metabolic process	biological_process	116	699	708	16.5951	98.7288	4.02722	0.00012528	0.0127962
GO:0006793	phosphorus metabolic process	biological_process	116	699	708	16.5951	98.7288	4.02722	0.00012528	0.0127962
GO:0031399	regulation of protein modification process	biological_process	140	871	882	16.0735	98.7528	4.02684	0.000106148	0.0111412
GO:0008289	lipid binding	molecular_function	113	679	685	16.6421	99.1241	4.00583	0.000129557	0.0131449
GO:0032446	protein modification by small protein conjugation	biological_process	75	417	420	17.9856	99.2857	3.97891	0.000159476	0.0152952
GO:0050848	regulation of calcium-mediated signaling	biological_process	11	32	32	34.375	100	3.97105	0.000713666	0.0509919
GO:0001953	negative regulation of cell-matrix adhesion	biological_process	7	16	16	43.75	100	3.97097	0.00134967	0.0796148
GO:0006468	protein phosphorylation	biological_process	90	520	526	17.3077	98.8593	3.96871	0.000183595	0.0169342
GO:0046637	regulation of alpha-beta T cell differentiation	biological_process	13	41	42	31.7073	97.619	3.96533	0.000584532	0.0438226
GO:0005815	microtubule organizing center	cellular_component	79	445	448	17.7528	99.3304	3.95911	0.000185295	0.016988
GO:0017016	Ras GTPase binding	molecular_function	27	114	114	23.6842	100	3.95828	0.000349078	0.028873
GO:0045893	positive regulation of transcription, DNA-dependent	biological_process	156	994	995	15.6942	99.8995	3.93486	0.000149703	0.014891
GO:0002684	positive regulation of immune system process	biological_process	71	392	399	18.1122	98.2456	3.93396	0.000189549	0.0172739
GO:0050432	catecholamine secretion	biological_process	3	4	4	75	100	3.92451	0.00594071	0.231825
GO:0046130	purine ribonucleoside catabolic process	biological_process	3	4	4	75	100	3.92451	0.00594071	0.231825
GO:0034088	maintenance of mitotic sister chromatid cohesion	biological_process	3	4	4	75	100	3.92451	0.00594071	0.231825
GO:0034086	maintenance of sister chromatid cohesion	biological_process	3	4	4	75	100	3.92451	0.00594071	0.231825
GO:0032612	interleukin-1 production	biological_process	3	4	4	75	100	3.92451	0.00594071	0.231825
GO:0032611	interleukin-1 beta production	biological_process	3	4	4	75	100	3.92451	0.00594071	0.231825
GO:0016929	SUMO-specific protease activity	molecular_function	3	4	4	75	100	3.92451	0.00594071	0.231825
GO:0016926	protein desumoylation	biological_process	3	4	4	75	100	3.92451	0.00594071	0.231825
GO:0006152	purine nucleoside catabolic process	biological_process	3	4	4	75	100	3.92451	0.00594071	0.231825
GO:0002442	serotonin secretion involved in inflammatory response	biological_process	3	4	4	75	100	3.92451	0.00594071	0.231825
GO:0001768	establishment of T cell polarity	biological_process	3	4	7	75	57.1429	3.92451	0.00594071	0.231825
GO:0001767	establishment of lymphocyte polarity	biological_process	3	4	7	75	57.1429	3.92451	0.00594071	0.231825
GO:0001016	RNA polymerase III regulatory region DNA binding	molecular_function	3	4	4	75	100	3.92451	0.00594071	0.231825
GO:0030234	enzyme regulator activity	molecular_function	147	929	946	15.8235	98.203	3.92289	0.000169299	0.0160035
GO:0016740	transferase activity	molecular_function	255	1738	1769	14.672	98.2476	3.92273	0.000135551	0.0136619
GO:0070076	histone lysine demethylation	biological_process	8	20	20	40	100	3.91946	0.00123868	0.0747413
GO:0003254	regulation of membrane depolarization	biological_process	8	20	20	40	100	3.91946	0.00123868	0.0747413
GO:0008214	protein dealkylation	biological_process	9	24	24	37.5	100	3.9137	0.00106554	0.0675687
GO:0006482	protein demethylation	biological_process	9	24	24	37.5	100	3.9137	0.00106554	0.0675687
GO:0005829	cytosol	cellular_component	157	1003	1012	15.653	99.1107	3.9121	0.000160225	0.0152952
GO:0030705	cytoskeleton-dependent intracellular transport	biological_process	17	61	61	27.8689	100	3.90742	0.000496241	0.0385321
GO:0034968	histone lysine methylation	biological_process	12	37	37	32.4324	100	3.90356	0.000751364	0.0526959
GO:0072540	T-helper 17 cell lineage commitment	biological_process	2	2	2	100	100	3.87207	0.0138485	0.382012
GO:0071315	cellular response to morphine	biological_process	2	2	2	100	100	3.87207	0.0138485	0.382012
GO:0071233	cellular response to leucine	biological_process	2	2	2	100	100	3.87207	0.0138485	0.382012
GO:0070728	leucine binding	molecular_function	2	2	2	100	100	3.87207	0.0138485	0.382012
GO:0047192	1-alkylglycerophosphocholine O-acetyltransferase activity	molecular_function	2	2	2	100	100	3.87207	0.0138485	0.382012
GO:0046935	1-phosphatidylinositol-3-kinase regulator activity	molecular_function	2	2	2	100	100	3.87207	0.0138485	0.382012
GO:0046103	inosine biosynthetic process	biological_process	2	2	2	100	100	3.87207	0.0138485	0.382012
GO:0045082	positive regulation of interleukin-10 biosynthetic process	biological_process	2	2	2	100	100	3.87207	0.0138485	0.382012
GO:0044194	cytolytic granule	cellular_component	2	2	2	100	100	3.87207	0.0138485	0.382012
GO:0043366	beta selection	biological_process	2	2	2	100	100	3.87207	0.0138485	0.382012
GO:0043308	eosinophil degranulation	biological_process	2	2	2	100	100	3.87207	0.0138485	0.382012
GO:0043307	eosinophil activation	biological_process	2	2	2	100	100	3.87207	0.0138485	0.382012
GO:0042799	histone methyltransferase activity (H4-K20 specific)	molecular_function	2	2	2	100	100	3.87207	0.0138485	0.382012
GO:0033364	mast cell secretory granule organization	biological_process	2	2	2	100	100	3.87207	0.0138485	0.382012
GO:0032596	protein transport into membrane raft	biological_process	2	2	2	100	100	3.87207	0.0138485	0.382012
GO:0032302	MutSbeta complex	cellular_component	2	2	2	100	100	3.87207	0.0138485	0.382012
GO:0032181	dinucleotide repeat insertion binding	molecular_function	2	2	2	100	100	3.87207	0.0138485	0.382012
GO:0032139	dinucleotide insertion or deletion binding	molecular_function	2	2	2	100	100	3.87207	0.0138485	0.382012
GO:0032116	SMC loading complex	cellular_component	2	2	2	100	100	3.87207	0.0138485	0.382012
GO:0032074	negative regulation of nuclease activity	biological_process	2	2	2	100	100	3.87207	0.0138485	0.382012
GO:0030158	protein xylosyltransferase activity	molecular_function	2	2	2	100	100	3.87207	0.0138485	0.382012
GO:0017057	6-phosphogluconolactonase activity	molecular_function	2	2	2	100	100	3.87207	0.0138485	0.382012
GO:0015386	potassium	molecular_function	2	2	2	100	100	3.87207	0.0138485	0.382012
GO:0008545	JUN kinase kinase activity	molecular_function	2	2	2	100	100	3.87207	0.0138485	0.382012
GO:0007172	signal complex assembly	biological_process	2	2	2	100	100	3.87207	0.0138485	0.382012
GO:0006154	adenosine catabolic process	biological_process	2	2	2	100	100	3.87207	0.0138485	0.382012
GO:0004904	interferon receptor activity	molecular_function	2	2	2	100	100	3.87207	0.0138485	0.382012
GO:0004137	deoxycytidine kinase activity	molecular_function	2	2	2	100	100	3.87207	0.0138485	0.382012
GO:0003998	acylphosphatase activity	molecular_function	2	2	2	100	100	3.87207	0.0138485	0.382012
GO:0002278	eosinophil activation involved in immune response	biological_process	2	2	2	100	100	3.87207	0.0138485	0.382012
GO:0002277	myeloid dendritic cell activation involved in immune response	biological_process	2	2	2	100	100	3.87207	0.0138485	0.382012
GO:0001808	negative regulation of type IV hypersensitivity	biological_process	2	2	2	100	100	3.87207	0.0138485	0.382012
GO:0001156	TFIIIC-class transcription factor binding	molecular_function	2	2	2	100	100	3.87207	0.0138485	0.382012
GO:0001025	RNA polymerase III transcription factor binding	molecular_function	2	2	2	100	100	3.87207	0.0138485	0.382012
GO:0000406	double-strand/single-strand DNA junction binding	molecular_function	2	2	2	100	100	3.87207	0.0138485	0.382012
GO:0000404	loop DNA binding	molecular_function	2	2	2	100	100	3.87207	0.0138485	0.382012
GO:0005096	GTPase activator activity	molecular_function	42	206	208	20.3883	99.0385	3.85762	0.000433178	0.0348812
GO:0002200	somatic diversification of immune receptors	biological_process	11	33	33	33.3333	100	3.84688	0.000957749	0.063473
GO:2000021	regulation of ion homeostasis	biological_process	29	128	131	22.6562	97.7099	3.83371	0.000466713	0.0369943
GO:0050770	regulation of axonogenesis	biological_process	23	94	95	24.4681	98.9474	3.82895	0.0005553	0.0422555
GO:0010810	regulation of cell-substrate adhesion	biological_process	23	94	96	24.4681	97.9167	3.82895	0.0005553	0.0422555
GO:0050715	positive regulation of cytokine secretion	biological_process	15	52	53	28.8462	98.1132	3.82585	0.00070342	0.050497
GO:0030183	B cell differentiation	biological_process	15	52	53	28.8462	98.1132	3.82585	0.00070342	0.050497
GO:0048523	negative regulation of cellular process	biological_process	352	2500	2534	14.08	98.6582	3.82267	0.00018163	0.0169
GO:0004713	protein tyrosine kinase activity	molecular_function	31	140	141	22.1429	99.2908	3.82143	0.000500227	0.0386445
GO:0004674	protein serine/threonine kinase activity	molecular_function	76	431	446	17.6334	96.6368	3.81725	0.000276057	0.0237197
GO:0031175	neuron projection development	biological_process	27	117	117	23.0769	100	3.8059	0.000476955	0.0376103
GO:0033043	regulation of organelle organization	biological_process	82	473	476	17.3362	99.3697	3.80013	0.000292931	0.0246305
GO:0016574	histone ubiquitination	biological_process	10	29	29	34.4828	100	3.79807	0.00120629	0.0740266
GO:0051254	positive regulation of RNA metabolic process	biological_process	158	1021	1022	15.475	99.9022	3.76782	0.000270124	0.0233581
GO:0004715	non-membrane spanning protein tyrosine kinase activity	molecular_function	13	43	43	30.2326	100	3.76069	0.000968648	0.0635425
GO:0050857	positive regulation of antigen receptor-mediated signaling pathway	biological_process	5	10	10	50	100	3.75232	0.00339984	0.15934
GO:0005451	monovalent cation	molecular_function	5	10	10	50	100	3.75232	0.00339984	0.15934
GO:0050856	regulation of T cell receptor signaling pathway	biological_process	8	21	21	38.0952	100	3.74535	0.00179614	0.098684
GO:0045577	regulation of B cell differentiation	biological_process	8	21	21	38.0952	100	3.74535	0.00179614	0.098684
GO:0045061	thymic T cell selection	biological_process	8	21	21	38.0952	100	3.74535	0.00179614	0.098684
GO:0051173	positive regulation of nitrogen compound metabolic process	biological_process	174	1142	1145	15.2364	99.738	3.73975	0.000320934	0.0268368
GO:0005099	Ras GTPase activator activity	molecular_function	22	90	92	24.4444	97.8261	3.73926	0.000767456	0.0535776
GO:0003677	DNA binding	molecular_function	268	1857	1909	14.4319	97.2761	3.73099	0.000285778	0.0241625
GO:0042454	ribonucleoside catabolic process	biological_process	4	7	7	57.1429	100	3.72571	0.00499089	0.213118
GO:0008536	Ran GTPase binding	molecular_function	4	7	7	57.1429	100	3.72571	0.00499089	0.213118
GO:0050778	positive regulation of immune response	biological_process	43	217	221	19.8157	98.19	3.69718	0.000616904	0.0457984
GO:0009987	cellular process	biological_process	1440	11512	11811	12.5087	97.4685	3.69606	0.000219002	0.0193778
GO:0034329	cell junction assembly	biological_process	17	64	64	26.5625	100	3.67784	0.00123087	0.0747413
GO:0051649	establishment of localization in cell	biological_process	145	932	943	15.5579	98.8335	3.67211	0.000394124	0.0320758
GO:0003682	chromatin binding	molecular_function	63	350	353	18	99.1501	3.64768	0.000564334	0.0427293
GO:0030155	regulation of cell adhesion	biological_process	47	245	248	19.1837	98.7903	3.62236	0.000649288	0.0475073
GO:0016445	somatic diversification of immunoglobulins	biological_process	9	26	26	34.6154	100	3.61699	0.00204682	0.108162
GO:0004712	protein serine/threonine/tyrosine kinase activity	molecular_function	9	26	26	34.6154	100	3.61699	0.00204682	0.108162
GO:0045935	positive regulation of nucleobase, nucleoside, nucleotide and nucleic acid metabolic process	biological_process	170	1122	1125	15.1515	99.7333	3.6142	0.000493553	0.0385199
GO:0017136	NAD-dependent histone deacetylase activity	molecular_function	6	14	14	42.8571	100	3.61062	0.00342363	0.15934
GO:0017080	sodium channel regulator activity	molecular_function	6	14	14	42.8571	100	3.61062	0.00342363	0.15934
GO:0005085	guanyl-nucleotide exchange factor activity	molecular_function	37	182	190	20.3297	95.7895	3.59915	0.000750878	0.0526959
GO:0010008	endosome membrane	cellular_component	45	233	234	19.3133	99.5726	3.59325	0.000959248	0.063473
GO:0010970	microtubule-based transport	biological_process	16	60	60	26.6667	100	3.58579	0.00174951	0.0978889
GO:0045055	regulated secretory pathway	biological_process	8	22	22	36.3636	100	3.58142	0.00253414	0.127705
GO:0051251	positive regulation of lymphocyte activation	biological_process	34	164	168	20.7317	97.619	3.57544	0.00090291	0.0613455
GO:0016811	hydrolase activity, acting on carbon-nitrogen (but not peptide) bonds, in linear amides	molecular_function	15	55	55	27.2727	100	3.57237	0.00132869	0.0786824
GO:0016571	histone methylation	biological_process	14	50	50	28	100	3.56548	0.00144286	0.0844573
GO:0031325	positive regulation of cellular metabolic process	biological_process	228	1566	1577	14.5594	99.3025	3.56287	0.000519039	0.0398952
GO:0031267	small GTPase binding	molecular_function	27	122	122	22.1311	100	3.56173	0.0010275	0.066261
GO:0044446	intracellular organelle part	cellular_component	729	5574	5652	13.0786	98.62	3.54762	0.00045879	0.0365567
GO:0016444	somatic cell DNA recombination	biological_process	10	31	31	32.2581	100	3.54239	0.00214304	0.111695
GO:0002562	somatic diversification of immune receptors via germline recombination within a single locus	biological_process	10	31	31	32.2581	100	3.54239	0.00214304	0.111695
GO:0050867	positive regulation of cell activation	biological_process	38	190	195	20	97.4359	3.53646	0.000946072	0.0631503
GO:0009891	positive regulation of biosynthetic process	biological_process	182	1219	1225	14.9303	99.5102	3.52948	0.000583768	0.0438226
GO:0035303	regulation of dephosphorylation	biological_process	25	111	111	22.5225	100	3.52475	0.00156426	0.0905192
GO:0016605	PML body	cellular_component	19	77	77	24.6753	100	3.52057	0.00194984	0.104121
GO:0006887	exocytosis	biological_process	26	117	117	22.2222	100	3.51821	0.00128788	0.0771665
GO:0044440	endosomal part	cellular_component	46	242	244	19.0083	99.1803	3.51468	0.00120023	0.0739525
GO:0019637	organophosphate metabolic process	biological_process	43	223	224	19.2825	99.5536	3.50009	0.00108714	0.068652
GO:0032403	protein complex binding	molecular_function	55	302	304	18.2119	99.3421	3.49946	0.00110955	0.069778
GO:0031328	positive regulation of cellular biosynthetic process	biological_process	179	1199	1205	14.9291	99.5021	3.49732	0.000734324	0.0522228
GO:0006139	nucleobase, nucleoside, nucleotide and nucleic acid metabolic process	biological_process	403	2943	2980	13.6935	98.7584	3.49651	0.000602145	0.0449218
GO:0002764	immune response-regulating signaling pathway	biological_process	23	100	104	23	96.1538	3.49318	0.00150061	0.0875013
GO:0008047	enzyme activator activity	molecular_function	58	323	325	17.9567	99.3846	3.47747	0.00119228	0.0737614
GO:0032559	adenyl ribonucleotide binding	molecular_function	215	1475	1498	14.5763	98.4646	3.47047	0.000782636	0.0543878
GO:0042577	lipid phosphatase activity	molecular_function	5	11	11	45.4545	100	3.46763	0.00563253	0.229202
GO:0032041	NAD-dependent histone deacetylase activity (H3-K14 specific)	molecular_function	5	11	11	45.4545	100	3.46763	0.00563253	0.229202
GO:0031078	histone deacetylase activity (H3-K14 specific)	molecular_function	5	11	11	45.4545	100	3.46763	0.00563253	0.229202
GO:0001817	regulation of cytokine production	biological_process	61	344	349	17.7326	98.5673	3.46052	0.000965919	0.0635425
GO:0008092	cytoskeletal protein binding	molecular_function	98	604	607	16.2252	99.5058	3.44832	0.00104021	0.0667971
GO:0006644	phospholipid metabolic process	biological_process	39	199	200	19.598	99.5	3.44321	0.0012425	0.0747413
GO:0044422	organelle part	cellular_component	739	5674	5752	13.0243	98.6439	3.44231	0.000646754	0.0475073
GO:0002696	positive regulation of leukocyte activation	biological_process	36	180	184	20	97.8261	3.44129	0.00151097	0.0877687
GO:0046907	intracellular transport	biological_process	109	684	691	15.9357	98.987	3.438	0.000889142	0.0606809
GO:0005524	ATP binding	molecular_function	212	1455	1478	14.5704	98.4438	3.43791	0.000845021	0.0579296
GO:0001932	regulation of protein phosphorylation	biological_process	112	706	715	15.864	98.7413	3.43466	0.00104608	0.0668922
GO:0045580	regulation of T cell differentiation	biological_process	20	84	85	23.8095	98.8235	3.431	0.00180985	0.0987246
GO:0043085	positive regulation of catalytic activity	biological_process	118	750	757	15.7333	99.0753	3.43085	0.000973641	0.0635959
GO:0050681	androgen receptor binding	molecular_function	8	23	23	34.7826	100	3.42658	0.00348941	0.161415
GO:0004437	inositol or phosphatidylinositol phosphatase activity	molecular_function	8	23	23	34.7826	100	3.42658	0.00348941	0.161415
GO:0046638	positive regulation of alpha-beta T cell differentiation	biological_process	10	32	33	31.25	96.9697	3.42207	0.00279276	0.135792
GO:0030554	adenyl nucleotide binding	molecular_function	215	1481	1504	14.5172	98.4707	3.40487	0.000932538	0.0627978
GO:0002757	immune response-activating signal transduction	biological_process	22	96	99	22.9167	96.9697	3.39687	0.00207197	0.108736
GO:0045576	mast cell activation	biological_process	6	15	15	40	100	3.39394	0.00514295	0.214058
GO:0034979	NAD-dependent protein deacetylase activity	molecular_function	6	15	15	40	100	3.39394	0.00514295	0.214058
GO:0015299	solute	molecular_function	6	15	15	40	100	3.39394	0.00514295	0.214058
GO:0046631	alpha-beta T cell activation	biological_process	11	37	37	29.7297	100	3.39296	0.00271465	0.133703
GO:0032663	regulation of interleukin-2 production	biological_process	11	37	37	29.7297	100	3.39296	0.00271465	0.133703
GO:0046854	phosphatidylinositol phosphorylation	biological_process	7	19	19	36.8421	100	3.39279	0.00432314	0.191819
GO:0004407	histone deacetylase activity	molecular_function	7	19	19	36.8421	100	3.39279	0.00432314	0.191819
GO:0031902	late endosome membrane	cellular_component	17	68	68	25	100	3.39092	0.00206427	0.108706
GO:0046635	positive regulation of alpha-beta T cell activation	biological_process	13	47	48	27.6596	97.9167	3.38411	0.00237731	0.121366
GO:0035064	methylated histone residue binding	molecular_function	12	42	43	28.5714	97.6744	3.38221	0.00256541	0.128855
GO:0044431	Golgi apparatus part	cellular_component	93	572	577	16.2587	99.1334	3.37832	0.00122034	0.0745878
GO:0022604	regulation of cell morphogenesis	biological_process	51	280	282	18.2143	99.2908	3.369	0.00141993	0.0834361
GO:0009058	biosynthetic process	biological_process	384	2809	2845	13.6703	98.7346	3.36215	0.000937815	0.0628749
GO:0043232	intracellular non-membrane-bounded organelle	cellular_component	281	1997	2024	14.0711	98.666	3.35719	0.00100149	0.0648583
GO:0043228	non-membrane-bounded organelle	cellular_component	281	1997	2024	14.0711	98.666	3.35719	0.00100149	0.0648583
GO:0070646	protein modification by small protein removal	biological_process	18	74	74	24.3243	100	3.35719	0.00295496	0.140536
GO:0050714	positive regulation of protein secretion	biological_process	18	74	75	24.3243	98.6667	3.35719	0.00295496	0.140536
GO:0008213	protein alkylation	biological_process	18	74	74	24.3243	100	3.35719	0.00295496	0.140536
GO:0006479	protein methylation	biological_process	18	74	74	24.3243	100	3.35719	0.00295496	0.140536
GO:0071378	cellular response to growth hormone stimulus	biological_process	4	8	8	50	100	3.35601	0.00905558	0.31537
GO:0035253	ciliary rootlet	cellular_component	4	8	8	50	100	3.35601	0.00905558	0.31537
GO:0007175	negative regulation of epidermal growth factor receptor activity	biological_process	4	8	8	50	100	3.35601	0.00905558	0.31537
GO:0002327	immature B cell differentiation	biological_process	4	8	8	50	100	3.35601	0.00905558	0.31537
GO:0051129	negative regulation of cellular component organization	biological_process	53	294	297	18.0272	98.9899	3.35313	0.00180972	0.0987246
GO:0097038	perinuclear endoplasmic reticulum	cellular_component	3	5	5	60	100	3.34692	0.0135505	0.382012
GO:0070695	FHF complex	cellular_component	3	5	5	60	100	3.34692	0.0135505	0.382012
GO:0046934	phosphatidylinositol-4,5-bisphosphate 3-kinase activity	molecular_function	3	5	5	60	100	3.34692	0.0135505	0.382012
GO:0045629	negative regulation of T-helper 2 cell differentiation	biological_process	3	5	5	60	100	3.34692	0.0135505	0.382012
GO:0033152	immunoglobulin V(D)J recombination	biological_process	3	5	5	60	100	3.34692	0.0135505	0.382012
GO:0006685	sphingomyelin catabolic process	biological_process	3	5	5	60	100	3.34692	0.0135505	0.382012
GO:0000403	Y-form DNA binding	molecular_function	3	5	5	60	100	3.34692	0.0135505	0.382012
GO:0048583	regulation of response to stimulus	biological_process	257	1813	1841	14.1754	98.4791	3.32741	0.0011693	0.0729327
GO:0090304	nucleic acid metabolic process	biological_process	344	2496	2531	13.7821	98.6171	3.32656	0.00115983	0.0726395
GO:0002274	myeloid leukocyte activation	biological_process	17	69	69	24.6377	100	3.3223	0.00238442	0.121366
GO:0002252	immune effector process	biological_process	48	262	281	18.3206	93.2384	3.31122	0.00187783	0.101437
GO:0018107	peptidyl-threonine phosphorylation	biological_process	10	33	33	30.303	100	3.30628	0.00359058	0.165091
GO:0008088	axon cargo transport	biological_process	10	33	33	30.303	100	3.30628	0.00359058	0.165091
GO:0051246	regulation of protein metabolic process	biological_process	189	1291	1308	14.6398	98.7003	3.3045	0.00130362	0.0774991
GO:0016874	ligase activity	molecular_function	77	462	464	16.6667	99.569	3.30305	0.00162608	0.0928419
GO:0007018	microtubule-based movement	biological_process	29	140	142	20.7143	98.5915	3.29513	0.00221105	0.114846
GO:0048519	negative regulation of biological process	biological_process	375	2746	2782	13.6562	98.706	3.29372	0.00117598	0.0730498
GO:0018108	peptidyl-tyrosine phosphorylation	biological_process	16	64	65	25	98.4615	3.28936	0.00283404	0.136925
GO:0005178	integrin binding	molecular_function	16	64	64	25	100	3.28936	0.00283404	0.136925
GO:0070936	protein K48-linked ubiquitination	biological_process	11	38	38	28.9474	100	3.28879	0.00342061	0.15934
GO:0032451	demethylase activity	molecular_function	8	24	24	33.3333	100	3.27992	0.00470135	0.205014
GO:0016447	somatic recombination of immunoglobulin gene segments	biological_process	8	24	24	33.3333	100	3.27992	0.00470135	0.205014
GO:0001954	positive regulation of cell-matrix adhesion	biological_process	8	24	26	33.3333	92.3077	3.27992	0.00470135	0.205014
GO:0035023	regulation of Rho protein signal transduction	biological_process	19	81	81	23.4568	100	3.27023	0.00277322	0.13571
GO:0016604	nuclear body	cellular_component	50	277	279	18.0505	99.2832	3.26552	0.0018793	0.101437
GO:0042325	regulation of phosphorylation	biological_process	119	768	778	15.4948	98.7147	3.26429	0.00165886	0.0942025
GO:0032268	regulation of cellular protein metabolic process	biological_process	167	1128	1144	14.805	98.6014	3.25296	0.00168237	0.0951822
GO:0044093	positive regulation of molecular function	biological_process	140	925	932	15.1351	99.2489	3.24937	0.00170122	0.0958922
GO:0000209	protein polyubiquitination	biological_process	24	111	111	21.6216	100	3.22943	0.00278566	0.135792
GO:0046627	negative regulation of insulin receptor signaling pathway	biological_process	7	20	20	35	100	3.22525	0.005984	0.232323
GO:0045622	regulation of T-helper cell differentiation	biological_process	7	20	21	35	95.2381	3.22525	0.005984	0.232323
GO:2000514	regulation of CD4-positive, alpha-beta T cell activation	biological_process	9	29	30	31.0345	96.6667	3.22144	0.00473459	0.205873
GO:0045621	positive regulation of lymphocyte differentiation	biological_process	16	65	66	24.6154	98.4848	3.21866	0.00325759	0.153967
GO:0070577	histone acetyl-lysine binding	molecular_function	5	12	12	41.6667	100	3.21462	0.00872872	0.309656
GO:0060416	response to growth hormone stimulus	biological_process	5	12	12	41.6667	100	3.21462	0.00872872	0.309656
GO:0045086	positive regulation of interleukin-2 biosynthetic process	biological_process	5	12	12	41.6667	100	3.21462	0.00872872	0.309656
GO:0033151	V(D)J recombination	biological_process	5	12	12	41.6667	100	3.21462	0.00872872	0.309656
GO:0002863	positive regulation of inflammatory response to antigenic stimulus	biological_process	5	12	12	41.6667	100	3.21462	0.00872872	0.309656
GO:0019904	protein domain specific binding	molecular_function	82	502	504	16.3347	99.6032	3.2128	0.00198796	0.105786
GO:0048041	focal adhesion assembly	biological_process	6	16	16	37.5	100	3.1949	0.00741892	0.274717
GO:0043299	leukocyte degranulation	biological_process	6	16	16	37.5	100	3.1949	0.00741892	0.274717
GO:0042119	neutrophil activation	biological_process	6	16	16	37.5	100	3.1949	0.00741892	0.274717
GO:0031435	mitogen-activated protein kinase kinase kinase binding	molecular_function	6	16	16	37.5	100	3.1949	0.00741892	0.274717
GO:0002287	alpha-beta T cell activation involved in immune response	biological_process	6	16	16	37.5	100	3.1949	0.00741892	0.274717
GO:0032729	positive regulation of interferon-gamma production	biological_process	10	34	34	29.4118	100	3.19468	0.0045588	0.200521
GO:0018105	peptidyl-serine phosphorylation	biological_process	17	71	71	23.9437	100	3.18849	0.00447981	0.197782
GO:0051047	positive regulation of secretion	biological_process	38	200	202	19	99.0099	3.18824	0.00271438	0.133703
GO:0016070	RNA metabolic process	biological_process	293	2111	2143	13.8797	98.5068	3.17424	0.00191391	0.102563
GO:0050776	regulation of immune response	biological_process	58	335	341	17.3134	98.2405	3.1742	0.00264114	0.131789
GO:0005912	adherens junction	cellular_component	36	188	188	19.1489	100	3.15386	0.00293625	0.140536
GO:0002285	lymphocyte activation involved in immune response	biological_process	14	55	57	25.4545	96.4912	3.15339	0.00482513	0.208027
GO:0002250	adaptive immune response	biological_process	14	55	55	25.4545	100	3.15339	0.00482513	0.208027
GO:0003712	transcription cofactor activity	molecular_function	57	329	333	17.3252	98.7988	3.15187	0.00249138	0.126388
GO:0044249	cellular biosynthetic process	biological_process	367	2700	2732	13.5926	98.8287	3.15178	0.00188623	0.101437
GO:0018212	peptidyl-tyrosine modification	biological_process	16	66	67	24.2424	98.5075	3.14923	0.00375385	0.172078
GO:0051493	regulation of cytoskeleton organization	biological_process	47	261	263	18.0077	99.2395	3.14693	0.00265854	0.132223
GO:0050870	positive regulation of T cell activation	biological_process	25	119	122	21.0084	97.541	3.13625	0.00381701	0.174448
GO:0016706	oxidoreductase activity, acting on paired donors, with incorporation or reduction of molecular oxygen, 2-oxoglutarate as one donor, and incorporation of one atom each of oxygen into both donors	molecular_function	12	45	45	26.6667	100	3.10425	0.00477934	0.207227
GO:0006810	transport	biological_process	319	2325	2345	13.7204	99.1471	3.0977	0.00235108	0.120872
GO:0070161	anchoring junction	cellular_component	38	203	203	18.7192	100	3.08754	0.0041027	0.184186
GO:0018210	peptidyl-threonine modification	biological_process	10	35	35	28.5714	100	3.087	0.00572098	0.231563
GO:0035091	phosphatidylinositol binding	molecular_function	29	145	145	20	100	3.08602	0.00404471	0.18212
GO:0018205	peptidyl-lysine modification	biological_process	24	114	114	21.0526	100	3.08398	0.00492413	0.211696
GO:0034330	cell junction organization	biological_process	21	96	96	21.875	100	3.07943	0.00403612	0.18212
GO:0051348	negative regulation of transferase activity	biological_process	31	158	159	19.6203	99.3711	3.07372	0.00402848	0.18212
GO:0050850	positive regulation of calcium-mediated signaling	biological_process	7	21	21	33.3333	100	3.06786	0.00807793	0.293408
GO:0051015	actin filament binding	molecular_function	17	73	74	23.2877	98.6486	3.05902	0.00529059	0.218205
GO:0034641	cellular nitrogen compound metabolic process	biological_process	440	3298	3339	13.3414	98.7721	3.05459	0.00263316	0.131789
GO:0003707	steroid hormone receptor activity	molecular_function	13	51	51	25.4902	100	3.04418	0.00681599	0.259331
GO:2000272	negative regulation of receptor activity	biological_process	4	9	9	44.4444	100	3.04238	0.0147946	0.398511
GO:0051900	regulation of mitochondrial depolarization	biological_process	4	9	9	44.4444	100	3.04238	0.0147946	0.398511
GO:0033623	regulation of integrin activation	biological_process	4	9	9	44.4444	100	3.04238	0.0147946	0.398511
GO:0009164	nucleoside catabolic process	biological_process	4	9	9	44.4444	100	3.04238	0.0147946	0.398511
GO:0051640	organelle localization	biological_process	15	62	62	24.1935	100	3.04006	0.00512904	0.214058
GO:0006807	nitrogen compound metabolic process	biological_process	454	3413	3454	13.3021	98.813	3.03968	0.00274157	0.134593
GO:0042035	regulation of cytokine biosynthetic process	biological_process	19	85	87	22.3529	97.7011	3.03388	0.00589993	0.231825
GO:0006650	glycerophospholipid metabolic process	biological_process	28	140	140	20	100	3.03198	0.00516191	0.214058
GO:0006469	negative regulation of protein kinase activity	biological_process	28	140	141	20	99.2908	3.03198	0.00516191	0.214058
GO:0010921	regulation of phosphatase activity	biological_process	20	91	91	21.978	100	3.02836	0.00499921	0.213118
GO:0002819	regulation of adaptive immune response	biological_process	21	97	99	21.6495	97.9798	3.02641	0.0062868	0.241613
GO:0051020	GTPase binding	molecular_function	27	134	134	20.1493	100	3.01965	0.00448352	0.197782
GO:0000307	cyclin-dependent protein kinase holoenzyme complex	cellular_component	6	17	17	35.2941	100	3.01096	0.0103404	0.345871
GO:0002286	T cell activation involved in immune response	biological_process	8	26	27	30.7692	96.2963	3.00805	0.00806227	0.293408
GO:0051234	establishment of localization	biological_process	324	2376	2397	13.6364	99.1239	3.00069	0.00322369	0.152839
GO:0005925	focal adhesion	cellular_component	25	122	122	20.4918	100	2.99818	0.0066702	0.25506
GO:0050718	positive regulation of interleukin-1 beta secretion	biological_process	5	13	14	38.4615	92.8571	2.98725	0.0128272	0.382012
GO:0050716	positive regulation of interleukin-1 secretion	biological_process	5	13	14	38.4615	92.8571	2.98725	0.0128272	0.382012
GO:0045624	positive regulation of T-helper cell differentiation	biological_process	5	13	14	38.4615	92.8571	2.98725	0.0128272	0.382012
GO:0043325	phosphatidylinositol-3,4-bisphosphate binding	molecular_function	5	13	13	38.4615	100	2.98725	0.0128272	0.382012
GO:0042093	T-helper cell differentiation	biological_process	5	13	13	38.4615	100	2.98725	0.0128272	0.382012
GO:0042059	negative regulation of epidermal growth factor receptor signaling pathway	biological_process	5	13	13	38.4615	100	2.98725	0.0128272	0.382012
GO:0002294	CD4-positive, alpha-beta T cell differentiation involved in immune response	biological_process	5	13	13	38.4615	100	2.98725	0.0128272	0.382012
GO:0008361	regulation of cell size	biological_process	9	31	31	29.0323	100	2.98465	0.00767528	0.2826
GO:0050771	negative regulation of axonogenesis	biological_process	10	36	36	27.7778	100	2.98297	0.00710175	0.268045
GO:0005938	cell cortex	cellular_component	23	110	110	20.9091	100	2.98225	0.00670755	0.255845
GO:0002703	regulation of leukocyte mediated immunity	biological_process	22	104	106	21.1538	98.1132	2.977	0.00551967	0.226511
GO:0005496	steroid binding	molecular_function	15	63	65	23.8095	96.9231	2.96982	0.00901374	0.31537
GO:0016192	vesicle-mediated transport	biological_process	96	617	619	15.5592	99.6769	2.96516	0.00423269	0.188907
GO:0000989	transcription factor binding transcription factor activity	molecular_function	58	344	348	16.8605	98.8506	2.95437	0.00515619	0.214058
GO:2000553	positive regulation of T-helper 2 cell cytokine production	biological_process	2	3	3	66.6667	100	2.95072	0.038288	0.72117
GO:0071317	cellular response to isoquinoline alkaloid	biological_process	2	3	3	66.6667	100	2.95072	0.038288	0.72117
GO:0070644	vitamin D response element binding	molecular_function	2	3	3	66.6667	100	2.95072	0.038288	0.72117
GO:0060074	synapse maturation	biological_process	2	3	3	66.6667	100	2.95072	0.038288	0.72117
GO:0050861	positive regulation of B cell receptor signaling pathway	biological_process	2	3	3	66.6667	100	2.95072	0.038288	0.72117
GO:0050717	positive regulation of interleukin-1 alpha secretion	biological_process	2	3	3	66.6667	100	2.95072	0.038288	0.72117
GO:0050705	regulation of interleukin-1 alpha secretion	biological_process	2	3	3	66.6667	100	2.95072	0.038288	0.72117
GO:0050265	RNA uridylyltransferase activity	molecular_function	2	3	3	66.6667	100	2.95072	0.038288	0.72117
GO:0046633	alpha-beta T cell proliferation	biological_process	2	3	3	66.6667	100	2.95072	0.038288	0.72117
GO:0046102	inosine metabolic process	biological_process	2	3	3	66.6667	100	2.95072	0.038288	0.72117
GO:0045869	negative regulation of retroviral genome replication	biological_process	2	3	3	66.6667	100	2.95072	0.038288	0.72117
GO:0043125	ErbB-3 class receptor binding	molecular_function	2	3	3	66.6667	100	2.95072	0.038288	0.72117
GO:0042500	aspartic endopeptidase activity, intramembrane cleaving	molecular_function	2	3	3	66.6667	100	2.95072	0.038288	0.72117
GO:0042296	ISG15 ligase activity	molecular_function	2	3	3	66.6667	100	2.95072	0.038288	0.72117
GO:0032763	regulation of mast cell cytokine production	biological_process	2	3	3	66.6667	100	2.95072	0.038288	0.72117
GO:0032594	protein transport within lipid bilayer	biological_process	2	3	3	66.6667	100	2.95072	0.038288	0.72117
GO:0032357	oxidized purine DNA binding	molecular_function	2	3	3	66.6667	100	2.95072	0.038288	0.72117
GO:0032356	oxidized DNA binding	molecular_function	2	3	3	66.6667	100	2.95072	0.038288	0.72117
GO:0032206	positive regulation of telomere maintenance	biological_process	2	3	3	66.6667	100	2.95072	0.038288	0.72117
GO:0032142	single guanine insertion binding	molecular_function	2	3	3	66.6667	100	2.95072	0.038288	0.72117
GO:0030730	sequestering of triglyceride	biological_process	2	3	3	66.6667	100	2.95072	0.038288	0.72117
GO:0019961	interferon binding	molecular_function	2	3	3	66.6667	100	2.95072	0.038288	0.72117
GO:0019237	centromeric DNA binding	molecular_function	2	3	3	66.6667	100	2.95072	0.038288	0.72117
GO:0018076	N-terminal peptidyl-lysine acetylation	biological_process	2	3	3	66.6667	100	2.95072	0.038288	0.72117
GO:0017123	Ral GTPase activator activity	molecular_function	2	3	3	66.6667	100	2.95072	0.038288	0.72117
GO:0016939	kinesin II complex	cellular_component	2	3	3	66.6667	100	2.95072	0.038288	0.72117
GO:0016561	protein import into peroxisome matrix, translocation	biological_process	2	3	3	66.6667	100	2.95072	0.038288	0.72117
GO:0016312	inositol bisphosphate phosphatase activity	molecular_function	2	3	3	66.6667	100	2.95072	0.038288	0.72117
GO:0015781	pyrimidine nucleotide-sugar transport	biological_process	2	3	3	66.6667	100	2.95072	0.038288	0.72117
GO:0015165	pyrimidine nucleotide sugar transmembrane transporter activity	molecular_function	2	3	3	66.6667	100	2.95072	0.038288	0.72117
GO:0010996	response to auditory stimulus	biological_process	2	3	3	66.6667	100	2.95072	0.038288	0.72117
GO:0010834	telomere maintenance via telomere shortening	biological_process	2	3	3	66.6667	100	2.95072	0.038288	0.72117
GO:0010818	T cell chemotaxis	biological_process	2	3	3	66.6667	100	2.95072	0.038288	0.72117
GO:0010520	regulation of reciprocal meiotic recombination	biological_process	2	3	3	66.6667	100	2.95072	0.038288	0.72117
GO:0010452	histone H3-K36 methylation	biological_process	2	3	3	66.6667	100	2.95072	0.038288	0.72117
GO:0010424	DNA methylation on cytosine within a CG sequence	biological_process	2	3	3	66.6667	100	2.95072	0.038288	0.72117
GO:0010273	detoxification of copper ion	biological_process	2	3	3	66.6667	100	2.95072	0.038288	0.72117
GO:0008050	female courtship behavior	biological_process	2	3	3	66.6667	100	2.95072	0.038288	0.72117
GO:0003347	epicardial cell to mesenchymal cell transition	biological_process	2	3	3	66.6667	100	2.95072	0.038288	0.72117
GO:0002884	negative regulation of hypersensitivity	biological_process	2	3	3	66.6667	100	2.95072	0.038288	0.72117
GO:0002554	serotonin secretion by platelet	biological_process	2	3	3	66.6667	100	2.95072	0.038288	0.72117
GO:0002331	pre-B cell allelic exclusion	biological_process	2	3	3	66.6667	100	2.95072	0.038288	0.72117
GO:0002315	marginal zone B cell differentiation	biological_process	2	3	3	66.6667	100	2.95072	0.038288	0.72117
GO:0001826	inner cell mass cell differentiation	biological_process	2	3	3	66.6667	100	2.95072	0.038288	0.72117
GO:0001807	regulation of type IV hypersensitivity	biological_process	2	3	3	66.6667	100	2.95072	0.038288	0.72117
GO:0001302	replicative cell aging	biological_process	2	3	3	66.6667	100	2.95072	0.038288	0.72117
GO:0001032	RNA polymerase III type 3 promoter DNA binding	molecular_function	2	3	3	66.6667	100	2.95072	0.038288	0.72117
GO:0001031	RNA polymerase III type 2 promoter DNA binding	molecular_function	2	3	3	66.6667	100	2.95072	0.038288	0.72117
GO:0001030	RNA polymerase III type 1 promoter DNA binding	molecular_function	2	3	3	66.6667	100	2.95072	0.038288	0.72117
GO:0009966	regulation of signal transduction	biological_process	198	1392	1415	14.2241	98.3746	2.94199	0.00389306	0.177391
GO:0032846	positive regulation of homeostatic process	biological_process	14	58	58	24.1379	100	2.92691	0.00704098	0.266559
GO:0050671	positive regulation of lymphocyte proliferation	biological_process	20	93	95	21.5054	97.8947	2.91985	0.00867143	0.309656
GO:0046834	lipid phosphorylation	biological_process	7	22	22	31.8182	100	2.91949	0.010665	0.348707
GO:0045028	purinergic nucleotide receptor activity, G-protein coupled	molecular_function	7	22	22	31.8182	100	2.91949	0.010665	0.348707
GO:0033558	protein deacetylase activity	molecular_function	7	22	22	31.8182	100	2.91949	0.010665	0.348707
GO:0007127	meiosis I	biological_process	7	22	22	31.8182	100	2.91949	0.010665	0.348707
GO:0001608	nucleotide receptor activity, G-protein coupled	molecular_function	7	22	22	31.8182	100	2.91949	0.010665	0.348707
GO:0070569	uridylyltransferase activity	molecular_function	3	6	6	50	100	2.90625	0.0247423	0.552941
GO:0070567	cytidylyltransferase activity	molecular_function	3	6	6	50	100	2.90625	0.0247423	0.552941
GO:0060373	regulation of ventricular cardiomyocyte membrane depolarization	biological_process	3	6	6	50	100	2.90625	0.0247423	0.552941
GO:0051901	positive regulation of mitochondrial depolarization	biological_process	3	6	6	50	100	2.90625	0.0247423	0.552941
GO:0051895	negative regulation of focal adhesion assembly	biological_process	3	6	6	50	100	2.90625	0.0247423	0.552941
GO:0050862	positive regulation of T cell receptor signaling pathway	biological_process	3	6	6	50	100	2.90625	0.0247423	0.552941
GO:0032454	histone demethylase activity (H3-K9 specific)	molecular_function	3	6	6	50	100	2.90625	0.0247423	0.552941
GO:0031642	negative regulation of myelination	biological_process	3	6	6	50	100	2.90625	0.0247423	0.552941
GO:0030575	nuclear body organization	biological_process	3	6	6	50	100	2.90625	0.0247423	0.552941
GO:0021695	cerebellar cortex development	biological_process	3	6	6	50	100	2.90625	0.0247423	0.552941
GO:0016308	1-phosphatidylinositol-4-phosphate 5-kinase activity	molecular_function	3	6	6	50	100	2.90625	0.0247423	0.552941
GO:0010831	positive regulation of myotube differentiation	biological_process	3	6	6	50	100	2.90625	0.0247423	0.552941
GO:0032318	regulation of Ras GTPase activity	biological_process	29	150	154	19.3333	97.4026	2.88487	0.00702511	0.266559
GO:0032436	positive regulation of proteasomal ubiquitin-dependent protein catabolic process	biological_process	10	37	37	27.027	100	2.88236	0.00872661	0.309656
GO:0046626	regulation of insulin receptor signaling pathway	biological_process	8	27	27	29.6296	100	2.88155	0.0102976	0.345871
GO:0043370	regulation of CD4-positive, alpha-beta T cell differentiation	biological_process	8	27	28	29.6296	96.4286	2.88155	0.0102976	0.345871
GO:0035591	signaling adaptor activity	molecular_function	8	27	27	29.6296	100	2.88155	0.0102976	0.345871
GO:0034109	homotypic cell-cell adhesion	biological_process	8	27	27	29.6296	100	2.88155	0.0102976	0.345871
GO:0010812	negative regulation of cell-substrate adhesion	biological_process	8	27	27	29.6296	100	2.88155	0.0102976	0.345871
GO:0031252	cell leading edge	cellular_component	9	32	32	28.125	100	2.8731	0.00958583	0.331561
GO:0031060	regulation of histone methylation	biological_process	9	32	32	28.125	100	2.8731	0.00958583	0.331561
GO:0032946	positive regulation of mononuclear cell proliferation	biological_process	20	94	96	21.2766	97.9167	2.86659	0.00905449	0.31537
GO:0005794	Golgi apparatus	cellular_component	99	645	651	15.3488	99.0783	2.86542	0.0051919	0.214716
GO:0033673	negative regulation of kinase activity	biological_process	29	151	152	19.2053	99.3421	2.84554	0.00733254	0.274717
GO:0045076	regulation of interleukin-2 biosynthetic process	biological_process	6	18	18	33.3333	100	2.84008	0.0139929	0.382333
GO:0043015	gamma-tubulin binding	molecular_function	6	18	18	33.3333	100	2.84008	0.0139929	0.382333
GO:0032731	positive regulation of interleukin-1 beta production	biological_process	6	18	19	33.3333	94.7368	2.84008	0.0139929	0.382333
GO:0031641	regulation of myelination	biological_process	6	18	18	33.3333	100	2.84008	0.0139929	0.382333
GO:0044430	cytoskeletal part	cellular_component	175	1225	1245	14.2857	98.3936	2.81694	0.00604307	0.234019
GO:0032880	regulation of protein localization	biological_process	60	364	367	16.4835	99.1826	2.81538	0.0066478	0.254844
GO:0023051	regulation of signaling	biological_process	227	1630	1654	13.9264	98.549	2.81474	0.00570105	0.231371
GO:0044428	nuclear part	cellular_component	297	2183	2203	13.6051	99.0921	2.81329	0.00552175	0.226511
GO:0044262	cellular carbohydrate metabolic process	biological_process	71	443	445	16.0271	99.5506	2.81062	0.00711545	0.268045
GO:0050768	negative regulation of neurogenesis	biological_process	19	89	91	21.3483	97.8022	2.81001	0.0119686	0.377026
GO:0002822	regulation of adaptive immune response based on somatic recombination of immune receptors built from immunoglobulin superfamily domains	biological_process	19	89	91	21.3483	97.8022	2.81001	0.0119686	0.377026
GO:0010811	positive regulation of cell-substrate adhesion	biological_process	13	54	56	24.0741	96.4286	2.80932	0.00971787	0.333851
GO:0004879	ligand-dependent nuclear receptor activity	molecular_function	13	54	54	24.0741	100	2.80932	0.00971787	0.333851
GO:0050708	regulation of protein secretion	biological_process	24	120	122	20	98.3607	2.8057	0.0096222	0.332064
GO:0045595	regulation of cell differentiation	biological_process	144	988	1000	14.5749	98.8	2.80358	0.00624451	0.240595
GO:0018024	histone-lysine N-methyltransferase activity	molecular_function	10	38	38	26.3158	100	2.78495	0.0106216	0.348707
GO:0006513	protein monoubiquitination	biological_process	10	38	38	26.3158	100	2.78495	0.0106216	0.348707
GO:0050706	regulation of interleukin-1 beta secretion	biological_process	5	14	15	35.7143	93.3333	2.78101	0.0180514	0.463143
GO:0005942	phosphatidylinositol 3-kinase complex	cellular_component	5	14	15	35.7143	93.3333	2.78101	0.0180514	0.463143
GO:0001784	phosphotyrosine binding	molecular_function	5	14	15	35.7143	93.3333	2.78101	0.0180514	0.463143
GO:0015844	monoamine transport	biological_process	7	23	23	30.4348	100	2.77918	0.0138044	0.382012
GO:0002828	regulation of type 2 immune response	biological_process	7	23	24	30.4348	95.8333	2.77918	0.0138044	0.382012
GO:0005924	cell-substrate adherens junction	cellular_component	25	127	127	19.685	100	2.77638	0.00841859	0.303608
GO:0090313	regulation of protein targeting to membrane	biological_process	4	10	10	40	100	2.7708	0.0223911	0.53496
GO:0048551	metalloenzyme inhibitor activity	molecular_function	4	10	10	40	100	2.7708	0.0223911	0.53496
GO:0046970	NAD-dependent histone deacetylase activity (H4-K16 specific)	molecular_function	4	10	10	40	100	2.7708	0.0223911	0.53496
GO:0045628	regulation of T-helper 2 cell differentiation	biological_process	4	10	10	40	100	2.7708	0.0223911	0.53496
GO:0040023	establishment of nucleus localization	biological_process	4	10	11	40	90.9091	2.7708	0.0223911	0.53496
GO:0032703	negative regulation of interleukin-2 production	biological_process	4	10	10	40	100	2.7708	0.0223911	0.53496
GO:0030897	HOPS complex	cellular_component	4	10	10	40	100	2.7708	0.0223911	0.53496
GO:0008191	metalloendopeptidase inhibitor activity	molecular_function	4	10	10	40	100	2.7708	0.0223911	0.53496
GO:0002883	regulation of hypersensitivity	biological_process	4	10	10	40	100	2.7708	0.0223911	0.53496
GO:0016358	dendrite development	biological_process	9	33	33	27.2727	100	2.76567	0.011834	0.375997
GO:0007041	lysosomal transport	biological_process	9	33	33	27.2727	100	2.76567	0.011834	0.375997
GO:0051347	positive regulation of transferase activity	biological_process	58	352	357	16.4773	98.5994	2.7641	0.00750745	0.27732
GO:0045860	positive regulation of protein kinase activity	biological_process	53	317	321	16.7192	98.7539	2.75555	0.00820692	0.297384
GO:0007163	establishment or maintenance of cell polarity	biological_process	17	78	81	21.7949	96.2963	2.75254	0.0120361	0.377685
GO:0046488	phosphatidylinositol metabolic process	biological_process	18	84	84	21.4286	100	2.75248	0.0101083	0.34493
GO:0030055	cell-substrate junction	cellular_component	26	134	134	19.403	100	2.75071	0.0099166	0.339912
GO:0043087	regulation of GTPase activity	biological_process	37	207	211	17.8744	98.1043	2.73904	0.00897964	0.31537
GO:0000166	nucleotide binding	molecular_function	318	2359	2413	13.4803	97.7621	2.73861	0.00729522	0.274138
GO:2000570	positive regulation of T-helper 2 cell activation	biological_process	1	1	1	100	100	2.7379	0.117701	0.921448
GO:2000569	regulation of T-helper 2 cell activation	biological_process	1	1	1	100	100	2.7379	0.117701	0.921448
GO:2000526	positive regulation of glycoprotein biosynthetic process involved in immunological synapse formation	biological_process	1	1	1	100	100	2.7379	0.117701	0.921448
GO:2000466	negative regulation of glycogen (starch) synthase activity	biological_process	1	1	1	100	100	2.7379	0.117701	0.921448
GO:2000464	positive regulation of astrocyte chemotaxis	biological_process	1	1	1	100	100	2.7379	0.117701	0.921448
GO:2000458	regulation of astrocyte chemotaxis	biological_process	1	1	1	100	100	2.7379	0.117701	0.921448
GO:2000451	positive regulation of CD8-positive, alpha-beta T cell extravasation	biological_process	1	1	1	100	100	2.7379	0.117701	0.921448
GO:2000449	regulation of CD8-positive, alpha-beta T cell extravasation	biological_process	1	1	1	100	100	2.7379	0.117701	0.921448
GO:2000439	positive regulation of monocyte extravasation	biological_process	1	1	1	100	100	2.7379	0.117701	0.921448
GO:2000420	negative regulation of eosinophil extravasation	biological_process	1	1	1	100	100	2.7379	0.117701	0.921448
GO:2000419	regulation of eosinophil extravasation	biological_process	1	1	1	100	100	2.7379	0.117701	0.921448
GO:2000417	negative regulation of eosinophil migration	biological_process	1	1	1	100	100	2.7379	0.117701	0.921448
GO:2000409	positive regulation of T cell extravasation	biological_process	1	1	1	100	100	2.7379	0.117701	0.921448
GO:2000407	regulation of T cell extravasation	biological_process	1	1	1	100	100	2.7379	0.117701	0.921448
GO:0097045	phosphatidylserine exposure on blood platelet	biological_process	1	1	1	100	100	2.7379	0.117701	0.921448
GO:0097022	lymphocyte migration into lymph node	biological_process	1	1	1	100	100	2.7379	0.117701	0.921448
GO:0090340	positive regulation of secretion of lysosomal enzymes	biological_process	1	1	1	100	100	2.7379	0.117701	0.921448
GO:0090187	positive regulation of pancreatic juice secretion	biological_process	1	1	1	100	100	2.7379	0.117701	0.921448
GO:0090108	positive regulation of high-density lipoprotein particle assembly	biological_process	1	1	1	100	100	2.7379	0.117701	0.921448
GO:0090071	negative regulation of ribosome biogenesis	biological_process	1	1	1	100	100	2.7379	0.117701	0.921448
GO:0090044	positive regulation of tubulin deacetylation	biological_process	1	1	1	100	100	2.7379	0.117701	0.921448
GO:0090038	negative regulation of protein kinase C signaling cascade	biological_process	1	1	1	100	100	2.7379	0.117701	0.921448
GO:0085032	modulation by symbiont of host I-kappaB kinase/NF-kappaB cascade	biological_process	1	1	1	100	100	2.7379	0.117701	0.921448
GO:0080048	GDP-D-glucose phosphorylase activity	molecular_function	1	1	1	100	100	2.7379	0.117701	0.921448
GO:0072572	poly-ADP-D-ribose binding	molecular_function	1	1	1	100	100	2.7379	0.117701	0.921448
GO:0072570	ADP-D-ribose binding	molecular_function	1	1	1	100	100	2.7379	0.117701	0.921448
GO:0072541	peroxynitrite reductase activity	molecular_function	1	1	1	100	100	2.7379	0.117701	0.921448
GO:0072517	host cell viral assembly compartment	cellular_component	1	1	1	100	100	2.7379	0.117701	0.921448
GO:0072386	plus-end-directed organelle transport along microtubule	biological_process	1	1	1	100	100	2.7379	0.117701	0.921448
GO:0072383	plus-end-directed vesicle transport along microtubule	biological_process	1	1	1	100	100	2.7379	0.117701	0.921448
GO:0072334	UDP-galactose transmembrane transport	biological_process	1	1	1	100	100	2.7379	0.117701	0.921448
GO:0072274	metanephric glomerular basement membrane development	biological_process	1	1	1	100	100	2.7379	0.117701	0.921448
GO:0071909	determination of stomach left/right asymmetry	biological_process	1	1	1	100	100	2.7379	0.117701	0.921448
GO:0071908	determination of intestine left/right asymmetry	biological_process	1	1	1	100	100	2.7379	0.117701	0.921448
GO:0071621	granulocyte chemotaxis	biological_process	1	1	1	100	100	2.7379	0.117701	0.921448
GO:0071477	cellular hypotonic salinity response	biological_process	1	1	1	100	100	2.7379	0.117701	0.921448
GO:0071404	cellular response to low-density lipoprotein particle stimulus	biological_process	1	1	1	100	100	2.7379	0.117701	0.921448
GO:0071105	response to interleukin-11	biological_process	1	1	1	100	100	2.7379	0.117701	0.921448
GO:0070985	TFIIK complex	cellular_component	1	1	1	100	100	2.7379	0.117701	0.921448
GO:0070869	heterochromatin formation involved in chromatin silencing	biological_process	1	1	1	100	100	2.7379	0.117701	0.921448
GO:0070868	heterochromatin organization involved in chromatin silencing	biological_process	1	1	1	100	100	2.7379	0.117701	0.921448
GO:0070860	RNA polymerase I core factor complex	cellular_component	1	1	1	100	100	2.7379	0.117701	0.921448
GO:0070826	paraferritin complex	cellular_component	1	1	1	100	100	2.7379	0.117701	0.921448
GO:0070627	ferrous iron import	biological_process	1	1	1	100	100	2.7379	0.117701	0.921448
GO:0070625	zymogen granule exocytosis	biological_process	1	1	1	100	100	2.7379	0.117701	0.921448
GO:0070560	protein secretion by platelet	biological_process	1	1	1	100	100	2.7379	0.117701	0.921448
GO:0070438	mTOR-FKBP12-rapamycin complex	cellular_component	1	1	1	100	100	2.7379	0.117701	0.921448
GO:0070383	DNA cytosine deamination	biological_process	1	1	1	100	100	2.7379	0.117701	0.921448
GO:0070283	radical SAM enzyme activity	molecular_function	1	1	1	100	100	2.7379	0.117701	0.921448
GO:0070267	oncosis	biological_process	1	1	1	100	100	2.7379	0.117701	0.921448
GO:0070194	synaptonemal complex disassembly	biological_process	1	1	1	100	100	2.7379	0.117701	0.921448
GO:0070164	negative regulation of adiponectin secretion	biological_process	1	1	1	100	100	2.7379	0.117701	0.921448
GO:0070140	SUMO-specific isopeptidase activity	molecular_function	1	1	1	100	100	2.7379	0.117701	0.921448
GO:0070138	small conjugating protein-specific isopeptidase activity	molecular_function	1	1	1	100	100	2.7379	0.117701	0.921448
GO:0070122	isopeptidase activity	molecular_function	1	1	1	100	100	2.7379	0.117701	0.921448
GO:0070105	positive regulation of interleukin-6-mediated signaling pathway	biological_process	1	1	1	100	100	2.7379	0.117701	0.921448
GO:0061358	negative regulation of Wnt protein secretion	biological_process	1	1	1	100	100	2.7379	0.117701	0.921448
GO:0061356	regulation of Wnt protein secretion	biological_process	1	1	1	100	100	2.7379	0.117701	0.921448
GO:0060912	cardiac cell fate specification	biological_process	1	1	1	100	100	2.7379	0.117701	0.921448
GO:0060853	Notch signaling pathway involved in arterial endothelial cell fate commitment	biological_process	1	1	1	100	100	2.7379	0.117701	0.921448
GO:0060846	blood vessel endothelial cell fate commitment	biological_process	1	1	1	100	100	2.7379	0.117701	0.921448
GO:0060844	arterial endothelial cell fate commitment	biological_process	1	1	1	100	100	2.7379	0.117701	0.921448
GO:0060839	endothelial cell fate commitment	biological_process	1	1	1	100	100	2.7379	0.117701	0.921448
GO:0060785	regulation of apoptosis involved in tissue homeostasis	biological_process	1	1	1	100	100	2.7379	0.117701	0.921448
GO:0060630	regulation of M/G1 transition of mitotic cell cycle	biological_process	1	1	1	100	100	2.7379	0.117701	0.921448
GO:0060407	negative regulation of penile erection	biological_process	1	1	1	100	100	2.7379	0.117701	0.921448
GO:0060305	regulation of cell diameter	biological_process	1	1	1	100	100	2.7379	0.117701	0.921448
GO:0060175	brain-derived neurotrophic factor receptor activity	molecular_function	1	1	1	100	100	2.7379	0.117701	0.921448
GO:0060169	negative regulation of adenosine receptor signaling pathway	biological_process	1	1	1	100	100	2.7379	0.117701	0.921448
GO:0060156	milk ejection	biological_process	1	1	1	100	100	2.7379	0.117701	0.921448
GO:0055131	C3HC4-type RING finger domain binding	molecular_function	1	1	1	100	100	2.7379	0.117701	0.921448
GO:0052629	phosphatidylinositol-3,5-bisphosphate 3-phosphatase activity	molecular_function	1	1	1	100	100	2.7379	0.117701	0.921448
GO:0052381	tRNA dimethylallyltransferase activity	molecular_function	1	1	1	100	100	2.7379	0.117701	0.921448
GO:0052250	modulation of signal transduction pathway in other organism involved in symbiotic interaction	biological_process	1	1	1	100	100	2.7379	0.117701	0.921448
GO:0052027	modulation by symbiont of host signal transduction pathway	biological_process	1	1	1	100	100	2.7379	0.117701	0.921448
GO:0051800	phosphatidylinositol-3,4-bisphosphate 3-phosphatase activity	molecular_function	1	1	1	100	100	2.7379	0.117701	0.921448
GO:0051717	inositol-1,3,4,5-tetrakisphosphate 3-phosphatase activity	molecular_function	1	1	1	100	100	2.7379	0.117701	0.921448
GO:0051660	establishment of centrosome localization	biological_process	1	1	1	100	100	2.7379	0.117701	0.921448
GO:0051562	reduction of mitochondrial calcium ion concentration	biological_process	1	1	1	100	100	2.7379	0.117701	0.921448
GO:0051435	BH4 domain binding	molecular_function	1	1	1	100	100	2.7379	0.117701	0.921448
GO:0051164	L-xylitol metabolic process	biological_process	1	1	1	100	100	2.7379	0.117701	0.921448
GO:0051160	L-xylitol catabolic process	biological_process	1	1	1	100	100	2.7379	0.117701	0.921448
GO:0051127	positive regulation of actin nucleation	biological_process	1	1	1	100	100	2.7379	0.117701	0.921448
GO:0051102	DNA ligation involved in DNA recombination	biological_process	1	1	1	100	100	2.7379	0.117701	0.921448
GO:0051039	positive regulation of transcription during meiosis	biological_process	1	1	1	100	100	2.7379	0.117701	0.921448
GO:0051037	regulation of transcription during meiosis	biological_process	1	1	1	100	100	2.7379	0.117701	0.921448
GO:0050760	negative regulation of thymidylate synthase biosynthetic process	biological_process	1	1	1	100	100	2.7379	0.117701	0.921448
GO:0050758	regulation of thymidylate synthase biosynthetic process	biological_process	1	1	1	100	100	2.7379	0.117701	0.921448
GO:0050698	proteoglycan sulfotransferase activity	molecular_function	1	1	1	100	100	2.7379	0.117701	0.921448
GO:0050668	positive regulation of homocysteine metabolic process	biological_process	1	1	1	100	100	2.7379	0.117701	0.921448
GO:0050666	regulation of homocysteine metabolic process	biological_process	1	1	1	100	100	2.7379	0.117701	0.921448
GO:0050613	delta14-sterol reductase activity	molecular_function	1	1	1	100	100	2.7379	0.117701	0.921448
GO:0050480	imidazolonepropionase activity	molecular_function	1	1	1	100	100	2.7379	0.117701	0.921448
GO:0050479	glyceryl-ether monooxygenase activity	molecular_function	1	1	1	100	100	2.7379	0.117701	0.921448
GO:0050429	calcium-dependent phospholipase C activity	molecular_function	1	1	1	100	100	2.7379	0.117701	0.921448
GO:0050354	triokinase activity	molecular_function	1	1	1	100	100	2.7379	0.117701	0.921448
GO:0050353	trimethyllysine dioxygenase activity	molecular_function	1	1	1	100	100	2.7379	0.117701	0.921448
GO:0050290	sphingomyelin phosphodiesterase D activity	molecular_function	1	1	1	100	100	2.7379	0.117701	0.921448
GO:0050200	plasmalogen synthase activity	molecular_function	1	1	1	100	100	2.7379	0.117701	0.921448
GO:0050031	L-pipecolate oxidase activity	molecular_function	1	1	1	100	100	2.7379	0.117701	0.921448
GO:0048682	sprouting of injured axon	biological_process	1	1	1	100	100	2.7379	0.117701	0.921448
GO:0048677	axon extension involved in regeneration	biological_process	1	1	1	100	100	2.7379	0.117701	0.921448
GO:0048676	axon extension involved in development	biological_process	1	1	1	100	100	2.7379	0.117701	0.921448
GO:0048499	synaptic vesicle membrane organization	biological_process	1	1	1	100	100	2.7379	0.117701	0.921448
GO:0048403	brain-derived neurotrophic factor binding	molecular_function	1	1	1	100	100	2.7379	0.117701	0.921448
GO:0048270	methionine adenosyltransferase regulator activity	molecular_function	1	1	1	100	100	2.7379	0.117701	0.921448
GO:0048269	methionine adenosyltransferase complex	cellular_component	1	1	1	100	100	2.7379	0.117701	0.921448
GO:0048244	phytanoyl-CoA dioxygenase activity	molecular_function	1	1	1	100	100	2.7379	0.117701	0.921448
GO:0048243	norepinephrine secretion	biological_process	1	1	1	100	100	2.7379	0.117701	0.921448
GO:0048242	epinephrine secretion	biological_process	1	1	1	100	100	2.7379	0.117701	0.921448
GO:0047936	glucose 1-dehydrogenase [NAD(P)] activity	molecular_function	1	1	1	100	100	2.7379	0.117701	0.921448
GO:0047837	D-xylose 1-dehydrogenase (NADP+) activity	molecular_function	1	1	1	100	100	2.7379	0.117701	0.921448
GO:0047598	7-dehydrocholesterol reductase activity	molecular_function	1	1	1	100	100	2.7379	0.117701	0.921448
GO:0047390	glycerophosphocholine cholinephosphodiesterase activity	molecular_function	1	1	1	100	100	2.7379	0.117701	0.921448
GO:0047115	trans-1,2-dihydrobenzene-1,2-diol dehydrogenase activity	molecular_function	1	1	1	100	100	2.7379	0.117701	0.921448
GO:0047066	phospholipid-hydroperoxide glutathione peroxidase activity	molecular_function	1	1	1	100	100	2.7379	0.117701	0.921448
GO:0046712	GDP catabolic process	biological_process	1	1	1	100	100	2.7379	0.117701	0.921448
GO:0046710	GDP metabolic process	biological_process	1	1	1	100	100	2.7379	0.117701	0.921448
GO:0046624	sphingolipid transporter activity	molecular_function	1	1	1	100	100	2.7379	0.117701	0.921448
GO:0046587	positive regulation of calcium-dependent cell-cell adhesion	biological_process	1	1	1	100	100	2.7379	0.117701	0.921448
GO:0046586	regulation of calcium-dependent cell-cell adhesion	biological_process	1	1	1	100	100	2.7379	0.117701	0.921448
GO:0046444	FMN metabolic process	biological_process	1	1	1	100	100	2.7379	0.117701	0.921448
GO:0046399	glucuronate biosynthetic process	biological_process	1	1	1	100	100	2.7379	0.117701	0.921448
GO:0046379	extracellular polysaccharide metabolic process	biological_process	1	1	1	100	100	2.7379	0.117701	0.921448
GO:0046111	xanthine biosynthetic process	biological_process	1	1	1	100	100	2.7379	0.117701	0.921448
GO:0046108	uridine metabolic process	biological_process	1	1	1	100	100	2.7379	0.117701	0.921448
GO:0046092	deoxycytidine metabolic process	biological_process	1	1	1	100	100	2.7379	0.117701	0.921448
GO:0046090	deoxyadenosine metabolic process	biological_process	1	1	1	100	100	2.7379	0.117701	0.921448
GO:0046086	adenosine biosynthetic process	biological_process	1	1	1	100	100	2.7379	0.117701	0.921448
GO:0046067	dGDP catabolic process	biological_process	1	1	1	100	100	2.7379	0.117701	0.921448
GO:0046066	dGDP metabolic process	biological_process	1	1	1	100	100	2.7379	0.117701	0.921448
GO:0046061	dATP catabolic process	biological_process	1	1	1	100	100	2.7379	0.117701	0.921448
GO:0046057	dADP catabolic process	biological_process	1	1	1	100	100	2.7379	0.117701	0.921448
GO:0046056	dADP metabolic process	biological_process	1	1	1	100	100	2.7379	0.117701	0.921448
GO:0046014	negative regulation of T cell homeostatic proliferation	biological_process	1	1	1	100	100	2.7379	0.117701	0.921448
GO:0045556	positive regulation of TRAIL biosynthetic process	biological_process	1	1	1	100	100	2.7379	0.117701	0.921448
GO:0045554	regulation of TRAIL biosynthetic process	biological_process	1	1	1	100	100	2.7379	0.117701	0.921448
GO:0045509	interleukin-27 receptor activity	molecular_function	1	1	1	100	100	2.7379	0.117701	0.921448
GO:0045503	dynein light chain binding	molecular_function	1	1	1	100	100	2.7379	0.117701	0.921448
GO:0045234	protein palmitoleylation	biological_process	1	1	1	100	100	2.7379	0.117701	0.921448
GO:0045226	extracellular polysaccharide biosynthetic process	biological_process	1	1	1	100	100	2.7379	0.117701	0.921448
GO:0045160	myosin I complex	cellular_component	1	1	1	100	100	2.7379	0.117701	0.921448
GO:0045128	negative regulation of reciprocal meiotic recombination	biological_process	1	1	1	100	100	2.7379	0.117701	0.921448
GO:0045081	negative regulation of interleukin-10 biosynthetic process	biological_process	1	1	1	100	100	2.7379	0.117701	0.921448
GO:0045065	cytotoxic T cell differentiation	biological_process	1	1	1	100	100	2.7379	0.117701	0.921448
GO:0045062	extrathymic T cell selection	biological_process	1	1	1	100	100	2.7379	0.117701	0.921448
GO:0044337	canonical Wnt receptor signaling pathway involved in positive regulation of apoptosis	biological_process	1	1	1	100	100	2.7379	0.117701	0.921448
GO:0044330	canonical Wnt receptor signaling pathway involved in positive regulation of wound healing	biological_process	1	1	1	100	100	2.7379	0.117701	0.921448
GO:0044329	canonical Wnt receptor signaling pathway involved in positive regulation of cell-cell adhesion	biological_process	1	1	1	100	100	2.7379	0.117701	0.921448
GO:0044328	canonical Wnt receptor signaling pathway involved in positive regulation of endothelial cell migration	biological_process	1	1	1	100	100	2.7379	0.117701	0.921448
GO:0044266	multicellular organismal macromolecule catabolic process	biological_process	1	1	1	100	100	2.7379	0.117701	0.921448
GO:0044254	multicellular organismal protein catabolic process	biological_process	1	1	1	100	100	2.7379	0.117701	0.921448
GO:0044140	negative regulation of growth of symbiont on or near host surface	biological_process	1	1	1	100	100	2.7379	0.117701	0.921448
GO:0044139	modulation of growth of symbiont on or near host	biological_process	1	1	1	100	100	2.7379	0.117701	0.921448
GO:0043924	suramin binding	molecular_function	1	1	1	100	100	2.7379	0.117701	0.921448
GO:0043795	glyceraldehyde oxidoreductase activity	molecular_function	1	1	1	100	100	2.7379	0.117701	0.921448
GO:0043697	cell dedifferentiation	biological_process	1	1	1	100	100	2.7379	0.117701	0.921448
GO:0043696	dedifferentiation	biological_process	1	1	1	100	100	2.7379	0.117701	0.921448
GO:0043610	regulation of carbohydrate utilization	biological_process	1	1	1	100	100	2.7379	0.117701	0.921448
GO:0043423	3-phosphoinositide-dependent protein kinase binding	molecular_function	1	1	1	100	100	2.7379	0.117701	0.921448
GO:0043402	glucocorticoid mediated signaling pathway	biological_process	1	1	1	100	100	2.7379	0.117701	0.921448
GO:0043316	cytotoxic T cell degranulation	biological_process	1	1	1	100	100	2.7379	0.117701	0.921448
GO:0043310	negative regulation of eosinophil degranulation	biological_process	1	1	1	100	100	2.7379	0.117701	0.921448
GO:0042938	dipeptide transport	biological_process	1	1	1	100	100	2.7379	0.117701	0.921448
GO:0042936	dipeptide transporter activity	molecular_function	1	1	1	100	100	2.7379	0.117701	0.921448
GO:0042895	antibiotic transporter activity	molecular_function	1	1	1	100	100	2.7379	0.117701	0.921448
GO:0042843	D-xylose catabolic process	biological_process	1	1	1	100	100	2.7379	0.117701	0.921448
GO:0042827	platelet dense granule	cellular_component	1	1	1	100	100	2.7379	0.117701	0.921448
GO:0042779	tRNA 3'-trailer cleavage	biological_process	1	1	1	100	100	2.7379	0.117701	0.921448
GO:0042599	lamellar body	cellular_component	1	1	1	100	100	2.7379	0.117701	0.921448
GO:0042539	hypotonic salinity response	biological_process	1	1	1	100	100	2.7379	0.117701	0.921448
GO:0042284	sphingolipid delta-4 desaturase activity	molecular_function	1	1	1	100	100	2.7379	0.117701	0.921448
GO:0042161	lipoprotein oxidation	biological_process	1	1	1	100	100	2.7379	0.117701	0.921448
GO:0042160	lipoprotein modification	biological_process	1	1	1	100	100	2.7379	0.117701	0.921448
GO:0042103	positive regulation of T cell homeostatic proliferation	biological_process	1	1	1	100	100	2.7379	0.117701	0.921448
GO:0042092	type 2 immune response	biological_process	1	1	1	100	100	2.7379	0.117701	0.921448
GO:0042008	interleukin-18 receptor activity	molecular_function	1	1	1	100	100	2.7379	0.117701	0.921448
GO:0035758	chemokine (C-C motif) ligand 21 binding	molecular_function	1	1	1	100	100	2.7379	0.117701	0.921448
GO:0035757	chemokine (C-C motif) ligand 19 binding	molecular_function	1	1	1	100	100	2.7379	0.117701	0.921448
GO:0035717	chemokine (C-C motif) ligand 7 binding	molecular_function	1	1	1	100	100	2.7379	0.117701	0.921448
GO:0035716	chemokine (C-C motif) ligand 12 binding	molecular_function	1	1	1	100	100	2.7379	0.117701	0.921448
GO:0035715	chemokine (C-C motif) ligand 2 binding	molecular_function	1	1	1	100	100	2.7379	0.117701	0.921448
GO:0035705	T-helper 17 cell chemotaxis	biological_process	1	1	1	100	100	2.7379	0.117701	0.921448
GO:0035704	helper T cell chemotaxis	biological_process	1	1	1	100	100	2.7379	0.117701	0.921448
GO:0035655	interleukin-18-mediated signaling pathway	biological_process	1	1	1	100	100	2.7379	0.117701	0.921448
GO:0035638	signal maturation	biological_process	1	1	1	100	100	2.7379	0.117701	0.921448
GO:0035620	ceramide transporter activity	molecular_function	1	1	1	100	100	2.7379	0.117701	0.921448
GO:0035617	stress granule disassembly	biological_process	1	1	1	100	100	2.7379	0.117701	0.921448
GO:0035611	protein branching point deglutamylation	biological_process	1	1	1	100	100	2.7379	0.117701	0.921448
GO:0035505	positive regulation of myosin light chain kinase activity	biological_process	1	1	1	100	100	2.7379	0.117701	0.921448
GO:0035504	regulation of myosin light chain kinase activity	biological_process	1	1	1	100	100	2.7379	0.117701	0.921448
GO:0035441	cell migration involved in vasculogenesis	biological_process	1	1	1	100	100	2.7379	0.117701	0.921448
GO:0035409	histone H3-Y41 phosphorylation	biological_process	1	1	1	100	100	2.7379	0.117701	0.921448
GO:0035406	histone-tyrosine phosphorylation	biological_process	1	1	1	100	100	2.7379	0.117701	0.921448
GO:0035401	histone kinase activity (H3-Y41 specific)	molecular_function	1	1	1	100	100	2.7379	0.117701	0.921448
GO:0035400	histone tyrosine kinase activity	molecular_function	1	1	1	100	100	2.7379	0.117701	0.921448
GO:0035248	alpha-1,4-N-acetylgalactosaminyltransferase activity	molecular_function	1	1	1	100	100	2.7379	0.117701	0.921448
GO:0035063	nuclear speck organization	biological_process	1	1	1	100	100	2.7379	0.117701	0.921448
GO:0035034	histone acetyltransferase regulator activity	molecular_function	1	1	1	100	100	2.7379	0.117701	0.921448
GO:0034721	histone H3-K4 demethylation, trimethyl-H3-K4-specific	biological_process	1	1	1	100	100	2.7379	0.117701	0.921448
GO:0034651	cortisol biosynthetic process	biological_process	1	1	1	100	100	2.7379	0.117701	0.921448
GO:0034650	cortisol metabolic process	biological_process	1	1	1	100	100	2.7379	0.117701	0.921448
GO:0034647	histone demethylase activity (H3-trimethyl-K4 specific)	molecular_function	1	1	1	100	100	2.7379	0.117701	0.921448
GO:0034602	oxoglutarate dehydrogenase (NAD+) activity	molecular_function	1	1	1	100	100	2.7379	0.117701	0.921448
GO:0034441	plasma lipoprotein particle oxidation	biological_process	1	1	1	100	100	2.7379	0.117701	0.921448
GO:0034315	regulation of Arp2/3 complex-mediated actin nucleation	biological_process	1	1	1	100	100	2.7379	0.117701	0.921448
GO:0034263	autophagy in response to ER overload	biological_process	1	1	1	100	100	2.7379	0.117701	0.921448
GO:0034219	carbohydrate transmembrane transport	biological_process	1	1	1	100	100	2.7379	0.117701	0.921448
GO:0034198	cellular response to amino acid starvation	biological_process	1	1	1	100	100	2.7379	0.117701	0.921448
GO:0034197	triglyceride transport	biological_process	1	1	1	100	100	2.7379	0.117701	0.921448
GO:0034196	acylglycerol transport	biological_process	1	1	1	100	100	2.7379	0.117701	0.921448
GO:0034165	positive regulation of toll-like receptor 9 signaling pathway	biological_process	1	1	1	100	100	2.7379	0.117701	0.921448
GO:0034157	positive regulation of toll-like receptor 7 signaling pathway	biological_process	1	1	1	100	100	2.7379	0.117701	0.921448
GO:0034155	regulation of toll-like receptor 7 signaling pathway	biological_process	1	1	1	100	100	2.7379	0.117701	0.921448
GO:0034119	negative regulation of erythrocyte aggregation	biological_process	1	1	1	100	100	2.7379	0.117701	0.921448
GO:0034107	negative regulation of erythrocyte clearance	biological_process	1	1	1	100	100	2.7379	0.117701	0.921448
GO:0034106	regulation of erythrocyte clearance	biological_process	1	1	1	100	100	2.7379	0.117701	0.921448
GO:0034012	FAD-AMP lyase (cyclizing) activity	molecular_function	1	1	1	100	100	2.7379	0.117701	0.921448
GO:0033955	mitochondrial DNA inheritance	biological_process	1	1	1	100	100	2.7379	0.117701	0.921448
GO:0033871	[heparan sulfate]-glucosamine 3-sulfotransferase 2 activity	molecular_function	1	1	1	100	100	2.7379	0.117701	0.921448
GO:0033648	host intracellular membrane-bounded organelle	cellular_component	1	1	1	100	100	2.7379	0.117701	0.921448
GO:0033647	host intracellular organelle	cellular_component	1	1	1	100	100	2.7379	0.117701	0.921448
GO:0033624	negative regulation of integrin activation	biological_process	1	1	1	100	100	2.7379	0.117701	0.921448
GO:0033606	chemokine receptor transport within lipid bilayer	biological_process	1	1	1	100	100	2.7379	0.117701	0.921448
GO:0033514	L-lysine catabolic process to acetyl-CoA via L-pipecolate	biological_process	1	1	1	100	100	2.7379	0.117701	0.921448
GO:0033382	maintenance of granzyme B location in T cell secretory granule	biological_process	1	1	1	100	100	2.7379	0.117701	0.921448
GO:0033379	maintenance of protease location in T cell secretory granule	biological_process	1	1	1	100	100	2.7379	0.117701	0.921448
GO:0033377	maintenance of protein location in T cell secretory granule	biological_process	1	1	1	100	100	2.7379	0.117701	0.921448
GO:0033373	maintenance of protease location in mast cell secretory granule	biological_process	1	1	1	100	100	2.7379	0.117701	0.921448
GO:0033371	T cell secretory granule organization	biological_process	1	1	1	100	100	2.7379	0.117701	0.921448
GO:0033370	maintenance of protein location in mast cell secretory granule	biological_process	1	1	1	100	100	2.7379	0.117701	0.921448
GO:0033345	asparagine catabolic process via L-aspartate	biological_process	1	1	1	100	100	2.7379	0.117701	0.921448
GO:0033164	glycolipid 6-alpha-mannosyltransferase activity	molecular_function	1	1	1	100	100	2.7379	0.117701	0.921448
GO:0032996	Bcl3-Bcl10 complex	cellular_component	1	1	1	100	100	2.7379	0.117701	0.921448
GO:0032913	negative regulation of transforming growth factor-beta3 production	biological_process	1	1	1	100	100	2.7379	0.117701	0.921448
GO:0032765	positive regulation of mast cell cytokine production	biological_process	1	1	1	100	100	2.7379	0.117701	0.921448
GO:0032679	regulation of TRAIL production	biological_process	1	1	1	100	100	2.7379	0.117701	0.921448
GO:0032600	chemokine receptor transport out of membrane raft	biological_process	1	1	1	100	100	2.7379	0.117701	0.921448
GO:0032599	protein transport out of membrane raft	biological_process	1	1	1	100	100	2.7379	0.117701	0.921448
GO:0032597	B cell receptor transport into membrane raft	biological_process	1	1	1	100	100	2.7379	0.117701	0.921448
GO:0032595	B cell receptor transport within lipid bilayer	biological_process	1	1	1	100	100	2.7379	0.117701	0.921448
GO:0032487	regulation of Rap protein signal transduction	biological_process	1	1	1	100	100	2.7379	0.117701	0.921448
GO:0032398	MHC class Ib protein complex	cellular_component	1	1	1	100	100	2.7379	0.117701	0.921448
GO:0032212	positive regulation of telomere maintenance via telomerase	biological_process	1	1	1	100	100	2.7379	0.117701	0.921448
GO:0032093	SAM domain binding	molecular_function	1	1	2	100	50	2.7379	0.117701	0.921448
GO:0032090	Pyrin domain binding	molecular_function	1	1	1	100	100	2.7379	0.117701	0.921448
GO:0032078	negative regulation of endodeoxyribonuclease activity	biological_process	1	1	1	100	100	2.7379	0.117701	0.921448
GO:0032076	negative regulation of deoxyribonuclease activity	biological_process	1	1	1	100	100	2.7379	0.117701	0.921448
GO:0031959	mineralocorticoid receptor signaling pathway	biological_process	1	1	1	100	100	2.7379	0.117701	0.921448
GO:0031883	taste receptor binding	molecular_function	1	1	1	100	100	2.7379	0.117701	0.921448
GO:0031871	proteinase activated receptor binding	molecular_function	1	1	1	100	100	2.7379	0.117701	0.921448
GO:0031686	A1 adenosine receptor binding	molecular_function	1	1	1	100	100	2.7379	0.117701	0.921448
GO:0031658	negative regulation of cyclin-dependent protein kinase activity involved in G1/S	biological_process	1	1	1	100	100	2.7379	0.117701	0.921448
GO:0031580	membrane raft distribution	biological_process	1	1	1	100	100	2.7379	0.117701	0.921448
GO:0031547	brain-derived neurotrophic factor receptor signaling pathway	biological_process	1	1	1	100	100	2.7379	0.117701	0.921448
GO:0031337	positive regulation of sulfur amino acid metabolic process	biological_process	1	1	1	100	100	2.7379	0.117701	0.921448
GO:0031335	regulation of sulfur amino acid metabolic process	biological_process	1	1	1	100	100	2.7379	0.117701	0.921448
GO:0031204	posttranslational protein targeting to membrane, translocation	biological_process	1	1	1	100	100	2.7379	0.117701	0.921448
GO:0031073	cholesterol 26-hydroxylase activity	molecular_function	1	1	1	100	100	2.7379	0.117701	0.921448
GO:0031071	cysteine desulfurase activity	molecular_function	1	1	1	100	100	2.7379	0.117701	0.921448
GO:0030881	beta-2-microglobulin binding	molecular_function	1	1	1	100	100	2.7379	0.117701	0.921448
GO:0030874	nucleolar chromatin	cellular_component	1	1	1	100	100	2.7379	0.117701	0.921448
GO:0030845	inhibition of phospholipase C activity involved in G-protein coupled receptor signaling pathway	biological_process	1	1	1	100	100	2.7379	0.117701	0.921448
GO:0030792	methylarsonite methyltransferase activity	molecular_function	1	1	1	100	100	2.7379	0.117701	0.921448
GO:0030791	arsenite methyltransferase activity	molecular_function	1	1	1	100	100	2.7379	0.117701	0.921448
GO:0030697	S-adenosylmethionine-dependent tRNA (m5U54) methyltransferase activity	molecular_function	1	1	1	100	100	2.7379	0.117701	0.921448
GO:0030696	tRNA (m5U54) methyltransferase activity	molecular_function	1	1	1	100	100	2.7379	0.117701	0.921448
GO:0030628	pre-mRNA 3'-splice site binding	molecular_function	1	1	1	100	100	2.7379	0.117701	0.921448
GO:0030576	Cajal body organization	biological_process	1	1	1	100	100	2.7379	0.117701	0.921448
GO:0030549	acetylcholine receptor activator activity	molecular_function	1	1	1	100	100	2.7379	0.117701	0.921448
GO:0030354	melanin-concentrating hormone activity	molecular_function	1	1	1	100	100	2.7379	0.117701	0.921448
GO:0030348	syntaxin-3 binding	molecular_function	1	1	1	100	100	2.7379	0.117701	0.921448
GO:0022842	narrow pore channel activity	molecular_function	1	1	1	100	100	2.7379	0.117701	0.921448
GO:0022840	leak channel activity	molecular_function	1	1	1	100	100	2.7379	0.117701	0.921448
GO:0021993	initiation of neural tube closure	biological_process	1	1	1	100	100	2.7379	0.117701	0.921448
GO:0021785	branchiomotor neuron axon guidance	biological_process	1	1	1	100	100	2.7379	0.117701	0.921448
GO:0021697	cerebellar cortex formation	biological_process	1	1	1	100	100	2.7379	0.117701	0.921448
GO:0021679	cerebellar molecular layer development	biological_process	1	1	1	100	100	2.7379	0.117701	0.921448
GO:0021590	cerebellum maturation	biological_process	1	1	1	100	100	2.7379	0.117701	0.921448
GO:0021572	rhombomere 6 development	biological_process	1	1	1	100	100	2.7379	0.117701	0.921448
GO:0021564	vagus nerve development	biological_process	1	1	1	100	100	2.7379	0.117701	0.921448
GO:0021563	glossopharyngeal nerve development	biological_process	1	1	1	100	100	2.7379	0.117701	0.921448
GO:0021541	ammon gyrus development	biological_process	1	1	1	100	100	2.7379	0.117701	0.921448
GO:0019969	interleukin-10 binding	molecular_function	1	1	1	100	100	2.7379	0.117701	0.921448
GO:0019962	type I interferon binding	molecular_function	1	1	1	100	100	2.7379	0.117701	0.921448
GO:0019858	cytosine metabolic process	biological_process	1	1	1	100	100	2.7379	0.117701	0.921448
GO:0019807	aspartoacylase activity	molecular_function	1	1	1	100	100	2.7379	0.117701	0.921448
GO:0019799	tubulin N-acetyltransferase activity	molecular_function	1	1	1	100	100	2.7379	0.117701	0.921448
GO:0019527	pentitol catabolic process	biological_process	1	1	1	100	100	2.7379	0.117701	0.921448
GO:0019519	pentitol metabolic process	biological_process	1	1	1	100	100	2.7379	0.117701	0.921448
GO:0019427	acetyl-CoA biosynthetic process from acetate	biological_process	1	1	1	100	100	2.7379	0.117701	0.921448
GO:0019407	hexitol catabolic process	biological_process	1	1	1	100	100	2.7379	0.117701	0.921448
GO:0018872	arsonoacetate metabolic process	biological_process	1	1	1	100	100	2.7379	0.117701	0.921448
GO:0017064	fatty acid amide hydrolase activity	molecular_function	1	1	1	100	100	2.7379	0.117701	0.921448
GO:0016992	lipoate synthase activity	molecular_function	1	1	1	100	100	2.7379	0.117701	0.921448
GO:0016979	lipoate-protein ligase activity	molecular_function	1	1	1	100	100	2.7379	0.117701	0.921448
GO:0016971	flavin-linked sulfhydryl oxidase activity	molecular_function	1	1	1	100	100	2.7379	0.117701	0.921448
GO:0016524	latrotoxin receptor activity	molecular_function	1	1	1	100	100	2.7379	0.117701	0.921448
GO:0016496	substance P receptor activity	molecular_function	1	1	1	100	100	2.7379	0.117701	0.921448
GO:0016414	O-octanoyltransferase activity	molecular_function	1	1	1	100	100	2.7379	0.117701	0.921448
GO:0016340	calcium-dependent cell-matrix adhesion	biological_process	1	1	1	100	100	2.7379	0.117701	0.921448
GO:0016314	phosphatidylinositol-3,4,5-trisphosphate 3-phosphatase activity	molecular_function	1	1	1	100	100	2.7379	0.117701	0.921448
GO:0016267	O-glycan processing, core 1	biological_process	1	1	1	100	100	2.7379	0.117701	0.921448
GO:0016263	glycoprotein-N-acetylgalactosamine 3-beta-galactosyltransferase activity	molecular_function	1	1	1	100	100	2.7379	0.117701	0.921448
GO:0016018	cyclosporin A binding	molecular_function	1	1	1	100	100	2.7379	0.117701	0.921448
GO:0015938	coenzyme A catabolic process	biological_process	1	1	1	100	100	2.7379	0.117701	0.921448
GO:0015910	peroxisomal long-chain fatty acid import	biological_process	1	1	1	100	100	2.7379	0.117701	0.921448
GO:0015794	glycerol-3-phosphate transport	biological_process	1	1	1	100	100	2.7379	0.117701	0.921448
GO:0015790	UDP-xylose transport	biological_process	1	1	1	100	100	2.7379	0.117701	0.921448
GO:0015788	UDP-N-acetylglucosamine transport	biological_process	1	1	1	100	100	2.7379	0.117701	0.921448
GO:0015785	UDP-galactose transport	biological_process	1	1	1	100	100	2.7379	0.117701	0.921448
GO:0015692	lead ion transport	biological_process	1	1	1	100	100	2.7379	0.117701	0.921448
GO:0015676	vanadium ion transport	biological_process	1	1	1	100	100	2.7379	0.117701	0.921448
GO:0015607	fatty-acyl-CoA transporter activity	molecular_function	1	1	1	100	100	2.7379	0.117701	0.921448
GO:0015334	high affinity oligopeptide transporter activity	molecular_function	1	1	1	100	100	2.7379	0.117701	0.921448
GO:0015246	fatty-acyl group transporter activity	molecular_function	1	1	1	100	100	2.7379	0.117701	0.921448
GO:0015169	glycerol-3-phosphate transmembrane transporter activity	molecular_function	1	1	1	100	100	2.7379	0.117701	0.921448
GO:0015100	vanadium ion transmembrane transporter activity	molecular_function	1	1	1	100	100	2.7379	0.117701	0.921448
GO:0015094	lead ion transmembrane transporter activity	molecular_function	1	1	1	100	100	2.7379	0.117701	0.921448
GO:0015086	cadmium ion transmembrane transporter activity	molecular_function	1	1	1	100	100	2.7379	0.117701	0.921448
GO:0015019	heparan-alpha-glucosaminide N-acetyltransferase activity	molecular_function	1	1	1	100	100	2.7379	0.117701	0.921448
GO:0014841	satellite cell proliferation	biological_process	1	1	1	100	100	2.7379	0.117701	0.921448
GO:0010925	positive regulation of inositol-polyphosphate 5-phosphatase activity	biological_process	1	1	1	100	100	2.7379	0.117701	0.921448
GO:0010924	regulation of inositol-polyphosphate 5-phosphatase activity	biological_process	1	1	1	100	100	2.7379	0.117701	0.921448
GO:0010920	negative regulation of inositol phosphate biosynthetic process	biological_process	1	1	1	100	100	2.7379	0.117701	0.921448
GO:0010849	regulation of proton-transporting ATPase activity, rotational mechanism	biological_process	1	1	1	100	100	2.7379	0.117701	0.921448
GO:0010616	negative regulation of cardiac muscle adaptation	biological_process	1	1	1	100	100	2.7379	0.117701	0.921448
GO:0010612	regulation of cardiac muscle adaptation	biological_process	1	1	1	100	100	2.7379	0.117701	0.921448
GO:0010521	telomerase inhibitor activity	molecular_function	1	1	1	100	100	2.7379	0.117701	0.921448
GO:0010385	double-stranded methylated DNA binding	molecular_function	1	1	1	100	100	2.7379	0.117701	0.921448
GO:0010232	vascular transport	biological_process	1	1	1	100	100	2.7379	0.117701	0.921448
GO:0010189	vitamin E biosynthetic process	biological_process	1	1	1	100	100	2.7379	0.117701	0.921448
GO:0009438	methylglyoxal metabolic process	biological_process	1	1	1	100	100	2.7379	0.117701	0.921448
GO:0009398	FMN biosynthetic process	biological_process	1	1	1	100	100	2.7379	0.117701	0.921448
GO:0009231	riboflavin biosynthetic process	biological_process	1	1	1	100	100	2.7379	0.117701	0.921448
GO:0009192	deoxyribonucleoside diphosphate catabolic process	biological_process	1	1	1	100	100	2.7379	0.117701	0.921448
GO:0009184	purine deoxyribonucleoside diphosphate catabolic process	biological_process	1	1	1	100	100	2.7379	0.117701	0.921448
GO:0009182	purine deoxyribonucleoside diphosphate metabolic process	biological_process	1	1	1	100	100	2.7379	0.117701	0.921448
GO:0008973	phosphopentomutase activity	molecular_function	1	1	1	100	100	2.7379	0.117701	0.921448
GO:0008831	dTDP-4-dehydrorhamnose reductase activity	molecular_function	1	1	1	100	100	2.7379	0.117701	0.921448
GO:0008798	beta-aspartyl-peptidase activity	molecular_function	1	1	1	100	100	2.7379	0.117701	0.921448
GO:0008781	N-acylneuraminate cytidylyltransferase activity	molecular_function	1	1	1	100	100	2.7379	0.117701	0.921448
GO:0008665	2'-phosphotransferase activity	molecular_function	1	1	1	100	100	2.7379	0.117701	0.921448
GO:0008627	induction of apoptosis by ionic changes	biological_process	1	1	1	100	100	2.7379	0.117701	0.921448
GO:0008531	riboflavin kinase activity	molecular_function	1	1	1	100	100	2.7379	0.117701	0.921448
GO:0008458	carnitine O-octanoyltransferase activity	molecular_function	1	1	1	100	100	2.7379	0.117701	0.921448
GO:0008422	beta-glucosidase activity	molecular_function	1	1	1	100	100	2.7379	0.117701	0.921448
GO:0008349	MAP kinase kinase kinase kinase activity	molecular_function	1	1	1	100	100	2.7379	0.117701	0.921448
GO:0008115	sarcosine oxidase activity	molecular_function	1	1	1	100	100	2.7379	0.117701	0.921448
GO:0007225	patched ligand maturation	biological_process	1	1	1	100	100	2.7379	0.117701	0.921448
GO:0007072	positive regulation of transcription on exit from mitosis	biological_process	1	1	1	100	100	2.7379	0.117701	0.921448
GO:0006948	induction by virus of host cell-cell fusion	biological_process	1	1	1	100	100	2.7379	0.117701	0.921448
GO:0006798	polyphosphate catabolic process	biological_process	1	1	1	100	100	2.7379	0.117701	0.921448
GO:0006797	polyphosphate metabolic process	biological_process	1	1	1	100	100	2.7379	0.117701	0.921448
GO:0006771	riboflavin metabolic process	biological_process	1	1	1	100	100	2.7379	0.117701	0.921448
GO:0006710	androgen catabolic process	biological_process	1	1	1	100	100	2.7379	0.117701	0.921448
GO:0006530	asparagine catabolic process	biological_process	1	1	1	100	100	2.7379	0.117701	0.921448
GO:0006196	AMP catabolic process	biological_process	1	1	1	100	100	2.7379	0.117701	0.921448
GO:0006157	deoxyadenosine catabolic process	biological_process	1	1	1	100	100	2.7379	0.117701	0.921448
GO:0006127	glycerophosphate shuttle	biological_process	1	1	1	100	100	2.7379	0.117701	0.921448
GO:0006065	UDP-glucuronate biosynthetic process	biological_process	1	1	1	100	100	2.7379	0.117701	0.921448
GO:0006062	sorbitol catabolic process	biological_process	1	1	1	100	100	2.7379	0.117701	0.921448
GO:0006060	sorbitol metabolic process	biological_process	1	1	1	100	100	2.7379	0.117701	0.921448
GO:0006055	CMP-N-acetylneuraminate biosynthetic process	biological_process	1	1	1	100	100	2.7379	0.117701	0.921448
GO:0005831	steroid hormone aporeceptor complex	cellular_component	1	1	1	100	100	2.7379	0.117701	0.921448
GO:0005731	nucleolus organizer region	cellular_component	1	1	1	100	100	2.7379	0.117701	0.921448
GO:0005464	UDP-xylose transmembrane transporter activity	molecular_function	1	1	1	100	100	2.7379	0.117701	0.921448
GO:0005462	UDP-N-acetylglucosamine transmembrane transporter activity	molecular_function	1	1	1	100	100	2.7379	0.117701	0.921448
GO:0005459	UDP-galactose transmembrane transporter activity	molecular_function	1	1	1	100	100	2.7379	0.117701	0.921448
GO:0005325	peroxisomal fatty-acyl-CoA transporter activity	molecular_function	1	1	1	100	100	2.7379	0.117701	0.921448
GO:0005121	Toll binding	molecular_function	1	1	1	100	100	2.7379	0.117701	0.921448
GO:0004979	beta-endorphin receptor activity	molecular_function	1	1	1	100	100	2.7379	0.117701	0.921448
GO:0004960	thromboxane receptor activity	molecular_function	1	1	1	100	100	2.7379	0.117701	0.921448
GO:0004920	interleukin-10 receptor activity	molecular_function	1	1	1	100	100	2.7379	0.117701	0.921448
GO:0004905	type I interferon receptor activity	molecular_function	1	1	1	100	100	2.7379	0.117701	0.921448
GO:0004883	glucocorticoid receptor activity	molecular_function	1	1	1	100	100	2.7379	0.117701	0.921448
GO:0004633	phosphopantothenoylcysteine decarboxylase activity	molecular_function	1	1	1	100	100	2.7379	0.117701	0.921448
GO:0004597	peptide-aspartate beta-dioxygenase activity	molecular_function	1	1	1	100	100	2.7379	0.117701	0.921448
GO:0004587	ornithine-oxo-acid transaminase activity	molecular_function	1	1	1	100	100	2.7379	0.117701	0.921448
GO:0004581	dolichyl-phosphate beta-glucosyltransferase activity	molecular_function	1	1	1	100	100	2.7379	0.117701	0.921448
GO:0004577	N-acetylglucosaminyldiphosphodolichol N-acetylglucosaminyltransferase activity	molecular_function	1	1	1	100	100	2.7379	0.117701	0.921448
GO:0004502	kynurenine 3-monooxygenase activity	molecular_function	1	1	1	100	100	2.7379	0.117701	0.921448
GO:0004490	methylglutaconyl-CoA hydratase activity	molecular_function	1	1	1	100	100	2.7379	0.117701	0.921448
GO:0004479	methionyl-tRNA formyltransferase activity	molecular_function	1	1	1	100	100	2.7379	0.117701	0.921448
GO:0004463	leukotriene-A4 hydrolase activity	molecular_function	1	1	1	100	100	2.7379	0.117701	0.921448
GO:0004462	lactoylglutathione lyase activity	molecular_function	1	1	1	100	100	2.7379	0.117701	0.921448
GO:0004397	histidine ammonia-lyase activity	molecular_function	1	1	1	100	100	2.7379	0.117701	0.921448
GO:0004378	glycolipid 3-alpha-mannosyltransferase activity	molecular_function	1	1	1	100	100	2.7379	0.117701	0.921448
GO:0004371	glycerone kinase activity	molecular_function	1	1	1	100	100	2.7379	0.117701	0.921448
GO:0004361	glutaryl-CoA dehydrogenase activity	molecular_function	1	1	1	100	100	2.7379	0.117701	0.921448
GO:0004151	dihydroorotase activity	molecular_function	1	1	1	100	100	2.7379	0.117701	0.921448
GO:0004088	carbamoyl-phosphate synthase (glutamine-hydrolyzing) activity	molecular_function	1	1	1	100	100	2.7379	0.117701	0.921448
GO:0004070	aspartate carbamoyltransferase activity	molecular_function	1	1	1	100	100	2.7379	0.117701	0.921448
GO:0003979	UDP-glucose 6-dehydrogenase activity	molecular_function	1	1	1	100	100	2.7379	0.117701	0.921448
GO:0003977	UDP-N-acetylglucosamine diphosphorylase activity	molecular_function	1	1	1	100	100	2.7379	0.117701	0.921448
GO:0003940	L-iduronidase activity	molecular_function	1	1	1	100	100	2.7379	0.117701	0.921448
GO:0003939	L-iditol 2-dehydrogenase activity	molecular_function	1	1	1	100	100	2.7379	0.117701	0.921448
GO:0003912	DNA nucleotidylexotransferase activity	molecular_function	1	1	1	100	100	2.7379	0.117701	0.921448
GO:0003721	telomeric template RNA reverse transcriptase activity	molecular_function	1	1	1	100	100	2.7379	0.117701	0.921448
GO:0003409	optic cup structural organization	biological_process	1	1	1	100	100	2.7379	0.117701	0.921448
GO:0003404	optic vesicle morphogenesis	biological_process	1	1	1	100	100	2.7379	0.117701	0.921448
GO:0003402	planar cell polarity pathway involved in axis elongation	biological_process	1	1	1	100	100	2.7379	0.117701	0.921448
GO:0003108	negative regulation of the force of heart contraction by chemical signal	biological_process	1	1	1	100	100	2.7379	0.117701	0.921448
GO:0003025	regulation of systemic arterial blood pressure by baroreceptor feedback	biological_process	1	1	1	100	100	2.7379	0.117701	0.921448
GO:0002737	negative regulation of plasmacytoid dendritic cell cytokine production	biological_process	1	1	1	100	100	2.7379	0.117701	0.921448
GO:0002736	regulation of plasmacytoid dendritic cell cytokine production	biological_process	1	1	1	100	100	2.7379	0.117701	0.921448
GO:0002588	positive regulation of antigen processing and presentation of peptide antigen via MHC class II	biological_process	1	1	1	100	100	2.7379	0.117701	0.921448
GO:0002586	regulation of antigen processing and presentation of peptide antigen via MHC class II	biological_process	1	1	1	100	100	2.7379	0.117701	0.921448
GO:0002582	positive regulation of antigen processing and presentation of peptide or polysaccharide antigen via MHC class II	biological_process	1	1	1	100	100	2.7379	0.117701	0.921448
GO:0002575	basophil chemotaxis	biological_process	1	1	1	100	100	2.7379	0.117701	0.921448
GO:0002552	serotonin secretion by mast cell	biological_process	1	1	1	100	100	2.7379	0.117701	0.921448
GO:0002543	activation of blood coagulation via clotting cascade	biological_process	1	1	1	100	100	2.7379	0.117701	0.921448
GO:0002418	immune response to tumor cell	biological_process	1	1	1	100	100	2.7379	0.117701	0.921448
GO:0002314	germinal center B cell differentiation	biological_process	1	1	1	100	100	2.7379	0.117701	0.921448
GO:0002153	steroid receptor RNA activator RNA binding	molecular_function	1	1	1	100	100	2.7379	0.117701	0.921448
GO:0002116	semaphorin receptor complex	cellular_component	1	1	1	100	100	2.7379	0.117701	0.921448
GO:0001888	glucuronyl-galactosyl-proteoglycan 4-alpha-N-acetylglucosaminyltransferase activity	molecular_function	1	1	1	100	100	2.7379	0.117701	0.921448
GO:0001834	trophectodermal cell proliferation	biological_process	1	1	1	100	100	2.7379	0.117701	0.921448
GO:0001791	IgM binding	molecular_function	1	1	1	100	100	2.7379	0.117701	0.921448
GO:0001766	membrane raft polarization	biological_process	1	1	1	100	100	2.7379	0.117701	0.921448
GO:0001631	cysteinyl leukotriene receptor activity	molecular_function	1	1	1	100	100	2.7379	0.117701	0.921448
GO:0001621	ADP receptor activity	molecular_function	1	1	1	100	100	2.7379	0.117701	0.921448
GO:0001309	age-dependent telomere shortening	biological_process	1	1	1	100	100	2.7379	0.117701	0.921448
GO:0001304	progressive alteration of chromatin involved in replicative cell aging	biological_process	1	1	1	100	100	2.7379	0.117701	0.921448
GO:0001301	progressive alteration of chromatin involved in cell aging	biological_process	1	1	1	100	100	2.7379	0.117701	0.921448
GO:0001164	RNA polymerase I core promoter sequence-specific DNA binding	molecular_function	1	1	1	100	100	2.7379	0.117701	0.921448
GO:0001163	RNA polymerase I regulatory region sequence-specific DNA binding	molecular_function	1	1	1	100	100	2.7379	0.117701	0.921448
GO:0001133	sequence-specific transcription regulatory region DNA binding RNA polymerase II transcription factor recruiting transcription factor activity	molecular_function	1	1	1	100	100	2.7379	0.117701	0.921448
GO:0001100	negative regulation of exit from mitosis	biological_process	1	1	1	100	100	2.7379	0.117701	0.921448
GO:0001013	RNA polymerase I regulatory region DNA binding	molecular_function	1	1	1	100	100	2.7379	0.117701	0.921448
GO:0000389	nuclear mRNA 3'-splice site recognition	biological_process	1	1	1	100	100	2.7379	0.117701	0.921448
GO:0000386	second spliceosomal transesterification activity	molecular_function	1	1	1	100	100	2.7379	0.117701	0.921448
GO:0000285	1-phosphatidylinositol-3-phosphate 5-kinase activity	molecular_function	1	1	1	100	100	2.7379	0.117701	0.921448
GO:0000235	astral microtubule	cellular_component	1	1	1	100	100	2.7379	0.117701	0.921448
GO:0000224	peptide-N4-(N-acetyl-beta-glucosaminyl)asparagine amidase activity	molecular_function	1	1	1	100	100	2.7379	0.117701	0.921448
GO:0000215	tRNA 2'-phosphotransferase activity	molecular_function	1	1	1	100	100	2.7379	0.117701	0.921448
GO:0000170	sphingosine hydroxylase activity	molecular_function	1	1	1	100	100	2.7379	0.117701	0.921448
GO:0000009	alpha-1,6-mannosyltransferase activity	molecular_function	1	1	1	100	100	2.7379	0.117701	0.921448
GO:0033044	regulation of chromosome organization	biological_process	22	109	110	20.1835	99.0909	2.7329	0.0104957	0.348707
GO:0016279	protein-lysine N-methyltransferase activity	molecular_function	11	44	44	25	100	2.72607	0.015286	0.40671
GO:0016278	lysine N-methyltransferase activity	molecular_function	11	44	44	25	100	2.72607	0.015286	0.40671
GO:0002460	adaptive immune response based on somatic recombination of immune receptors built from immunoglobulin superfamily domains	biological_process	11	44	44	25	100	2.72607	0.015286	0.40671
GO:0032970	regulation of actin filament-based process	biological_process	33	181	183	18.232	98.9071	2.70959	0.0103246	0.345871
GO:0010975	regulation of neuron projection development	biological_process	37	208	209	17.7885	99.5215	2.70706	0.00930036	0.323156
GO:0002697	regulation of immune effector process	biological_process	34	188	191	18.0851	98.4293	2.69916	0.0117318	0.375099
GO:0070085	glycosylation	biological_process	31	168	168	18.4524	100	2.69863	0.0109924	0.356702
GO:0070988	demethylation	biological_process	10	39	39	25.641	100	2.69054	0.0203455	0.501345
GO:0007034	vacuolar transport	biological_process	10	39	39	25.641	100	2.69054	0.0203455	0.501345
GO:0033674	positive regulation of kinase activity	biological_process	56	341	346	16.4223	98.5549	2.68806	0.0107002	0.348707
GO:0032587	ruffle membrane	cellular_component	12	50	51	24	98.0392	2.68674	0.0134952	0.382012
GO:0019233	sensory perception of pain	biological_process	12	50	50	24	100	2.68674	0.0134952	0.382012
GO:0032956	regulation of actin cytoskeleton organization	biological_process	32	175	177	18.2857	98.8701	2.68604	0.0126369	0.382012
GO:0045737	positive regulation of cyclin-dependent protein kinase activity	biological_process	6	19	19	31.5789	100	2.68057	0.0184559	0.468133
GO:0032732	positive regulation of interleukin-1 production	biological_process	6	19	20	31.5789	95	2.68057	0.0184559	0.468133
GO:0010390	histone monoubiquitination	biological_process	6	19	19	31.5789	100	2.68057	0.0184559	0.468133
GO:0005070	SH3/SH2 adaptor activity	molecular_function	6	19	19	31.5789	100	2.68057	0.0184559	0.468133
GO:0051239	regulation of multicellular organismal process	biological_process	240	1746	1761	13.7457	99.1482	2.67725	0.00829824	0.299978
GO:0043413	macromolecule glycosylation	biological_process	30	162	162	18.5185	100	2.67584	0.0135495	0.382012
GO:0006486	protein glycosylation	biological_process	30	162	162	18.5185	100	2.67584	0.0135495	0.382012
GO:0045121	membrane raft	cellular_component	33	182	182	18.1319	100	2.67501	0.0106913	0.348707
GO:0000988	protein binding transcription factor activity	molecular_function	58	356	360	16.2921	98.8889	2.67069	0.00994952	0.340274
GO:0003779	actin binding	molecular_function	55	335	337	16.4179	99.4065	2.66141	0.0101768	0.345871
GO:0045582	positive regulation of T cell differentiation	biological_process	13	56	57	23.2143	98.2456	2.66109	0.0192789	0.484678
GO:0070665	positive regulation of leukocyte proliferation	biological_process	20	98	100	20.4082	98	2.65982	0.0116418	0.373003
GO:0045785	positive regulation of cell adhesion	biological_process	23	117	119	19.6581	98.3193	2.65512	0.0134072	0.382012
GO:0048534	hemopoietic or lymphoid organ development	biological_process	32	176	176	18.1818	100	2.65081	0.0129323	0.382012
GO:0031344	regulation of cell projection organization	biological_process	44	258	262	17.0543	98.4733	2.65036	0.0111745	0.360307
GO:0051648	vesicle localization	biological_process	7	24	24	29.1667	100	2.64614	0.0175527	0.45431
GO:0002861	regulation of inflammatory response to antigenic stimulus	biological_process	7	24	24	29.1667	100	2.64614	0.0175527	0.45431
GO:0002312	B cell activation involved in immune response	biological_process	8	29	29	27.5862	100	2.64481	0.0160946	0.425249
GO:0001727	lipid kinase activity	molecular_function	8	29	30	27.5862	96.6667	2.64481	0.0160946	0.425249
GO:0033124	regulation of GTP catabolic process	biological_process	37	210	214	17.619	98.1308	2.6436	0.0127349	0.382012
GO:0050764	regulation of phagocytosis	biological_process	11	45	45	24.4444	100	2.64117	0.0169096	0.44142
GO:0042787	protein ubiquitination involved in ubiquitin-dependent protein catabolic process	biological_process	11	45	45	24.4444	100	2.64117	0.0169096	0.44142
GO:0030330	DNA damage response, signal transduction by p53 class mediator	biological_process	11	45	45	24.4444	100	2.64117	0.0169096	0.44142
GO:0010522	regulation of calcium ion transport into cytosol	biological_process	11	45	45	24.4444	100	2.64117	0.0169096	0.44142
GO:0051222	positive regulation of protein transport	biological_process	30	163	165	18.4049	98.7879	2.63896	0.0138558	0.382012
GO:0015031	protein transport	biological_process	121	825	832	14.6667	99.1587	2.63482	0.0110756	0.357876
GO:0051247	positive regulation of protein metabolic process	biological_process	82	533	537	15.3846	99.2551	2.62349	0.0115541	0.370975
GO:0045184	establishment of protein localization	biological_process	124	849	856	14.6054	99.1822	2.61794	0.0105201	0.348707
GO:0032535	regulation of cellular component size	biological_process	25	131	133	19.084	98.4962	2.60588	0.013688	0.382012
GO:0061024	membrane organization	biological_process	67	424	425	15.8019	99.7647	2.603	0.0118059	0.375997
GO:0071889	14-3-3 protein binding	molecular_function	5	15	15	33.3333	100	2.59244	0.0245056	0.552941
GO:0061099	negative regulation of protein tyrosine kinase activity	biological_process	5	15	15	33.3333	100	2.59244	0.0245056	0.552941
GO:0046641	positive regulation of alpha-beta T cell proliferation	biological_process	5	15	15	33.3333	100	2.59244	0.0245056	0.552941
GO:0017025	TBP-class protein binding	molecular_function	5	15	15	33.3333	100	2.59244	0.0245056	0.552941
GO:0016307	phosphatidylinositol phosphate kinase activity	molecular_function	5	15	16	33.3333	93.75	2.59244	0.0245056	0.552941
GO:0006349	regulation of gene expression by genetic imprinting	biological_process	5	15	15	33.3333	100	2.59244	0.0245056	0.552941
GO:0002293	alpha-beta T cell differentiation involved in immune response	biological_process	5	15	15	33.3333	100	2.59244	0.0245056	0.552941
GO:0002292	T cell differentiation involved in immune response	biological_process	5	15	15	33.3333	100	2.59244	0.0245056	0.552941
GO:0042108	positive regulation of cytokine biosynthetic process	biological_process	13	57	58	22.807	98.2759	2.58926	0.0203582	0.501345
GO:0002821	positive regulation of adaptive immune response	biological_process	13	57	57	22.807	100	2.58926	0.0203582	0.501345
GO:0040029	regulation of gene expression, epigenetic	biological_process	18	87	87	20.6897	100	2.58708	0.0177713	0.459187
GO:0005856	cytoskeleton	cellular_component	97	647	655	14.9923	98.7786	2.58405	0.012982	0.382012
GO:0031329	regulation of cellular catabolic process	biological_process	67	425	430	15.7647	98.8372	2.5821	0.0119903	0.377026
GO:0050808	synapse organization	biological_process	17	81	81	20.9877	100	2.5793	0.0149048	0.398658
GO:0045185	maintenance of protein location	biological_process	17	81	81	20.9877	100	2.5793	0.0149048	0.398658
GO:0044451	nucleoplasm part	cellular_component	126	867	874	14.5329	99.1991	2.57902	0.0113611	0.365549
GO:0016810	hydrolase activity, acting on carbon-nitrogen (but not peptide) bonds	molecular_function	21	106	106	19.8113	100	2.57562	0.0148819	0.398658
GO:0031345	negative regulation of cell projection organization	biological_process	15	69	71	21.7391	97.1831	2.57392	0.0221763	0.53496
GO:0007219	Notch signaling pathway	biological_process	15	69	69	21.7391	100	2.57392	0.0221763	0.53496
GO:0015631	tubulin binding	molecular_function	30	165	165	18.1818	100	2.56595	0.0147078	0.398511
GO:0008134	transcription factor binding	molecular_function	64	404	408	15.8416	99.0196	2.56462	0.0125227	0.382012
GO:0008375	acetylglucosaminyltransferase activity	molecular_function	9	35	35	25.7143	100	2.56204	0.0174758	0.453864
GO:0004428	inositol or phosphatidylinositol kinase activity	molecular_function	9	35	36	25.7143	97.2222	2.56204	0.0174758	0.453864
GO:0007010	cytoskeleton organization	biological_process	88	581	590	15.1463	98.4746	2.56154	0.012937	0.382012
GO:0002039	p53 binding	molecular_function	11	46	47	23.913	97.8723	2.55845	0.0188719	0.476304
GO:0016044	cellular membrane organization	biological_process	66	419	420	15.7518	99.7619	2.55514	0.013993	0.382333
GO:0097035	regulation of membrane lipid distribution	biological_process	3	7	7	42.8571	100	2.55266	0.0395558	0.722689
GO:0090314	positive regulation of protein targeting to membrane	biological_process	3	7	7	42.8571	100	2.55266	0.0395558	0.722689
GO:0060371	regulation of atrial cardiomyocyte membrane depolarization	biological_process	3	7	7	42.8571	100	2.55266	0.0395558	0.722689
GO:0045627	positive regulation of T-helper 1 cell differentiation	biological_process	3	7	8	42.8571	87.5	2.55266	0.0395558	0.722689
GO:0043301	negative regulation of leukocyte degranulation	biological_process	3	7	7	42.8571	100	2.55266	0.0395558	0.722689
GO:0043008	ATP-dependent protein binding	molecular_function	3	7	7	42.8571	100	2.55266	0.0395558	0.722689
GO:0042809	vitamin D receptor binding	molecular_function	3	7	7	42.8571	100	2.55266	0.0395558	0.722689
GO:0032801	receptor catabolic process	biological_process	3	7	7	42.8571	100	2.55266	0.0395558	0.722689
GO:0022027	interkinetic nuclear migration	biological_process	3	7	7	42.8571	100	2.55266	0.0395558	0.722689
GO:0021819	layer formation in cerebral cortex	biological_process	3	7	7	42.8571	100	2.55266	0.0395558	0.722689
GO:0015377	cation	molecular_function	3	7	8	42.8571	87.5	2.55266	0.0395558	0.722689
GO:0014044	Schwann cell development	biological_process	3	7	8	42.8571	87.5	2.55266	0.0395558	0.722689
GO:0009103	lipopolysaccharide biosynthetic process	biological_process	3	7	7	42.8571	100	2.55266	0.0395558	0.722689
GO:0007217	tachykinin receptor signaling pathway	biological_process	3	7	7	42.8571	100	2.55266	0.0395558	0.722689
GO:0006658	phosphatidylserine metabolic process	biological_process	3	7	7	42.8571	100	2.55266	0.0395558	0.722689
GO:0005952	cAMP-dependent protein kinase complex	cellular_component	3	7	7	42.8571	100	2.55266	0.0395558	0.722689
GO:0004438	phosphatidylinositol-3-phosphatase activity	molecular_function	3	7	7	42.8571	100	2.55266	0.0395558	0.722689
GO:0003956	NAD(P)+-protein-arginine ADP-ribosyltransferase activity	molecular_function	3	7	7	42.8571	100	2.55266	0.0395558	0.722689
GO:0002467	germinal center formation	biological_process	3	7	7	42.8571	100	2.55266	0.0395558	0.722689
GO:0001848	complement binding	molecular_function	3	7	8	42.8571	87.5	2.55266	0.0395558	0.722689
GO:0001820	serotonin secretion	biological_process	3	7	7	42.8571	100	2.55266	0.0395558	0.722689
GO:0050793	regulation of developmental process	biological_process	195	1404	1418	13.8889	99.0127	2.55179	0.012776	0.382012
GO:0006730	one-carbon metabolic process	biological_process	32	179	181	17.8771	98.895	2.54644	0.0142429	0.387767
GO:0032940	secretion by cell	biological_process	42	248	249	16.9355	99.5984	2.53946	0.0167741	0.440907
GO:0042462	eye photoreceptor cell development	biological_process	8	30	31	26.6667	96.7742	2.53369	0.0197402	0.492501
GO:0016502	nucleotide receptor activity	molecular_function	8	30	30	26.6667	100	2.53369	0.0197402	0.492501
GO:0001614	purinergic nucleotide receptor activity	molecular_function	8	30	30	26.6667	100	2.53369	0.0197402	0.492501
GO:0006643	membrane lipid metabolic process	biological_process	18	88	88	20.4545	100	2.53338	0.0186619	0.471788
GO:0051647	nucleus localization	biological_process	4	11	11	36.3636	100	2.53177	0.0319674	0.670126
GO:0050881	musculoskeletal movement	biological_process	4	11	11	36.3636	100	2.53177	0.0319674	0.670126
GO:0050879	multicellular organismal movement	biological_process	4	11	11	36.3636	100	2.53177	0.0319674	0.670126
GO:0050860	negative regulation of T cell receptor signaling pathway	biological_process	4	11	11	36.3636	100	2.53177	0.0319674	0.670126
GO:0050321	tau-protein kinase activity	molecular_function	4	11	11	36.3636	100	2.53177	0.0319674	0.670126
GO:0046856	phosphatidylinositol dephosphorylation	biological_process	4	11	11	36.3636	100	2.53177	0.0319674	0.670126
GO:0034593	phosphatidylinositol bisphosphate phosphatase activity	molecular_function	4	11	11	36.3636	100	2.53177	0.0319674	0.670126
GO:0033363	secretory granule organization	biological_process	4	11	11	36.3636	100	2.53177	0.0319674	0.670126
GO:0032456	endocytic recycling	biological_process	4	11	11	36.3636	100	2.53177	0.0319674	0.670126
GO:0006878	cellular copper ion homeostasis	biological_process	4	11	11	36.3636	100	2.53177	0.0319674	0.670126
GO:2000516	positive regulation of CD4-positive, alpha-beta T cell activation	biological_process	6	20	21	30	95.2381	2.53105	0.023801	0.552941
GO:0048535	lymph node development	biological_process	6	20	20	30	100	2.53105	0.023801	0.552941
GO:0046640	regulation of alpha-beta T cell proliferation	biological_process	6	20	20	30	100	2.53105	0.023801	0.552941
GO:0043367	CD4-positive, alpha-beta T cell differentiation	biological_process	6	20	20	30	100	2.53105	0.023801	0.552941
GO:0007176	regulation of epidermal growth factor receptor activity	biological_process	6	20	20	30	100	2.53105	0.023801	0.552941
GO:0006541	glutamine metabolic process	biological_process	6	20	20	30	100	2.53105	0.023801	0.552941
GO:0007162	negative regulation of cell adhesion	biological_process	17	82	83	20.7317	98.7952	2.52317	0.0234199	0.552941
GO:0007257	activation of JUN kinase activity	biological_process	7	25	27	28	92.5926	2.51965	0.0219632	0.533958
GO:0001824	blastocyst development	biological_process	7	25	25	28	100	2.51965	0.0219632	0.533958
GO:0009894	regulation of catabolic process	biological_process	76	495	501	15.3535	98.8024	2.50414	0.0161233	0.425269
GO:0005975	carbohydrate metabolic process	biological_process	86	570	575	15.0877	99.1304	2.49247	0.0146934	0.398511
GO:0032319	regulation of Rho GTPase activity	biological_process	18	89	92	20.2247	96.7391	2.48037	0.019735	0.492501
GO:0048489	synaptic vesicle transport	biological_process	11	47	47	23.4043	100	2.47782	0.0211875	0.518414
GO:0030010	establishment of cell polarity	biological_process	11	47	50	23.4043	94	2.47782	0.0211875	0.518414
GO:0045732	positive regulation of protein catabolic process	biological_process	17	83	83	20.4819	100	2.46782	0.0242671	0.552941
GO:0018209	peptidyl-serine modification	biological_process	17	83	83	20.4819	100	2.46782	0.0242671	0.552941
GO:0002706	regulation of lymphocyte mediated immunity	biological_process	17	83	85	20.4819	97.6471	2.46782	0.0242671	0.552941
GO:0035586	purinergic receptor activity	molecular_function	9	36	36	25	100	2.46534	0.0319086	0.670126
GO:0006289	nucleotide-excision repair	biological_process	9	36	36	25	100	2.46534	0.0319086	0.670126
GO:0032320	positive regulation of Ras GTPase activity	biological_process	20	102	106	19.6078	96.2264	2.46239	0.0198745	0.495042
GO:0002824	positive regulation of adaptive immune response based on somatic recombination of immune receptors built from immunoglobulin superfamily domains	biological_process	12	53	53	22.6415	100	2.45908	0.0288385	0.624315
GO:0001816	cytokine production	biological_process	12	53	53	22.6415	100	2.45908	0.0288385	0.624315
GO:0043547	positive regulation of GTPase activity	biological_process	27	148	152	18.2432	97.3684	2.45244	0.0203236	0.501345
GO:0035639	purine ribonucleoside triphosphate binding	molecular_function	243	1793	1819	13.5527	98.5706	2.45105	0.0156688	0.416168
GO:0042770	signal transduction in response to DNA damage	biological_process	15	71	71	21.1268	100	2.45069	0.0243238	0.552941
GO:0032649	regulation of interferon-gamma production	biological_process	14	65	66	21.5385	98.4848	2.44767	0.020274	0.501345
GO:0043524	negative regulation of neuron apoptosis	biological_process	19	96	98	19.7917	97.9592	2.44454	0.0243679	0.552941
GO:0019207	kinase regulator activity	molecular_function	23	122	124	18.8525	98.3871	2.43464	0.0228399	0.543976
GO:0046632	alpha-beta T cell differentiation	biological_process	8	31	31	25.8065	100	2.4269	0.0239367	0.552941
GO:0002443	leukocyte mediated immunity	biological_process	10	42	42	23.8095	100	2.42361	0.026598	0.58751
GO:0060341	regulation of cellular localization	biological_process	88	589	596	14.9406	98.8255	2.42244	0.0192992	0.484678
GO:2000403	positive regulation of lymphocyte migration	biological_process	5	16	16	31.25	100	2.41883	0.0322723	0.673733
GO:0050704	regulation of interleukin-1 secretion	biological_process	5	16	18	31.25	88.8889	2.41883	0.0322723	0.673733
GO:0031295	T cell costimulation	biological_process	5	16	19	31.25	84.2105	2.41883	0.0322723	0.673733
GO:0043523	regulation of neuron apoptosis	biological_process	27	149	151	18.1208	98.6755	2.41422	0.0210277	0.516389
GO:0032555	purine ribonucleotide binding	molecular_function	246	1821	1847	13.5091	98.5923	2.41143	0.0181661	0.463876
GO:0032553	ribonucleotide binding	molecular_function	246	1821	1847	13.5091	98.5923	2.41143	0.0181661	0.463876
GO:0050707	regulation of cytokine secretion	biological_process	16	78	80	20.5128	97.5	2.40052	0.0218713	0.533428
GO:0009101	glycoprotein biosynthetic process	biological_process	7	26	28	26.9231	92.8571	2.3991	0.0270846	0.596527
GO:0033121	regulation of purine nucleotide catabolic process	biological_process	39	232	236	16.8103	98.3051	2.39573	0.023486	0.552941
GO:0030811	regulation of nucleotide catabolic process	biological_process	39	232	236	16.8103	98.3051	2.39573	0.023486	0.552941
GO:0072595	maintenance of protein localization to organelle	biological_process	6	21	21	28.5714	100	2.39037	0.0300902	0.644989
GO:0003823	antigen binding	molecular_function	6	21	30	28.5714	70	2.39037	0.0300902	0.644989
GO:0006672	ceramide metabolic process	biological_process	12	54	54	22.2222	100	2.38649	0.0305384	0.653676
GO:0033267	axon part	cellular_component	24	130	130	18.4615	100	2.37494	0.027489	0.603688
GO:2000551	regulation of T-helper 2 cell cytokine production	biological_process	2	4	4	50	100	2.37283	0.0706353	0.921448
GO:0090005	negative regulation of establishment of protein localization in plasma membrane	biological_process	2	4	4	50	100	2.37283	0.0706353	0.921448
GO:0072678	T cell migration	biological_process	2	4	4	50	100	2.37283	0.0706353	0.921448
GO:0072673	lamellipodium morphogenesis	biological_process	2	4	4	50	100	2.37283	0.0706353	0.921448
GO:0072282	metanephric nephron tubule morphogenesis	biological_process	2	4	4	50	100	2.37283	0.0706353	0.921448
GO:0072173	metanephric tubule morphogenesis	biological_process	2	4	4	50	100	2.37283	0.0706353	0.921448
GO:0071922	regulation of cohesin localization to chromatin	biological_process	2	4	4	50	100	2.37283	0.0706353	0.921448
GO:0071558	histone demethylase activity (H3-K27 specific)	molecular_function	2	4	4	50	100	2.37283	0.0706353	0.921448
GO:0071557	histone H3-K27 demethylation	biological_process	2	4	4	50	100	2.37283	0.0706353	0.921448
GO:0071476	cellular hypotonic response	biological_process	2	4	4	50	100	2.37283	0.0706353	0.921448
GO:0071294	cellular response to zinc ion	biological_process	2	4	4	50	100	2.37283	0.0706353	0.921448
GO:0060528	secretory columnal luminar epithelial cell differentiation involved in prostate glandular acinus development	biological_process	2	4	4	50	100	2.37283	0.0706353	0.921448
GO:0051964	negative regulation of synaptogenesis	biological_process	2	4	4	50	100	2.37283	0.0706353	0.921448
GO:0051534	negative regulation of NFAT protein import into nucleus	biological_process	2	4	4	50	100	2.37283	0.0706353	0.921448
GO:0051125	regulation of actin nucleation	biological_process	2	4	4	50	100	2.37283	0.0706353	0.921448
GO:0051096	positive regulation of helicase activity	biological_process	2	4	4	50	100	2.37283	0.0706353	0.921448
GO:0046060	dATP metabolic process	biological_process	2	4	4	50	100	2.37283	0.0706353	0.921448
GO:0045415	negative regulation of interleukin-8 biosynthetic process	biological_process	2	4	4	50	100	2.37283	0.0706353	0.921448
GO:0045404	positive regulation of interleukin-4 biosynthetic process	biological_process	2	4	4	50	100	2.37283	0.0706353	0.921448
GO:0045332	phospholipid translocation	biological_process	2	4	4	50	100	2.37283	0.0706353	0.921448
GO:0045322	unmethylated CpG binding	molecular_function	2	4	4	50	100	2.37283	0.0706353	0.921448
GO:0045143	homologous chromosome segregation	biological_process	2	4	4	50	100	2.37283	0.0706353	0.921448
GO:0045091	regulation of retroviral genome replication	biological_process	2	4	4	50	100	2.37283	0.0706353	0.921448
GO:0045064	T-helper 2 cell differentiation	biological_process	2	4	4	50	100	2.37283	0.0706353	0.921448
GO:0043951	negative regulation of cAMP-mediated signaling	biological_process	2	4	4	50	100	2.37283	0.0706353	0.921448
GO:0043654	recognition of apoptotic cell	biological_process	2	4	4	50	100	2.37283	0.0706353	0.921448
GO:0043313	regulation of neutrophil degranulation	biological_process	2	4	4	50	100	2.37283	0.0706353	0.921448
GO:0042608	T cell receptor binding	molecular_function	2	4	4	50	100	2.37283	0.0706353	0.921448
GO:0035405	histone-threonine phosphorylation	biological_process	2	4	4	50	100	2.37283	0.0706353	0.921448
GO:0035166	post-embryonic hemopoiesis	biological_process	2	4	4	50	100	2.37283	0.0706353	0.921448
GO:0034204	lipid translocation	biological_process	2	4	4	50	100	2.37283	0.0706353	0.921448
GO:0033503	HULC complex	cellular_component	2	4	4	50	100	2.37283	0.0706353	0.921448
GO:0033211	adiponectin-mediated signaling pathway	biological_process	2	4	4	50	100	2.37283	0.0706353	0.921448
GO:0032960	regulation of inositol trisphosphate biosynthetic process	biological_process	2	4	4	50	100	2.37283	0.0706353	0.921448
GO:0032859	activation of Ral GTPase activity	biological_process	2	4	4	50	100	2.37283	0.0706353	0.921448
GO:0032854	positive regulation of Rap GTPase activity	biological_process	2	4	4	50	100	2.37283	0.0706353	0.921448
GO:0032852	positive regulation of Ral GTPase activity	biological_process	2	4	4	50	100	2.37283	0.0706353	0.921448
GO:0032777	Piccolo NuA4 histone acetyltransferase complex	cellular_component	2	4	4	50	100	2.37283	0.0706353	0.921448
GO:0032776	DNA methylation on cytosine	biological_process	2	4	4	50	100	2.37283	0.0706353	0.921448
GO:0032730	positive regulation of interleukin-1 alpha production	biological_process	2	4	4	50	100	2.37283	0.0706353	0.921448
GO:0032650	regulation of interleukin-1 alpha production	biological_process	2	4	4	50	100	2.37283	0.0706353	0.921448
GO:0032437	cuticular plate	cellular_component	2	4	4	50	100	2.37283	0.0706353	0.921448
GO:0032315	regulation of Ral GTPase activity	biological_process	2	4	4	50	100	2.37283	0.0706353	0.921448
GO:0032138	single base insertion or deletion binding	molecular_function	2	4	4	50	100	2.37283	0.0706353	0.921448
GO:0032135	DNA insertion or deletion binding	molecular_function	2	4	4	50	100	2.37283	0.0706353	0.921448
GO:0031573	intra-S DNA damage checkpoint	biological_process	2	4	4	50	100	2.37283	0.0706353	0.921448
GO:0030548	acetylcholine receptor regulator activity	molecular_function	2	4	4	50	100	2.37283	0.0706353	0.921448
GO:0019863	IgE binding	molecular_function	2	4	4	50	100	2.37283	0.0706353	0.921448
GO:0019815	B cell receptor complex	cellular_component	2	4	4	50	100	2.37283	0.0706353	0.921448
GO:0019557	histidine catabolic process to glutamate and formate	biological_process	2	4	4	50	100	2.37283	0.0706353	0.921448
GO:0019556	histidine catabolic process to glutamate and formamide	biological_process	2	4	4	50	100	2.37283	0.0706353	0.921448
GO:0019136	deoxynucleoside kinase activity	molecular_function	2	4	4	50	100	2.37283	0.0706353	0.921448
GO:0018126	protein hydroxylation	biological_process	2	4	4	50	100	2.37283	0.0706353	0.921448
GO:0017160	Ral GTPase binding	molecular_function	2	4	4	50	100	2.37283	0.0706353	0.921448
GO:0015942	formate metabolic process	biological_process	2	4	4	50	100	2.37283	0.0706353	0.921448
GO:0015379	potassium	molecular_function	2	4	5	50	80	2.37283	0.0706353	0.921448
GO:0006971	hypotonic response	biological_process	2	4	4	50	100	2.37283	0.0706353	0.921448
GO:0006543	glutamine catabolic process	biological_process	2	4	4	50	100	2.37283	0.0706353	0.921448
GO:0005825	half bridge of spindle pole body	cellular_component	2	4	4	50	100	2.37283	0.0706353	0.921448
GO:0005068	transmembrane receptor protein tyrosine kinase adaptor activity	molecular_function	2	4	4	50	100	2.37283	0.0706353	0.921448
GO:0004862	cAMP-dependent protein kinase inhibitor activity	molecular_function	2	4	4	50	100	2.37283	0.0706353	0.921448
GO:0004046	aminoacylase activity	molecular_function	2	4	4	50	100	2.37283	0.0706353	0.921448
GO:0003157	endocardium development	biological_process	2	4	4	50	100	2.37283	0.0706353	0.921448
GO:0002446	neutrophil mediated immunity	biological_process	2	4	4	50	100	2.37283	0.0706353	0.921448
GO:0002295	T-helper cell lineage commitment	biological_process	2	4	4	50	100	2.37283	0.0706353	0.921448
GO:0002238	response to molecule of fungal origin	biological_process	2	4	4	50	100	2.37283	0.0706353	0.921448
GO:0001730	2'-5'-oligoadenylate synthetase activity	molecular_function	2	4	4	50	100	2.37283	0.0706353	0.921448
GO:0000788	nuclear nucleosome	cellular_component	2	4	4	50	100	2.37283	0.0706353	0.921448
GO:0000710	meiotic mismatch repair	biological_process	2	4	4	50	100	2.37283	0.0706353	0.921448
GO:0000320	re-entry into mitotic cell cycle	biological_process	2	4	4	50	100	2.37283	0.0706353	0.921448
GO:0045428	regulation of nitric oxide biosynthetic process	biological_process	9	37	37	24.3243	100	2.37176	0.0345383	0.708409
GO:0002449	lymphocyte mediated immunity	biological_process	9	37	37	24.3243	100	2.37176	0.0345383	0.708409
GO:0009897	external side of plasma membrane	cellular_component	37	219	220	16.895	99.5455	2.36597	0.0260372	0.578483
GO:0002253	activation of immune response	biological_process	25	137	140	18.2482	97.8571	2.3607	0.0232958	0.552941
GO:0017076	purine nucleotide binding	molecular_function	246	1827	1853	13.4647	98.5969	2.35415	0.0203341	0.501345
GO:0010769	regulation of cell morphogenesis involved in differentiation	biological_process	30	171	172	17.5439	99.4186	2.35262	0.0232273	0.552338
GO:0000139	Golgi membrane	cellular_component	61	392	396	15.5612	98.9899	2.35159	0.0216428	0.528704
GO:0008360	regulation of cell shape	biological_process	19	98	99	19.3878	98.9899	2.34562	0.026527	0.586794
GO:0005097	Rab GTPase activator activity	molecular_function	10	43	45	23.2558	95.5556	2.33957	0.0296251	0.639523
GO:0006955	immune response	biological_process	67	437	451	15.3318	96.8958	2.33524	0.0240827	0.552941
GO:0045944	positive regulation of transcription from RNA polymerase II promoter	biological_process	104	716	717	14.5251	99.8605	2.32827	0.0246858	0.552941
GO:0042461	photoreceptor cell development	biological_process	8	32	33	25	96.9697	2.32412	0.0468466	0.800178
GO:0042058	regulation of epidermal growth factor receptor signaling pathway	biological_process	8	32	32	25	100	2.32412	0.0468466	0.800178
GO:0019213	deacetylase activity	molecular_function	8	32	32	25	100	2.32412	0.0468466	0.800178
GO:0000184	nuclear-transcribed mRNA catabolic process, nonsense-mediated decay	biological_process	8	32	33	25	96.9697	2.32412	0.0468466	0.800178
GO:0071806	protein transmembrane transport	biological_process	4	12	12	33.3333	100	2.31858	0.0435867	0.755519
GO:0070527	platelet aggregation	biological_process	4	12	12	33.3333	100	2.31858	0.0435867	0.755519
GO:0070233	negative regulation of T cell apoptosis	biological_process	4	12	12	33.3333	100	2.31858	0.0435867	0.755519
GO:0065002	intracellular protein transmembrane transport	biological_process	4	12	12	33.3333	100	2.31858	0.0435867	0.755519
GO:0060736	prostate gland growth	biological_process	4	12	12	33.3333	100	2.31858	0.0435867	0.755519
GO:0055070	copper ion homeostasis	biological_process	4	12	12	33.3333	100	2.31858	0.0435867	0.755519
GO:0051457	maintenance of protein location in nucleus	biological_process	4	12	12	33.3333	100	2.31858	0.0435867	0.755519
GO:0050858	negative regulation of antigen receptor-mediated signaling pathway	biological_process	4	12	12	33.3333	100	2.31858	0.0435867	0.755519
GO:0048488	synaptic vesicle endocytosis	biological_process	4	12	12	33.3333	100	2.31858	0.0435867	0.755519
GO:0047496	vesicle transport along microtubule	biological_process	4	12	12	33.3333	100	2.31858	0.0435867	0.755519
GO:0046969	NAD-dependent histone deacetylase activity (H3-K9 specific)	molecular_function	4	12	12	33.3333	100	2.31858	0.0435867	0.755519
GO:0035004	phosphatidylinositol 3-kinase activity	molecular_function	4	12	13	33.3333	92.3077	2.31858	0.0435867	0.755519
GO:0033522	histone H2A ubiquitination	biological_process	4	12	12	33.3333	100	2.31858	0.0435867	0.755519
GO:0033327	Leydig cell differentiation	biological_process	4	12	12	33.3333	100	2.31858	0.0435867	0.755519
GO:0032303	regulation of icosanoid secretion	biological_process	4	12	12	33.3333	100	2.31858	0.0435867	0.755519
GO:0032129	histone deacetylase activity (H3-K9 specific)	molecular_function	4	12	12	33.3333	100	2.31858	0.0435867	0.755519
GO:0031529	ruffle organization	biological_process	4	12	14	33.3333	85.7143	2.31858	0.0435867	0.755519
GO:0019865	immunoglobulin binding	molecular_function	4	12	12	33.3333	100	2.31858	0.0435867	0.755519
GO:0016514	SWI/SNF complex	cellular_component	4	12	12	33.3333	100	2.31858	0.0435867	0.755519
GO:0010576	metalloenzyme regulator activity	molecular_function	4	12	12	33.3333	100	2.31858	0.0435867	0.755519
GO:0006910	phagocytosis, recognition	biological_process	4	12	12	33.3333	100	2.31858	0.0435867	0.755519
GO:0001099	basal RNA polymerase II transcription machinery binding	molecular_function	4	12	12	33.3333	100	2.31858	0.0435867	0.755519
GO:0001098	basal transcription machinery binding	molecular_function	4	12	12	33.3333	100	2.31858	0.0435867	0.755519
GO:0016579	protein deubiquitination	biological_process	13	61	61	21.3115	100	2.31584	0.0277593	0.605861
GO:0008629	induction of apoptosis by intracellular signals	biological_process	13	61	61	21.3115	100	2.31584	0.0277593	0.605861
GO:0007009	plasma membrane organization	biological_process	12	55	55	21.8182	100	2.31544	0.0326503	0.680691
GO:0042578	phosphoric ester hydrolase activity	molecular_function	52	328	331	15.8537	99.0937	2.31335	0.0245042	0.552941
GO:0051336	regulation of hydrolase activity	biological_process	94	641	650	14.6646	98.6154	2.31012	0.0247871	0.55313
GO:0006665	sphingolipid metabolic process	biological_process	17	86	86	19.7674	100	2.30617	0.0282101	0.613329
GO:0030154	cell differentiation	biological_process	182	1325	1342	13.7358	98.7332	2.2952	0.0245277	0.552941
GO:0045429	positive regulation of nitric oxide biosynthetic process	biological_process	7	27	27	25.9259	100	2.28398	0.03296	0.68269
GO:0005158	insulin receptor binding	molecular_function	7	27	27	25.9259	100	2.28398	0.03296	0.68269
GO:0005100	Rho GTPase activator activity	molecular_function	7	27	27	25.9259	100	2.28398	0.03296	0.68269
GO:0032879	regulation of localization	biological_process	169	1224	1238	13.8072	98.8691	2.2801	0.0249784	0.556583
GO:0010721	negative regulation of cell development	biological_process	20	106	108	18.8679	98.1481	2.27345	0.032708	0.680962
GO:0008276	protein methyltransferase activity	molecular_function	14	68	68	20.5882	100	2.26015	0.0353791	0.72117
GO:2000114	regulation of establishment of cell polarity	biological_process	3	8	8	37.5	100	2.2587	0.057856	0.884935
GO:0072015	glomerular visceral epithelial cell development	biological_process	3	8	8	37.5	100	2.2587	0.057856	0.884935
GO:0070688	MLL5-L complex	cellular_component	3	8	9	37.5	88.8889	2.2587	0.057856	0.884935
GO:0060213	positive regulation of nuclear-transcribed mRNA poly(A) tail shortening	biological_process	3	8	8	37.5	100	2.2587	0.057856	0.884935
GO:0060055	angiogenesis involved in wound healing	biological_process	3	8	8	37.5	100	2.2587	0.057856	0.884935
GO:0051864	histone demethylase activity (H3-K36 specific)	molecular_function	3	8	8	37.5	100	2.2587	0.057856	0.884935
GO:0051016	barbed-end actin filament capping	biological_process	3	8	8	37.5	100	2.2587	0.057856	0.884935
GO:0048569	post-embryonic organ development	biological_process	3	8	8	37.5	100	2.2587	0.057856	0.884935
GO:0046855	inositol phosphate dephosphorylation	biological_process	3	8	8	37.5	100	2.2587	0.057856	0.884935
GO:0046838	phosphorylated carbohydrate dephosphorylation	biological_process	3	8	8	37.5	100	2.2587	0.057856	0.884935
GO:0046335	ethanolamine biosynthetic process	biological_process	3	8	8	37.5	100	2.2587	0.057856	0.884935
GO:0046085	adenosine metabolic process	biological_process	3	8	8	37.5	100	2.2587	0.057856	0.884935
GO:0042581	specific granule	cellular_component	3	8	8	37.5	100	2.2587	0.057856	0.884935
GO:0035014	phosphatidylinositol 3-kinase regulator activity	molecular_function	3	8	8	37.5	100	2.2587	0.057856	0.884935
GO:0033632	regulation of cell-cell adhesion mediated by integrin	biological_process	3	8	8	37.5	100	2.2587	0.057856	0.884935
GO:0032516	positive regulation of phosphoprotein phosphatase activity	biological_process	3	8	8	37.5	100	2.2587	0.057856	0.884935
GO:0032308	positive regulation of prostaglandin secretion	biological_process	3	8	8	37.5	100	2.2587	0.057856	0.884935
GO:0032300	mismatch repair complex	cellular_component	3	8	8	37.5	100	2.2587	0.057856	0.884935
GO:0032205	negative regulation of telomere maintenance	biological_process	3	8	8	37.5	100	2.2587	0.057856	0.884935
GO:0016783	sulfurtransferase activity	molecular_function	3	8	8	37.5	100	2.2587	0.057856	0.884935
GO:0008653	lipopolysaccharide metabolic process	biological_process	3	8	8	37.5	100	2.2587	0.057856	0.884935
GO:0006646	phosphatidylethanolamine biosynthetic process	biological_process	3	8	8	37.5	100	2.2587	0.057856	0.884935
GO:0004767	sphingomyelin phosphodiesterase activity	molecular_function	3	8	8	37.5	100	2.2587	0.057856	0.884935
GO:0002710	negative regulation of T cell mediated immunity	biological_process	3	8	8	37.5	100	2.2587	0.057856	0.884935
GO:0042551	neuron maturation	biological_process	5	17	17	29.4118	100	2.25805	0.0414105	0.745575
GO:0031294	lymphocyte costimulation	biological_process	5	17	20	29.4118	85	2.25805	0.0414105	0.745575
GO:0006342	chromatin silencing	biological_process	5	17	17	29.4118	100	2.25805	0.0414105	0.745575
GO:0004697	protein kinase C activity	molecular_function	5	17	18	29.4118	94.4444	2.25805	0.0414105	0.745575
GO:0048873	homeostasis of number of cells within a tissue	biological_process	6	22	22	27.2727	100	2.25756	0.0373746	0.72117
GO:0045814	negative regulation of gene expression, epigenetic	biological_process	6	22	22	27.2727	100	2.25756	0.0373746	0.72117
GO:0045071	negative regulation of viral genome replication	biological_process	6	22	22	27.2727	100	2.25756	0.0373746	0.72117
GO:0043300	regulation of leukocyte degranulation	biological_process	6	22	22	27.2727	100	2.25756	0.0373746	0.72117
GO:0035710	CD4-positive, alpha-beta T cell activation	biological_process	6	22	22	27.2727	100	2.25756	0.0373746	0.72117
GO:0010165	response to X-ray	biological_process	6	22	22	27.2727	100	2.25756	0.0373746	0.72117
GO:0010941	regulation of cell death	biological_process	150	1077	1093	13.9276	98.5361	2.25668	0.0255083	0.567559
GO:0042981	regulation of apoptosis	biological_process	145	1038	1054	13.9692	98.482	2.25592	0.0261204	0.579484
GO:0000922	spindle pole	cellular_component	17	87	88	19.5402	98.8636	2.25369	0.0300037	0.644952
GO:0051235	maintenance of location	biological_process	19	100	100	19	100	2.24893	0.0295097	0.637939
GO:2000026	regulation of multicellular organismal development	biological_process	154	1109	1118	13.8864	99.195	2.24808	0.0274702	0.603688
GO:0050729	positive regulation of inflammatory response	biological_process	12	56	56	21.4286	100	2.24586	0.0351801	0.718667
GO:0004896	cytokine receptor activity	molecular_function	12	56	58	21.4286	96.5517	2.24586	0.0351801	0.718667
GO:0051046	regulation of secretion	biological_process	61	397	403	15.3652	98.5112	2.24447	0.0276398	0.605861
GO:0045596	negative regulation of cell differentiation	biological_process	65	427	432	15.2225	98.8426	2.23696	0.027787	0.605861
GO:0002699	positive regulation of immune effector process	biological_process	20	107	109	18.6916	98.1651	2.22746	0.0339906	0.701904
GO:0043550	regulation of lipid kinase activity	biological_process	8	33	36	24.2424	91.6667	2.22506	0.0501134	0.839951
GO:0033077	T cell differentiation in thymus	biological_process	8	33	33	24.2424	100	2.22506	0.0501134	0.839951
GO:0031490	chromatin DNA binding	molecular_function	8	33	33	24.2424	100	2.22506	0.0501134	0.839951
GO:0030031	cell projection assembly	biological_process	25	141	143	17.7305	98.6014	2.20375	0.0349521	0.71593
GO:0051090	regulation of sequence-specific DNA binding transcription factor activity	biological_process	46	289	293	15.917	98.6348	2.20301	0.0339477	0.701904
GO:0032507	maintenance of protein location in cell	biological_process	14	69	69	20.2899	100	2.19973	0.0375467	0.72117
GO:0030286	dynein complex	cellular_component	9	39	43	23.0769	90.6977	2.19318	0.0417467	0.75011
GO:0031333	negative regulation of protein complex assembly	biological_process	13	63	63	20.6349	100	2.18672	0.0463694	0.796497
GO:0017137	Rab GTPase binding	molecular_function	10	45	45	22.2222	100	2.17809	0.0371756	0.72117
GO:0030834	regulation of actin filament depolymerization	biological_process	7	28	28	25	100	2.17381	0.0396264	0.723111
GO:0051179	localization	biological_process	57	371	372	15.3639	99.7312	2.16752	0.0343222	0.706833
GO:0050670	regulation of lymphocyte proliferation	biological_process	25	142	144	17.6056	98.6111	2.16527	0.0361026	0.72117
GO:0019887	protein kinase regulator activity	molecular_function	19	102	103	18.6275	99.0291	2.15438	0.0432228	0.755519
GO:0044092	negative regulation of molecular function	biological_process	85	582	588	14.6048	98.9796	2.15261	0.0365277	0.72117
GO:0005575	cellular_component	cellular_component	2385	20130	20946	11.848	96.1043	2.15241	0.0329705	0.68269
GO:0043067	regulation of programmed cell death	biological_process	145	1047	1063	13.8491	98.4948	2.14245	0.0342874	0.706833
GO:0022407	regulation of cell-cell adhesion	biological_process	14	70	71	20	98.5915	2.14028	0.0400742	0.730089
GO:0043414	macromolecule methylation	biological_process	20	109	110	18.3486	99.0909	2.13688	0.0505687	0.84665
GO:0045202	synapse	cellular_component	38	234	234	16.2393	100	2.13355	0.0405671	0.735865
GO:0042036	negative regulation of cytokine biosynthetic process	biological_process	6	23	24	26.087	95.8333	2.13179	0.0456935	0.785774
GO:0031057	negative regulation of histone modification	biological_process	6	23	24	26.087	95.8333	2.13179	0.0456935	0.785774
GO:0015298	solute	molecular_function	6	23	23	26.087	100	2.13179	0.0456935	0.785774
GO:0051865	protein autoubiquitination	biological_process	8	34	34	23.5294	100	2.12946	0.0542809	0.881205
GO:0050766	positive regulation of phagocytosis	biological_process	8	34	34	23.5294	100	2.12946	0.0542809	0.881205
GO:0045921	positive regulation of exocytosis	biological_process	8	34	34	23.5294	100	2.12946	0.0542809	0.881205
GO:0042439	ethanolamine-containing compound metabolic process	biological_process	8	34	34	23.5294	100	2.12946	0.0542809	0.881205
GO:0016328	lateral plasma membrane	cellular_component	8	34	34	23.5294	100	2.12946	0.0542809	0.881205
GO:0051270	regulation of cellular component movement	biological_process	62	410	417	15.122	98.3213	2.12726	0.0365586	0.72117
GO:0032944	regulation of mononuclear cell proliferation	biological_process	25	143	145	17.4825	98.6207	2.12709	0.0491987	0.830105
GO:0050864	regulation of B cell activation	biological_process	16	83	84	19.2771	98.8095	2.12653	0.0401048	0.730089
GO:0046716	muscle cell homeostasis	biological_process	4	13	13	30.7692	100	2.12634	0.0572576	0.884935
GO:0043368	positive T cell selection	biological_process	4	13	13	30.7692	100	2.12634	0.0572576	0.884935
GO:0043209	myelin sheath	cellular_component	4	13	13	30.7692	100	2.12634	0.0572576	0.884935
GO:0042800	histone methyltransferase activity (H3-K4 specific)	molecular_function	4	13	13	30.7692	100	2.12634	0.0572576	0.884935
GO:0032986	protein-DNA complex disassembly	biological_process	4	13	13	30.7692	100	2.12634	0.0572576	0.884935
GO:0032204	regulation of telomere maintenance	biological_process	4	13	13	30.7692	100	2.12634	0.0572576	0.884935
GO:0032183	SUMO binding	molecular_function	4	13	13	30.7692	100	2.12634	0.0572576	0.884935
GO:0031442	positive regulation of mRNA 3'-end processing	biological_process	4	13	13	30.7692	100	2.12634	0.0572576	0.884935
GO:0015012	heparan sulfate proteoglycan biosynthetic process	biological_process	4	13	13	30.7692	100	2.12634	0.0572576	0.884935
GO:0010829	negative regulation of glucose transport	biological_process	4	13	13	30.7692	100	2.12634	0.0572576	0.884935
GO:0006337	nucleosome disassembly	biological_process	4	13	13	30.7692	100	2.12634	0.0572576	0.884935
GO:0002864	regulation of acute inflammatory response to antigenic stimulus	biological_process	4	13	13	30.7692	100	2.12634	0.0572576	0.884935
GO:0043086	negative regulation of catalytic activity	biological_process	66	440	445	15	98.8764	2.1251	0.0362878	0.72117
GO:0005875	microtubule associated complex	cellular_component	21	116	120	18.1034	96.6667	2.12264	0.0419735	0.753296
GO:0044437	vacuolar part	cellular_component	28	164	168	17.0732	97.619	2.11578	0.0386291	0.722689
GO:0043005	neuron projection	cellular_component	74	501	503	14.7705	99.6024	2.10966	0.0414453	0.745575
GO:0045190	isotype switching	biological_process	5	18	18	27.7778	100	2.10836	0.0519557	0.857608
GO:0043531	ADP binding	molecular_function	5	18	18	27.7778	100	2.10836	0.0519557	0.857608
GO:0043372	positive regulation of CD4-positive, alpha-beta T cell differentiation	biological_process	5	18	19	27.7778	94.7368	2.10836	0.0519557	0.857608
GO:0014065	phosphatidylinositol 3-kinase cascade	biological_process	5	18	18	27.7778	100	2.10836	0.0519557	0.857608
GO:0002504	antigen processing and presentation of peptide or polysaccharide antigen via MHC class II	biological_process	5	18	18	27.7778	100	2.10836	0.0519557	0.857608
GO:0002208	somatic diversification of immunoglobulins involved in immune response	biological_process	5	18	18	27.7778	100	2.10836	0.0519557	0.857608
GO:0002204	somatic recombination of immunoglobulin genes involved in immune response	biological_process	5	18	18	27.7778	100	2.10836	0.0519557	0.857608
GO:0001773	myeloid dendritic cell activation	biological_process	5	18	18	27.7778	100	2.10836	0.0519557	0.857608
GO:0043066	negative regulation of apoptosis	biological_process	77	524	535	14.6947	97.9439	2.10424	0.0392329	0.722689
GO:0045862	positive regulation of proteolysis	biological_process	15	77	77	19.4805	100	2.10341	0.0486186	0.823972
GO:0019783	small conjugating protein-specific protease activity	molecular_function	11	52	52	21.1538	100	2.1024	0.0488465	0.826913
GO:0061097	regulation of protein tyrosine kinase activity	biological_process	10	46	46	21.7391	100	2.10042	0.0609744	0.919692
GO:0035257	nuclear hormone receptor binding	molecular_function	17	90	90	18.8889	100	2.10023	0.0471029	0.803653
GO:0008022	protein C-terminus binding	molecular_function	25	144	145	17.3611	99.3103	2.0892	0.049998	0.839951
GO:0008234	cysteine-type peptidase activity	molecular_function	26	151	151	17.2185	100	2.08518	0.0423045	0.755519
GO:0007049	cell cycle	biological_process	39	243	244	16.0494	99.5902	2.08225	0.0445485	0.768688
GO:0030139	endocytic vesicle	cellular_component	14	71	71	19.7183	100	2.08179	0.0615301	0.921448
GO:0048812	neuron projection morphogenesis	biological_process	31	186	186	16.6667	100	2.08162	0.0507734	0.849144
GO:0006357	regulation of transcription from RNA polymerase II promoter	biological_process	161	1178	1188	13.6672	99.1582	2.0807	0.0404294	0.734242
GO:0030832	regulation of actin filament length	biological_process	18	97	99	18.5567	97.9798	2.07898	0.0555188	0.884935
GO:2000145	regulation of cell motility	biological_process	59	390	397	15.1282	98.2368	2.07757	0.0468001	0.800178
GO:0017157	regulation of exocytosis	biological_process	16	84	84	19.0476	100	2.07395	0.0590088	0.898929
GO:0043666	regulation of phosphoprotein phosphatase activity	biological_process	7	29	29	24.1379	100	2.06818	0.0735206	0.921448
GO:0007205	activation of protein kinase C activity by G-protein coupled receptor protein signaling pathway	biological_process	7	29	29	24.1379	100	2.06818	0.0735206	0.921448
GO:0042102	positive regulation of T cell proliferation	biological_process	13	65	66	20	98.4848	2.06218	0.0512186	0.855649
GO:0051223	regulation of protein transport	biological_process	44	280	282	15.7143	99.2908	2.062	0.0491302	0.82987
GO:0048869	cellular developmental process	biological_process	255	1931	1956	13.2056	98.7219	2.05586	0.0413759	0.745575
GO:0006886	intracellular protein transport	biological_process	61	406	411	15.0246	98.7835	2.05519	0.0430928	0.755519
GO:0005789	endoplasmic reticulum membrane	cellular_component	79	542	547	14.5756	99.0859	2.0539	0.04271	0.755519
GO:0046486	glycerolipid metabolic process	biological_process	32	194	194	16.4948	100	2.05172	0.0439823	0.761509
GO:0010639	negative regulation of organelle organization	biological_process	26	152	153	17.1053	99.3464	2.04863	0.0565193	0.884935
GO:0071300	cellular response to retinoic acid	biological_process	8	35	35	22.8571	100	2.03708	0.0593441	0.898929
GO:0071299	cellular response to vitamin A	biological_process	8	35	35	22.8571	100	2.03708	0.0593441	0.898929
GO:0051279	regulation of release of sequestered calcium ion into cytosol	biological_process	8	35	35	22.8571	100	2.03708	0.0593441	0.898929
GO:0030374	ligand-dependent nuclear receptor transcription coactivator activity	molecular_function	8	35	35	22.8571	100	2.03708	0.0593441	0.898929
GO:0071900	regulation of protein serine/threonine kinase activity	biological_process	47	303	307	15.5116	98.6971	2.03592	0.0477433	0.812641
GO:0007264	small GTPase mediated signal transduction	biological_process	47	303	310	15.5116	97.7419	2.03592	0.0477433	0.812641
GO:0002708	positive regulation of lymphocyte mediated immunity	biological_process	11	53	53	20.7547	100	2.03229	0.0525612	0.863854
GO:0002705	positive regulation of leukocyte mediated immunity	biological_process	11	53	53	20.7547	100	2.03229	0.0525612	0.863854
GO:0043967	histone H4 acetylation	biological_process	9	41	41	21.9512	100	2.02493	0.051607	0.857608
GO:0008630	DNA damage response, signal transduction resulting in induction of apoptosis	biological_process	9	41	41	21.9512	100	2.02493	0.051607	0.857608
GO:0042054	histone methyltransferase activity	molecular_function	10	47	47	21.2766	100	2.02467	0.0641556	0.921448
GO:0034103	regulation of tissue remodeling	biological_process	10	47	47	21.2766	100	2.02467	0.0641556	0.921448
GO:0031056	regulation of histone modification	biological_process	14	72	73	19.4444	98.6301	2.02421	0.0633115	0.921448
GO:0019903	protein phosphatase binding	molecular_function	14	72	72	19.4444	100	2.02421	0.0633115	0.921448
GO:0030027	lamellipodium	cellular_component	19	105	106	18.0952	99.0566	2.01633	0.0486078	0.823972
GO:0070534	protein K63-linked ubiquitination	biological_process	6	24	24	25	100	2.01236	0.0550738	0.884935
GO:0048525	negative regulation of viral reproduction	biological_process	6	24	24	25	100	2.01236	0.0550738	0.884935
GO:0042771	DNA damage response, signal transduction by p53 class mediator resulting in induction of apoptosis	biological_process	6	24	24	25	100	2.01236	0.0550738	0.884935
GO:0032845	negative regulation of homeostatic process	biological_process	6	24	24	25	100	2.01236	0.0550738	0.884935
GO:0009262	deoxyribonucleotide metabolic process	biological_process	6	24	25	25	96	2.01236	0.0550738	0.884935
GO:0051091	positive regulation of sequence-specific DNA binding transcription factor activity	biological_process	26	153	154	16.9935	99.3506	2.01234	0.0573919	0.884935
GO:0090036	regulation of protein kinase C signaling cascade	biological_process	3	9	9	33.3333	100	2.0078	0.0793867	0.921448
GO:0072310	glomerular epithelial cell development	biological_process	3	9	9	33.3333	100	2.0078	0.0793867	0.921448
GO:0071545	inositol phosphate catabolic process	biological_process	3	9	9	33.3333	100	2.0078	0.0793867	0.921448
GO:0071257	cellular response to electrical stimulus	biological_process	3	9	9	33.3333	100	2.0078	0.0793867	0.921448
GO:0060211	regulation of nuclear-transcribed mRNA poly(A) tail shortening	biological_process	3	9	9	33.3333	100	2.0078	0.0793867	0.921448
GO:0051770	positive regulation of nitric-oxide synthase biosynthetic process	biological_process	3	9	9	33.3333	100	2.0078	0.0793867	0.921448
GO:0051497	negative regulation of stress fiber assembly	biological_process	3	9	9	33.3333	100	2.0078	0.0793867	0.921448
GO:0046349	amino sugar biosynthetic process	biological_process	3	9	9	33.3333	100	2.0078	0.0793867	0.921448
GO:0046337	phosphatidylethanolamine metabolic process	biological_process	3	9	9	33.3333	100	2.0078	0.0793867	0.921448
GO:0043306	positive regulation of mast cell degranulation	biological_process	3	9	9	33.3333	100	2.0078	0.0793867	0.921448
GO:0035588	G-protein coupled purinergic receptor signaling pathway	biological_process	3	9	9	33.3333	100	2.0078	0.0793867	0.921448
GO:0035584	calcium-mediated signaling using intracellular calcium source	biological_process	3	9	9	33.3333	100	2.0078	0.0793867	0.921448
GO:0034063	stress granule assembly	biological_process	3	9	9	33.3333	100	2.0078	0.0793867	0.921448
GO:0034045	pre-autophagosomal structure membrane	cellular_component	3	9	9	33.3333	100	2.0078	0.0793867	0.921448
GO:0033523	histone H2B ubiquitination	biological_process	3	9	9	33.3333	100	2.0078	0.0793867	0.921448
GO:0033169	histone H3-K9 demethylation	biological_process	3	9	9	33.3333	100	2.0078	0.0793867	0.921448
GO:0033008	positive regulation of mast cell activation involved in immune response	biological_process	3	9	9	33.3333	100	2.0078	0.0793867	0.921448
GO:0032306	regulation of prostaglandin secretion	biological_process	3	9	9	33.3333	100	2.0078	0.0793867	0.921448
GO:0031657	regulation of cyclin-dependent protein kinase activity involved by G1/S	biological_process	3	9	9	33.3333	100	2.0078	0.0793867	0.921448
GO:0015197	peptide transporter activity	molecular_function	3	9	9	33.3333	100	2.0078	0.0793867	0.921448
GO:0010919	regulation of inositol phosphate biosynthetic process	biological_process	3	9	9	33.3333	100	2.0078	0.0793867	0.921448
GO:0008625	induction of apoptosis via death domain receptors	biological_process	3	9	9	33.3333	100	2.0078	0.0793867	0.921448
GO:0006837	serotonin transport	biological_process	3	9	9	33.3333	100	2.0078	0.0793867	0.921448
GO:0006580	ethanolamine metabolic process	biological_process	3	9	9	33.3333	100	2.0078	0.0793867	0.921448
GO:0002313	mature B cell differentiation involved in immune response	biological_process	3	9	9	33.3333	100	2.0078	0.0793867	0.921448
GO:0001973	adenosine receptor signaling pathway	biological_process	3	9	9	33.3333	100	2.0078	0.0793867	0.921448
GO:0001609	adenosine receptor activity, G-protein coupled	molecular_function	3	9	9	33.3333	100	2.0078	0.0793867	0.921448
GO:0000993	RNA polymerase II core binding	molecular_function	3	9	9	33.3333	100	2.0078	0.0793867	0.921448
GO:0007017	microtubule-based process	biological_process	54	356	361	15.1685	98.615	2.0071	0.055744	0.884935
GO:0032259	methylation	biological_process	20	112	114	17.8571	98.2456	2.00441	0.0545813	0.883695
GO:0003777	microtubule motor activity	molecular_function	13	66	68	19.697	97.0588	2.00152	0.0543302	0.881205
GO:0043069	negative regulation of programmed cell death	biological_process	77	530	541	14.5283	97.9667	1.99617	0.0477898	0.812641
GO:0051213	dioxygenase activity	molecular_function	15	79	79	18.9873	100	1.99438	0.0535824	0.876877
GO:0016702	oxidoreductase activity, acting on single donors with incorporation of molecular oxygen, incorporation of two atoms of oxygen	molecular_function	15	79	79	18.9873	100	1.99438	0.0535824	0.876877
GO:2000146	negative regulation of cell motility	biological_process	22	126	129	17.4603	97.6744	1.98808	0.0520616	0.858424
GO:0016585	chromatin remodeling complex	cellular_component	18	99	99	18.1818	100	1.98438	0.0587653	0.897039
GO:0002683	negative regulation of immune system process	biological_process	30	182	183	16.4835	99.4536	1.98191	0.063174	0.921448
GO:0016788	hydrolase activity, acting on ester bonds	molecular_function	99	700	710	14.1429	98.5915	1.98188	0.0490479	0.829399
GO:0046519	sphingoid metabolic process	biological_process	12	60	60	20	100	1.98104	0.0667026	0.921448
GO:0006629	lipid metabolic process	biological_process	114	817	822	13.9535	99.3917	1.97603	0.0523673	0.86253
GO:0030036	actin cytoskeleton organization	biological_process	45	291	292	15.4639	99.6575	1.96921	0.05406	0.881205
GO:0051693	actin filament capping	biological_process	5	19	19	26.3158	100	1.96835	0.06392	0.921448
GO:0048593	camera-type eye morphogenesis	biological_process	5	19	19	26.3158	100	1.96835	0.06392	0.921448
GO:0046636	negative regulation of alpha-beta T cell activation	biological_process	5	19	19	26.3158	100	1.96835	0.06392	0.921448
GO:0046434	organophosphate catabolic process	biological_process	5	19	19	26.3158	100	1.96835	0.06392	0.921448
GO:0035035	histone acetyltransferase binding	molecular_function	5	19	19	26.3158	100	1.96835	0.06392	0.921448
GO:0015491	cation	molecular_function	5	19	19	26.3158	100	1.96835	0.06392	0.921448
GO:0008089	anterograde axon cargo transport	biological_process	5	19	19	26.3158	100	1.96835	0.06392	0.921448
GO:0000784	nuclear chromosome, telomeric region	cellular_component	5	19	19	26.3158	100	1.96835	0.06392	0.921448
GO:0032651	regulation of interleukin-1 beta production	biological_process	7	30	32	23.3333	93.75	1.96674	0.0787392	0.921448
GO:0016504	peptidase activator activity	molecular_function	7	30	30	23.3333	100	1.96674	0.0787392	0.921448
GO:0007040	lysosome organization	biological_process	7	30	30	23.3333	100	1.96674	0.0787392	0.921448
GO:0010324	membrane invagination	biological_process	38	240	241	15.8333	99.5851	1.96474	0.0551723	0.884935
GO:0016247	channel regulator activity	molecular_function	11	54	54	20.3704	100	1.96367	0.0568301	0.884935
GO:0000271	polysaccharide biosynthetic process	biological_process	11	54	54	20.3704	100	1.96367	0.0568301	0.884935
GO:0070201	regulation of establishment of protein localization	biological_process	47	306	308	15.3595	99.3506	1.96295	0.0598069	0.903873
GO:0005783	endoplasmic reticulum	cellular_component	89	624	626	14.2628	99.6805	1.96208	0.0580935	0.887676
GO:0030334	regulation of cell migration	biological_process	56	373	380	15.0134	98.1579	1.9615	0.0518435	0.857608
GO:2000353	positive regulation of endothelial cell apoptosis	biological_process	2	5	5	40	100	1.95902	0.108692	0.921448
GO:2000096	positive regulation of Wnt receptor signaling pathway, planar cell polarity pathway	biological_process	2	5	5	40	100	1.95902	0.108692	0.921448
GO:0090232	positive regulation of spindle checkpoint	biological_process	2	5	5	40	100	1.95902	0.108692	0.921448
GO:0070493	thrombin receptor signaling pathway	biological_process	2	5	5	40	100	1.95902	0.108692	0.921448
GO:0070244	negative regulation of thymocyte apoptosis	biological_process	2	5	5	40	100	1.95902	0.108692	0.921448
GO:0061088	regulation of sequestering of zinc ion	biological_process	2	5	5	40	100	1.95902	0.108692	0.921448
GO:0051961	negative regulation of nervous system development	biological_process	2	5	5	40	100	1.95902	0.108692	0.921448
GO:0051645	Golgi localization	biological_process	2	5	5	40	100	1.95902	0.108692	0.921448
GO:0051403	stress-activated MAPK cascade	biological_process	2	5	7	40	71.4286	1.95902	0.108692	0.921448
GO:0051095	regulation of helicase activity	biological_process	2	5	5	40	100	1.95902	0.108692	0.921448
GO:0051026	chiasma assembly	biological_process	2	5	5	40	100	1.95902	0.108692	0.921448
GO:0048102	autophagic cell death	biological_process	2	5	6	40	83.3333	1.95902	0.108692	0.921448
GO:0047184	1-acylglycerophosphocholine O-acyltransferase activity	molecular_function	2	5	5	40	100	1.95902	0.108692	0.921448
GO:0046471	phosphatidylglycerol metabolic process	biological_process	2	5	5	40	100	1.95902	0.108692	0.921448
GO:0045842	positive regulation of mitotic metaphase/anaphase transition	biological_process	2	5	5	40	100	1.95902	0.108692	0.921448
GO:0045719	negative regulation of glycogen biosynthetic process	biological_process	2	5	5	40	100	1.95902	0.108692	0.921448
GO:0045656	negative regulation of monocyte differentiation	biological_process	2	5	5	40	100	1.95902	0.108692	0.921448
GO:0045402	regulation of interleukin-4 biosynthetic process	biological_process	2	5	5	40	100	1.95902	0.108692	0.921448
GO:0045351	type I interferon biosynthetic process	biological_process	2	5	5	40	100	1.95902	0.108692	0.921448
GO:0045334	clathrin-coated endocytic vesicle	cellular_component	2	5	5	40	100	1.95902	0.108692	0.921448
GO:0045063	T-helper 1 cell differentiation	biological_process	2	5	5	40	100	1.95902	0.108692	0.921448
GO:0043615	astrocyte cell migration	biological_process	2	5	5	40	100	1.95902	0.108692	0.921448
GO:0043570	maintenance of DNA repeat elements	biological_process	2	5	5	40	100	1.95902	0.108692	0.921448
GO:0043495	protein anchor	molecular_function	2	5	5	40	100	1.95902	0.108692	0.921448
GO:0043312	neutrophil degranulation	biological_process	2	5	5	40	100	1.95902	0.108692	0.921448
GO:0043219	lateral loop	cellular_component	2	5	5	40	100	1.95902	0.108692	0.921448
GO:0043201	response to leucine	biological_process	2	5	5	40	100	1.95902	0.108692	0.921448
GO:0043153	entrainment of circadian clock by photoperiod	biological_process	2	5	7	40	71.4286	1.95902	0.108692	0.921448
GO:0042760	very long-chain fatty acid catabolic process	biological_process	2	5	5	40	100	1.95902	0.108692	0.921448
GO:0042609	CD4 receptor binding	molecular_function	2	5	5	40	100	1.95902	0.108692	0.921448
GO:0042285	xylosyltransferase activity	molecular_function	2	5	5	40	100	1.95902	0.108692	0.921448
GO:0035749	myelin sheath adaxonal region	cellular_component	2	5	5	40	100	1.95902	0.108692	0.921448
GO:0035372	protein localization to microtubule	biological_process	2	5	5	40	100	1.95902	0.108692	0.921448
GO:0035252	UDP-xylosyltransferase activity	molecular_function	2	5	5	40	100	1.95902	0.108692	0.921448
GO:0035184	histone threonine kinase activity	molecular_function	2	5	5	40	100	1.95902	0.108692	0.921448
GO:0035083	cilium axoneme assembly	biological_process	2	5	5	40	100	1.95902	0.108692	0.921448
GO:0034594	phosphatidylinositol trisphosphate phosphatase activity	molecular_function	2	5	5	40	100	1.95902	0.108692	0.921448
GO:0034481	chondroitin sulfotransferase activity	molecular_function	2	5	5	40	100	1.95902	0.108692	0.921448
GO:0034236	protein kinase A catalytic subunit binding	molecular_function	2	5	5	40	100	1.95902	0.108692	0.921448
GO:0033625	positive regulation of integrin activation	biological_process	2	5	5	40	100	1.95902	0.108692	0.921448
GO:0033601	positive regulation of mammary gland epithelial cell proliferation	biological_process	2	5	5	40	100	1.95902	0.108692	0.921448
GO:0033130	acetylcholine receptor binding	molecular_function	2	5	5	40	100	1.95902	0.108692	0.921448
GO:0032933	SREBP-mediated signaling pathway	biological_process	2	5	5	40	100	1.95902	0.108692	0.921448
GO:0032400	melanosome localization	biological_process	2	5	5	40	100	1.95902	0.108692	0.921448
GO:0032329	serine transport	biological_process	2	5	5	40	100	1.95902	0.108692	0.921448
GO:0032210	regulation of telomere maintenance via telomerase	biological_process	2	5	5	40	100	1.95902	0.108692	0.921448
GO:0032059	bleb	cellular_component	2	5	5	40	100	1.95902	0.108692	0.921448
GO:0032048	cardiolipin metabolic process	biological_process	2	5	5	40	100	1.95902	0.108692	0.921448
GO:0031958	corticosteroid receptor signaling pathway	biological_process	2	5	5	40	100	1.95902	0.108692	0.921448
GO:0030976	thiamine pyrophosphate binding	molecular_function	2	5	5	40	100	1.95902	0.108692	0.921448
GO:0030836	positive regulation of actin filament depolymerization	biological_process	2	5	5	40	100	1.95902	0.108692	0.921448
GO:0030262	apoptotic nuclear change	biological_process	2	5	6	40	83.3333	1.95902	0.108692	0.921448
GO:0022821	potassium ion antiporter activity	molecular_function	2	5	5	40	100	1.95902	0.108692	0.921448
GO:0019911	structural constituent of myelin sheath	molecular_function	2	5	5	40	100	1.95902	0.108692	0.921448
GO:0019864	IgG binding	molecular_function	2	5	5	40	100	1.95902	0.108692	0.921448
GO:0019814	immunoglobulin complex	cellular_component	2	5	5	40	100	1.95902	0.108692	0.921448
GO:0018027	peptidyl-lysine dimethylation	biological_process	2	5	5	40	100	1.95902	0.108692	0.921448
GO:0016413	O-acetyltransferase activity	molecular_function	2	5	5	40	100	1.95902	0.108692	0.921448
GO:0016242	negative regulation of macroautophagy	biological_process	2	5	5	40	100	1.95902	0.108692	0.921448
GO:0016004	phospholipase activator activity	molecular_function	2	5	5	40	100	1.95902	0.108692	0.921448
GO:0014808	release of sequestered calcium ion into cytosol by sarcoplasmic reticulum	biological_process	2	5	5	40	100	1.95902	0.108692	0.921448
GO:0014056	regulation of acetylcholine secretion	biological_process	2	5	5	40	100	1.95902	0.108692	0.921448
GO:0014049	positive regulation of glutamate secretion	biological_process	2	5	5	40	100	1.95902	0.108692	0.921448
GO:0010861	thyroid hormone receptor activator activity	molecular_function	2	5	5	40	100	1.95902	0.108692	0.921448
GO:0010857	calcium-dependent protein kinase activity	molecular_function	2	5	6	40	83.3333	1.95902	0.108692	0.921448
GO:0010739	positive regulation of protein kinase A signaling cascade	biological_process	2	5	5	40	100	1.95902	0.108692	0.921448
GO:0010700	negative regulation of norepinephrine secretion	biological_process	2	5	5	40	100	1.95902	0.108692	0.921448
GO:0009155	purine deoxyribonucleotide catabolic process	biological_process	2	5	5	40	100	1.95902	0.108692	0.921448
GO:0009077	histidine family amino acid catabolic process	biological_process	2	5	5	40	100	1.95902	0.108692	0.921448
GO:0008090	retrograde axon cargo transport	biological_process	2	5	5	40	100	1.95902	0.108692	0.921448
GO:0007256	activation of JNKK activity	biological_process	2	5	5	40	100	1.95902	0.108692	0.921448
GO:0006883	cellular sodium ion homeostasis	biological_process	2	5	5	40	100	1.95902	0.108692	0.921448
GO:0006548	histidine catabolic process	biological_process	2	5	5	40	100	1.95902	0.108692	0.921448
GO:0006048	UDP-N-acetylglucosamine biosynthetic process	biological_process	2	5	5	40	100	1.95902	0.108692	0.921448
GO:0005672	transcription factor TFIIA complex	cellular_component	2	5	6	40	83.3333	1.95902	0.108692	0.921448
GO:0005168	neurotrophin TRKA receptor binding	molecular_function	2	5	5	40	100	1.95902	0.108692	0.921448
GO:0005131	growth hormone receptor binding	molecular_function	2	5	5	40	100	1.95902	0.108692	0.921448
GO:0005087	Ran guanyl-nucleotide exchange factor activity	molecular_function	2	5	5	40	100	1.95902	0.108692	0.921448
GO:0004887	thyroid hormone receptor activity	molecular_function	2	5	5	40	100	1.95902	0.108692	0.921448
GO:0003847	1-alkyl-2-acetylglycerophosphocholine esterase activity	molecular_function	2	5	5	40	100	1.95902	0.108692	0.921448
GO:0003828	alpha-N-acetylneuraminate alpha-2,8-sialyltransferase activity	molecular_function	2	5	5	40	100	1.95902	0.108692	0.921448
GO:0003691	double-stranded telomeric DNA binding	molecular_function	2	5	6	40	83.3333	1.95902	0.108692	0.921448
GO:0003407	neural retina development	biological_process	2	5	5	40	100	1.95902	0.108692	0.921448
GO:0002865	negative regulation of acute inflammatory response to antigenic stimulus	biological_process	2	5	5	40	100	1.95902	0.108692	0.921448
GO:0002691	regulation of cellular extravasation	biological_process	2	5	5	40	100	1.95902	0.108692	0.921448
GO:0002328	pro-B cell differentiation	biological_process	2	5	5	40	100	1.95902	0.108692	0.921448
GO:0002326	B cell lineage commitment	biological_process	2	5	5	40	100	1.95902	0.108692	0.921448
GO:0000046	autophagic vacuole fusion	biological_process	2	5	5	40	100	1.95902	0.108692	0.921448
GO:0030426	growth cone	cellular_component	17	93	93	18.2796	100	1.95235	0.0732023	0.921448
GO:0090049	regulation of cell migration involved in sprouting angiogenesis	biological_process	4	14	14	28.5714	100	1.9514	0.0729401	0.921448
GO:0071108	protein K48-linked deubiquitination	biological_process	4	14	14	28.5714	100	1.9514	0.0729401	0.921448
GO:0055069	zinc ion homeostasis	biological_process	4	14	14	28.5714	100	1.9514	0.0729401	0.921448
GO:0046839	phospholipid dephosphorylation	biological_process	4	14	14	28.5714	100	1.9514	0.0729401	0.921448
GO:0046129	purine ribonucleoside biosynthetic process	biological_process	4	14	14	28.5714	100	1.9514	0.0729401	0.921448
GO:0045022	early endosome to late endosome transport	biological_process	4	14	14	28.5714	100	1.9514	0.0729401	0.921448
GO:0043243	positive regulation of protein complex disassembly	biological_process	4	14	14	28.5714	100	1.9514	0.0729401	0.921448
GO:0042455	ribonucleoside biosynthetic process	biological_process	4	14	14	28.5714	100	1.9514	0.0729401	0.921448
GO:0042451	purine nucleoside biosynthetic process	biological_process	4	14	14	28.5714	100	1.9514	0.0729401	0.921448
GO:0035307	positive regulation of protein dephosphorylation	biological_process	4	14	14	28.5714	100	1.9514	0.0729401	0.921448
GO:0031430	M band	cellular_component	4	14	14	28.5714	100	1.9514	0.0729401	0.921448
GO:0030675	Rac GTPase activator activity	molecular_function	4	14	14	28.5714	100	1.9514	0.0729401	0.921448
GO:0009312	oligosaccharide biosynthetic process	biological_process	4	14	14	28.5714	100	1.9514	0.0729401	0.921448
GO:0009200	deoxyribonucleoside triphosphate metabolic process	biological_process	4	14	15	28.5714	93.3333	1.9514	0.0729401	0.921448
GO:0009163	nucleoside biosynthetic process	biological_process	4	14	14	28.5714	100	1.9514	0.0729401	0.921448
GO:0007520	myoblast fusion	biological_process	4	14	14	28.5714	100	1.9514	0.0729401	0.921448
GO:0006884	cell volume homeostasis	biological_process	4	14	14	28.5714	100	1.9514	0.0729401	0.921448
GO:0001518	voltage-gated sodium channel complex	cellular_component	4	14	14	28.5714	100	1.9514	0.0729401	0.921448
GO:0050885	neuromuscular process controlling balance	biological_process	10	48	48	20.8333	100	1.95074	0.0680597	0.921448
GO:0035258	steroid hormone receptor binding	molecular_function	10	48	48	20.8333	100	1.95074	0.0680597	0.921448
GO:0000118	histone deacetylase complex	cellular_component	10	48	48	20.8333	100	1.95074	0.0680597	0.921448
GO:0042995	cell projection	cellular_component	132	960	963	13.75	99.6885	1.9494	0.0575364	0.884935
GO:0046850	regulation of bone remodeling	biological_process	8	36	36	22.2222	100	1.94771	0.0652969	0.921448
GO:0032412	regulation of ion transmembrane transporter activity	biological_process	8	36	36	22.2222	100	1.94771	0.0652969	0.921448
GO:0071295	cellular response to vitamin	biological_process	9	42	42	21.4286	100	1.94431	0.0865771	0.921448
GO:0031594	neuromuscular junction	cellular_component	9	42	42	21.4286	100	1.94431	0.0865771	0.921448
GO:0040013	negative regulation of locomotion	biological_process	24	141	144	17.0213	97.9167	1.94153	0.0647978	0.921448
GO:0016701	oxidoreductase activity, acting on single donors with incorporation of molecular oxygen	molecular_function	15	80	80	18.75	100	1.94101	0.0788433	0.921448
GO:0070663	regulation of leukocyte proliferation	biological_process	25	148	151	16.8919	98.0132	1.94046	0.071387	0.921448
GO:0046578	regulation of Ras protein signal transduction	biological_process	25	148	148	16.8919	100	1.94046	0.071387	0.921448
GO:0060627	regulation of vesicle-mediated transport	biological_process	34	212	215	16.0377	98.6047	1.93814	0.067414	0.921448
GO:0048858	cell projection morphogenesis	biological_process	38	241	241	15.7676	100	1.93704	0.0561306	0.884935
GO:0031982	vesicle	cellular_component	103	734	736	14.0327	99.7283	1.93687	0.0543696	0.881205
GO:0006605	protein targeting	biological_process	33	205	208	16.0976	98.5577	1.93226	0.0631006	0.921448
GO:0016757	transferase activity, transferring glycosyl groups	molecular_function	40	256	256	15.625	100	1.92589	0.0629461	0.921448
GO:0043062	extracellular structure organization	biological_process	36	227	228	15.859	99.5614	1.92226	0.0616815	0.921448
GO:0012502	induction of programmed cell death	biological_process	36	227	229	15.859	99.1266	1.92226	0.0616815	0.921448
GO:0006917	induction of apoptosis	biological_process	36	227	229	15.859	99.1266	1.92226	0.0616815	0.921448
GO:0040012	regulation of locomotion	biological_process	62	420	427	14.7619	98.3607	1.92224	0.0658047	0.921448
GO:0031090	organelle membrane	cellular_component	246	1873	1885	13.134	99.3634	1.9208	0.060019	0.90618
GO:0012505	endomembrane system	cellular_component	12	61	61	19.6721	100	1.91795	0.0699115	0.921448
GO:0010923	negative regulation of phosphatase activity	biological_process	12	61	61	19.6721	100	1.91795	0.0699115	0.921448
GO:0003774	motor activity	molecular_function	22	128	132	17.1875	96.9697	1.90781	0.0717419	0.921448
GO:0008757	S-adenosylmethionine-dependent methyltransferase activity	molecular_function	17	94	95	18.0851	98.9474	1.90423	0.0748789	0.921448
GO:0033554	cellular response to stress	biological_process	110	791	796	13.9064	99.3719	1.9012	0.0631353	0.921448
GO:0048008	platelet-derived growth factor receptor signaling pathway	biological_process	6	25	25	24	100	1.89866	0.0655298	0.921448
GO:0045494	photoreceptor cell maintenance	biological_process	6	25	25	24	100	1.89866	0.0655298	0.921448
GO:0034605	cellular response to heat	biological_process	6	25	25	24	100	1.89866	0.0655298	0.921448
GO:0008333	endosome to lysosome transport	biological_process	6	25	25	24	100	1.89866	0.0655298	0.921448
GO:0072331	signal transduction by p53 class mediator	biological_process	11	55	55	20	100	1.89647	0.0885151	0.921448
GO:0043244	regulation of protein complex disassembly	biological_process	11	55	55	20	100	1.89647	0.0885151	0.921448
GO:0009064	glutamine family amino acid metabolic process	biological_process	11	55	55	20	100	1.89647	0.0885151	0.921448
GO:0051345	positive regulation of hydrolase activity	biological_process	54	361	366	14.9584	98.6339	1.89643	0.0692196	0.921448
GO:0071902	positive regulation of protein serine/threonine kinase activity	biological_process	31	192	194	16.1458	98.9691	1.89025	0.0706364	0.921448
GO:0043270	positive regulation of ion transport	biological_process	15	81	81	18.5185	100	1.88837	0.0806808	0.921448
GO:0004221	ubiquitin thiolesterase activity	molecular_function	13	68	68	19.1176	100	1.88323	0.0856505	0.921448
GO:0009615	response to virus	biological_process	29	178	197	16.2921	90.3553	1.88024	0.0782884	0.921448
GO:0017048	Rho GTPase binding	molecular_function	10	49	49	20.4082	100	1.87854	0.0726793	0.921448
GO:0006974	response to DNA damage stimulus	biological_process	66	453	454	14.5695	99.7797	1.86949	0.0652148	0.921448
GO:0006476	protein deacetylation	biological_process	7	31	31	22.5806	100	1.86915	0.0851834	0.921448
GO:0002244	hemopoietic progenitor cell differentiation	biological_process	7	31	31	22.5806	100	1.86915	0.0851834	0.921448
GO:0051271	negative regulation of cellular component movement	biological_process	22	129	132	17.0543	97.7273	1.86819	0.0732536	0.921448
GO:0030029	actin filament-based process	biological_process	47	310	311	15.1613	99.6785	1.86684	0.0749251	0.921448
GO:0046777	protein autophosphorylation	biological_process	24	143	144	16.7832	99.3056	1.8667	0.0678568	0.921448
GO:0070588	calcium ion transmembrane transport	biological_process	9	43	43	20.9302	100	1.86586	0.0903848	0.921448
GO:0051952	regulation of amine transport	biological_process	9	43	43	20.9302	100	1.86586	0.0903848	0.921448
GO:0006140	regulation of nucleotide metabolic process	biological_process	55	370	374	14.8649	98.9305	1.86399	0.0726778	0.921448
GO:0031098	stress-activated protein kinase signaling cascade	biological_process	8	37	39	21.6216	94.8718	1.86116	0.072131	0.921448
GO:0003684	damaged DNA binding	molecular_function	8	37	37	21.6216	100	1.86116	0.072131	0.921448
GO:0030258	lipid modification	biological_process	17	95	95	17.8947	100	1.85666	0.0769595	0.921448
GO:0002698	negative regulation of immune effector process	biological_process	12	62	63	19.3548	98.4127	1.85601	0.0736986	0.921448
GO:0051641	cellular localization	biological_process	40	259	260	15.444	99.6154	1.84633	0.0797282	0.921448
GO:0060548	negative regulation of cell death	biological_process	79	554	565	14.2599	98.0531	1.84339	0.0708952	0.921448
GO:0005765	lysosomal membrane	cellular_component	19	109	109	17.4312	100	1.83888	0.0729814	0.921448
GO:0060765	regulation of androgen receptor signaling pathway	biological_process	5	20	20	25	100	1.83685	0.077293	0.921448
GO:0045309	protein phosphorylated amino acid binding	molecular_function	5	20	21	25	95.2381	1.83685	0.077293	0.921448
GO:0031062	positive regulation of histone methylation	biological_process	5	20	20	25	100	1.83685	0.077293	0.921448
GO:0019724	B cell mediated immunity	biological_process	5	20	20	25	100	1.83685	0.077293	0.921448
GO:0016799	hydrolase activity, hydrolyzing N-glycosyl compounds	molecular_function	5	20	20	25	100	1.83685	0.077293	0.921448
GO:0006949	syncytium formation	biological_process	5	20	20	25	100	1.83685	0.077293	0.921448
GO:0006904	vesicle docking involved in exocytosis	biological_process	5	20	20	25	100	1.83685	0.077293	0.921448
GO:0002437	inflammatory response to antigenic stimulus	biological_process	5	20	20	25	100	1.83685	0.077293	0.921448
GO:0016573	histone acetylation	biological_process	15	82	82	18.2927	100	1.83646	0.0830057	0.921448
GO:0008081	phosphoric diester hydrolase activity	molecular_function	15	82	82	18.2927	100	1.83646	0.0830057	0.921448
GO:0015630	microtubule cytoskeleton	cellular_component	20	116	116	17.2414	100	1.83371	0.0809507	0.921448
GO:0071845	cellular component disassembly at cellular level	biological_process	11	56	57	19.6429	98.2456	1.83063	0.0916046	0.921448
GO:0030336	negative regulation of cell migration	biological_process	21	123	126	17.0732	97.619	1.83049	0.0899691	0.921448
GO:0010627	regulation of intracellular protein kinase cascade	biological_process	75	525	534	14.2857	98.3146	1.81177	0.0743093	0.921448
GO:0030427	site of polarized growth	cellular_component	17	96	96	17.7083	100	1.80965	0.079441	0.921448
GO:0008064	regulation of actin polymerization or depolymerization	biological_process	17	96	98	17.7083	97.9592	1.80965	0.079441	0.921448
GO:0051219	phosphoprotein binding	molecular_function	10	50	51	20	98.0392	1.80799	0.0780062	0.921448
GO:0046330	positive regulation of JNK cascade	biological_process	10	50	54	20	92.5926	1.80799	0.0780062	0.921448
GO:0051427	hormone receptor binding	molecular_function	19	110	110	17.2727	100	1.79563	0.0755361	0.921448
GO:0017124	SH3 domain binding	molecular_function	19	110	111	17.2727	99.0991	1.79563	0.0755361	0.921448
GO:0008194	UDP-glycosyltransferase activity	molecular_function	19	110	110	17.2727	100	1.79563	0.0755361	0.921448
GO:2000649	regulation of sodium ion transmembrane transporter activity	biological_process	4	15	15	26.6667	100	1.79094	0.0905526	0.921448
GO:0060122	inner ear receptor stereocilium organization	biological_process	4	15	15	26.6667	100	1.79094	0.0905526	0.921448
GO:0048490	anterograde synaptic vesicle transport	biological_process	4	15	15	26.6667	100	1.79094	0.0905526	0.921448
GO:0046466	membrane lipid catabolic process	biological_process	4	15	15	26.6667	100	1.79094	0.0905526	0.921448
GO:0035637	multicellular organismal signaling	biological_process	4	15	15	26.6667	100	1.79094	0.0905526	0.921448
GO:0035306	positive regulation of dephosphorylation	biological_process	4	15	15	26.6667	100	1.79094	0.0905526	0.921448
GO:0034104	negative regulation of tissue remodeling	biological_process	4	15	15	26.6667	100	1.79094	0.0905526	0.921448
GO:0031440	regulation of mRNA 3'-end processing	biological_process	4	15	15	26.6667	100	1.79094	0.0905526	0.921448
GO:0030149	sphingolipid catabolic process	biological_process	4	15	15	26.6667	100	1.79094	0.0905526	0.921448
GO:0019226	transmission of nerve impulse	biological_process	4	15	15	26.6667	100	1.79094	0.0905526	0.921448
GO:0016578	histone deubiquitination	biological_process	4	15	15	26.6667	100	1.79094	0.0905526	0.921448
GO:0015645	fatty acid ligase activity	molecular_function	4	15	15	26.6667	100	1.79094	0.0905526	0.921448
GO:0005719	nuclear euchromatin	cellular_component	4	15	15	26.6667	100	1.79094	0.0905526	0.921448
GO:0004143	diacylglycerol kinase activity	molecular_function	4	15	15	26.6667	100	1.79094	0.0905526	0.921448
GO:0000421	autophagic vacuole membrane	cellular_component	4	15	16	26.6667	93.75	1.79094	0.0905526	0.921448
GO:0007243	intracellular protein kinase cascade	biological_process	37	239	245	15.4812	97.551	1.79067	0.0851145	0.921448
GO:0048487	beta-tubulin binding	molecular_function	6	26	26	23.0769	100	1.79016	0.115531	0.921448
GO:0032653	regulation of interleukin-10 production	biological_process	6	26	26	23.0769	100	1.79016	0.115531	0.921448
GO:0030971	receptor tyrosine kinase binding	molecular_function	6	26	26	23.0769	100	1.79016	0.115531	0.921448
GO:0016575	histone deacetylation	biological_process	6	26	26	23.0769	100	1.79016	0.115531	0.921448
GO:0002886	regulation of myeloid leukocyte mediated immunity	biological_process	6	26	26	23.0769	100	1.79016	0.115531	0.921448
GO:0001562	response to protozoan	biological_process	6	26	26	23.0769	100	1.79016	0.115531	0.921448
GO:0070491	repressing transcription factor binding	molecular_function	9	44	45	20.4545	97.7778	1.78946	0.0951327	0.921448
GO:0045815	positive regulation of gene expression, epigenetic	biological_process	3	10	10	30	100	1.78929	0.103813	0.921448
GO:0045779	negative regulation of bone resorption	biological_process	3	10	10	30	100	1.78929	0.103813	0.921448
GO:0045623	negative regulation of T-helper cell differentiation	biological_process	3	10	10	30	100	1.78929	0.103813	0.921448
GO:0043371	negative regulation of CD4-positive, alpha-beta T cell differentiation	biological_process	3	10	10	30	100	1.78929	0.103813	0.921448
GO:0043302	positive regulation of leukocyte degranulation	biological_process	3	10	10	30	100	1.78929	0.103813	0.921448
GO:0043256	laminin complex	cellular_component	3	10	10	30	100	1.78929	0.103813	0.921448
GO:0033176	proton-transporting V-type ATPase complex	cellular_component	3	10	11	30	90.9091	1.78929	0.103813	0.921448
GO:0032839	dendrite cytoplasm	cellular_component	3	10	10	30	100	1.78929	0.103813	0.921448
GO:0032838	cell projection cytoplasm	cellular_component	3	10	10	30	100	1.78929	0.103813	0.921448
GO:0032836	glomerular basement membrane development	biological_process	3	10	10	30	100	1.78929	0.103813	0.921448
GO:0032740	positive regulation of interleukin-17 production	biological_process	3	10	10	30	100	1.78929	0.103813	0.921448
GO:0032305	positive regulation of icosanoid secretion	biological_process	3	10	10	30	100	1.78929	0.103813	0.921448
GO:0030983	mismatched DNA binding	molecular_function	3	10	10	30	100	1.78929	0.103813	0.921448
GO:0030898	actin-dependent ATPase activity	molecular_function	3	10	10	30	100	1.78929	0.103813	0.921448
GO:0030676	Rac guanyl-nucleotide exchange factor activity	molecular_function	3	10	10	30	100	1.78929	0.103813	0.921448
GO:0030220	platelet formation	biological_process	3	10	10	30	100	1.78929	0.103813	0.921448
GO:0030140	trans-Golgi network transport vesicle	cellular_component	3	10	10	30	100	1.78929	0.103813	0.921448
GO:0016717	oxidoreductase activity, acting on paired donors, with oxidation of a pair of donors resulting in the reduction of molecular oxygen to two molecules of water	molecular_function	3	10	10	30	100	1.78929	0.103813	0.921448
GO:0016471	vacuolar proton-transporting V-type ATPase complex	cellular_component	3	10	11	30	90.9091	1.78929	0.103813	0.921448
GO:0014061	regulation of norepinephrine secretion	biological_process	3	10	10	30	100	1.78929	0.103813	0.921448
GO:0010467	gene expression	biological_process	3	10	10	30	100	1.78929	0.103813	0.921448
GO:0009151	purine deoxyribonucleotide metabolic process	biological_process	3	10	10	30	100	1.78929	0.103813	0.921448
GO:0008631	induction of apoptosis by oxidative stress	biological_process	3	10	10	30	100	1.78929	0.103813	0.921448
GO:0008158	hedgehog receptor activity	molecular_function	3	10	10	30	100	1.78929	0.103813	0.921448
GO:0006983	ER overload response	biological_process	3	10	10	30	100	1.78929	0.103813	0.921448
GO:0002922	positive regulation of humoral immune response	biological_process	3	10	10	30	100	1.78929	0.103813	0.921448
GO:0000780	condensed nuclear chromosome, centromeric region	cellular_component	3	10	10	30	100	1.78929	0.103813	0.921448
GO:0055117	regulation of cardiac muscle contraction	biological_process	8	38	38	21.0526	100	1.77725	0.0798361	0.921448
GO:0002709	regulation of T cell mediated immunity	biological_process	8	38	38	21.0526	100	1.77725	0.0798361	0.921448
GO:0060325	face morphogenesis	biological_process	7	32	32	21.875	100	1.77515	0.0928172	0.921448
GO:0050852	T cell receptor signaling pathway	biological_process	7	32	33	21.875	96.9697	1.77515	0.0928172	0.921448
GO:0033628	regulation of cell adhesion mediated by integrin	biological_process	7	32	34	21.875	94.1176	1.77515	0.0928172	0.921448
GO:0032934	sterol binding	molecular_function	7	32	32	21.875	100	1.77515	0.0928172	0.921448
GO:0007254	JNK cascade	biological_process	7	32	32	21.875	100	1.77515	0.0928172	0.921448
GO:0032502	developmental process	biological_process	453	3586	3629	12.6325	98.8151	1.76273	0.0820478	0.921448
GO:0071844	cellular component assembly at cellular level	biological_process	105	762	785	13.7795	97.0701	1.75388	0.085492	0.921448
GO:0006816	calcium ion transport	biological_process	23	139	143	16.5468	97.2028	1.75343	0.0854794	0.921448
GO:0005516	calmodulin binding	molecular_function	22	132	132	16.6667	100	1.7513	0.101845	0.921448
GO:0031349	positive regulation of defense response	biological_process	20	118	119	16.9492	99.1597	1.75075	0.085229	0.921448
GO:2000242	negative regulation of reproductive process	biological_process	10	51	52	19.6078	98.0769	1.73901	0.122124	0.949237
GO:0008170	N-methyltransferase activity	molecular_function	12	64	64	18.75	100	1.73541	0.115561	0.921448
GO:0018393	internal peptidyl-lysine acetylation	biological_process	15	84	84	17.8571	100	1.73469	0.089097	0.921448
GO:0032990	cell part morphogenesis	biological_process	40	264	265	15.1515	99.6226	1.71586	0.101248	0.921448
GO:0071514	genetic imprinting	biological_process	5	21	21	23.8095	100	1.71288	0.0920439	0.921448
GO:0045987	positive regulation of smooth muscle contraction	biological_process	5	21	21	23.8095	100	1.71288	0.0920439	0.921448
GO:0015804	neutral amino acid transport	biological_process	5	21	21	23.8095	100	1.71288	0.0920439	0.921448
GO:0010543	regulation of platelet activation	biological_process	5	21	22	23.8095	95.4545	1.71288	0.0920439	0.921448
GO:0007032	endosome organization	biological_process	5	21	21	23.8095	100	1.71288	0.0920439	0.921448
GO:0001772	immunological synapse	cellular_component	5	21	21	23.8095	100	1.71288	0.0920439	0.921448
GO:0010740	positive regulation of intracellular protein kinase cascade	biological_process	51	347	353	14.6974	98.3003	1.70648	0.0926534	0.921448
GO:0044255	cellular lipid metabolic process	biological_process	84	601	604	13.9767	99.5033	1.70358	0.0946027	0.921448
GO:0050773	regulation of dendrite development	biological_process	11	58	58	18.9655	100	1.70283	0.0999749	0.921448
GO:0022411	cellular component disassembly	biological_process	11	58	59	18.9655	98.3051	1.70283	0.0999749	0.921448
GO:0048471	perinuclear region of cytoplasm	cellular_component	62	431	436	14.3852	98.8532	1.7025	0.0961161	0.921448
GO:0043204	perikaryon	cellular_component	8	39	40	20.5128	97.5	1.69582	0.127669	0.980762
GO:0031532	actin cytoskeleton reorganization	biological_process	8	39	39	20.5128	100	1.69582	0.127669	0.980762
GO:0019751	polyol metabolic process	biological_process	8	39	39	20.5128	100	1.69582	0.127669	0.980762
GO:0048813	dendrite morphogenesis	biological_process	6	27	27	22.2222	100	1.6864	0.123599	0.956302
GO:0009167	purine ribonucleoside monophosphate metabolic process	biological_process	6	27	27	22.2222	100	1.6864	0.123599	0.956302
GO:0005776	autophagic vacuole	cellular_component	6	27	27	22.2222	100	1.6864	0.123599	0.956302
GO:0005546	phosphatidylinositol-4,5-bisphosphate binding	molecular_function	6	27	27	22.2222	100	1.6864	0.123599	0.956302
GO:0010638	positive regulation of organelle organization	biological_process	32	206	208	15.534	99.0385	1.68475	0.10215	0.921448
GO:0060048	cardiac muscle contraction	biological_process	7	33	33	21.2121	100	1.68446	0.101602	0.921448
GO:0032652	regulation of interleukin-1 production	biological_process	7	33	36	21.2121	91.6667	1.68446	0.101602	0.921448
GO:0030837	negative regulation of actin filament polymerization	biological_process	7	33	33	21.2121	100	1.68446	0.101602	0.921448
GO:0032270	positive regulation of cellular protein metabolic process	biological_process	65	455	458	14.2857	99.345	1.68374	0.105027	0.921448
GO:0016791	phosphatase activity	molecular_function	37	243	246	15.2263	98.7805	1.68177	0.10802	0.921448
GO:0051130	positive regulation of cellular component organization	biological_process	69	486	489	14.1975	99.3865	1.68044	0.100931	0.921448
GO:0009896	positive regulation of catabolic process	biological_process	23	141	141	16.3121	100	1.67931	0.1136	0.921448
GO:0030424	axon	cellular_component	28	177	177	15.8192	100	1.67882	0.100292	0.921448
GO:2000667	positive regulation of interleukin-13 secretion	biological_process	1	2	2	50	100	1.67776	0.221554	1
GO:2000665	regulation of interleukin-13 secretion	biological_process	1	2	2	50	100	1.67776	0.221554	1
GO:2000664	positive regulation of interleukin-5 secretion	biological_process	1	2	2	50	100	1.67776	0.221554	1
GO:2000662	regulation of interleukin-5 secretion	biological_process	1	2	2	50	100	1.67776	0.221554	1
GO:2000547	regulation of dendritic cell dendrite assembly	biological_process	1	2	5	50	40	1.67776	0.221554	1
GO:2000538	positive regulation of B cell chemotaxis	biological_process	1	2	2	50	100	1.67776	0.221554	1
GO:2000537	regulation of B cell chemotaxis	biological_process	1	2	2	50	100	1.67776	0.221554	1
GO:2000525	positive regulation of T cell costimulation	biological_process	1	2	2	50	100	1.67776	0.221554	1
GO:2000523	regulation of T cell costimulation	biological_process	1	2	2	50	100	1.67776	0.221554	1
GO:2000522	positive regulation of immunological synapse formation	biological_process	1	2	2	50	100	1.67776	0.221554	1
GO:2000520	regulation of immunological synapse formation	biological_process	1	2	2	50	100	1.67776	0.221554	1
GO:2000507	positive regulation of energy homeostasis	biological_process	1	2	2	50	100	1.67776	0.221554	1
GO:2000474	regulation of opioid receptor signaling pathway	biological_process	1	2	2	50	100	1.67776	0.221554	1
GO:2000473	positive regulation of hematopoietic stem cell migration	biological_process	1	2	2	50	100	1.67776	0.221554	1
GO:2000471	regulation of hematopoietic stem cell migration	biological_process	1	2	2	50	100	1.67776	0.221554	1
GO:2000437	regulation of monocyte extravasation	biological_process	1	2	2	50	100	1.67776	0.221554	1
GO:2000416	regulation of eosinophil migration	biological_process	1	2	2	50	100	1.67776	0.221554	1
GO:2000342	negative regulation of chemokine (C-X-C motif) ligand 2 production	biological_process	1	2	2	50	100	1.67776	0.221554	1
GO:2000276	negative regulation of oxidative phosphorylation uncoupler activity	biological_process	1	2	2	50	100	1.67776	0.221554	1
GO:2000048	negative regulation of cell-cell adhesion mediated by cadherin	biological_process	1	2	2	50	100	1.67776	0.221554	1
GO:0097033	mitochondrial respiratory chain complex III biogenesis	biological_process	1	2	2	50	100	1.67776	0.221554	1
GO:0097025	MPP7-DLG1-LIN7 complex	cellular_component	1	2	2	50	100	1.67776	0.221554	1
GO:0097021	lymphocyte migration into lymphoid organs	biological_process	1	2	2	50	100	1.67776	0.221554	1
GO:0097001	ceramide binding	molecular_function	1	2	2	50	100	1.67776	0.221554	1
GO:0090324	negative regulation of oxidative phosphorylation	biological_process	1	2	2	50	100	1.67776	0.221554	1
GO:0090292	nuclear matrix anchoring at nuclear membrane	biological_process	1	2	2	50	100	1.67776	0.221554	1
GO:0090273	regulation of somatostatin secretion	biological_process	1	2	2	50	100	1.67776	0.221554	1
GO:0090265	positive regulation of immune complex clearance by monocytes and macrophages	biological_process	1	2	2	50	100	1.67776	0.221554	1
GO:0090264	regulation of immune complex clearance by monocytes and macrophages	biological_process	1	2	2	50	100	1.67776	0.221554	1
GO:0090234	regulation of kinetochore assembly	biological_process	1	2	2	50	100	1.67776	0.221554	1
GO:0090230	regulation of centromere complex assembly	biological_process	1	2	2	50	100	1.67776	0.221554	1
GO:0090182	regulation of secretion of lysosomal enzymes	biological_process	1	2	2	50	100	1.67776	0.221554	1
GO:0090177	establishment of planar polarity involved in neural tube closure	biological_process	1	2	2	50	100	1.67776	0.221554	1
GO:0090169	regulation of spindle assembly	biological_process	1	2	2	50	100	1.67776	0.221554	1
GO:0090107	regulation of high-density lipoprotein particle assembly	biological_process	1	2	2	50	100	1.67776	0.221554	1
GO:0090074	negative regulation of protein homodimerization activity	biological_process	1	2	2	50	100	1.67776	0.221554	1
GO:0090042	tubulin deacetylation	biological_process	1	2	2	50	100	1.67776	0.221554	1
GO:0080019	fatty-acyl-CoA reductase (alcohol-forming) activity	molecular_function	1	2	2	50	100	1.67776	0.221554	1
GO:0072610	interleukin-12 secretion	biological_process	1	2	3	50	66.6667	1.67776	0.221554	1
GO:0072558	NALP1 inflammasome complex	cellular_component	1	2	2	50	100	1.67776	0.221554	1
GO:0072554	blood vessel lumenization	biological_process	1	2	2	50	100	1.67776	0.221554	1
GO:0072539	T-helper 17 cell differentiation	biological_process	1	2	2	50	100	1.67776	0.221554	1
GO:0072385	minus-end-directed organelle transport along microtubule	biological_process	1	2	2	50	100	1.67776	0.221554	1
GO:0072313	metanephric glomerular epithelial cell development	biological_process	1	2	2	50	100	1.67776	0.221554	1
GO:0072249	metanephric glomerular visceral epithelial cell development	biological_process	1	2	2	50	100	1.67776	0.221554	1
GO:0072224	metanephric glomerulus development	biological_process	1	2	2	50	100	1.67776	0.221554	1
GO:0072139	glomerular parietal epithelial cell differentiation	biological_process	1	2	2	50	100	1.67776	0.221554	1
GO:0071709	membrane assembly	biological_process	1	2	2	50	100	1.67776	0.221554	1
GO:0071616	acyl-CoA biosynthetic process	biological_process	1	2	2	50	100	1.67776	0.221554	1
GO:0071402	cellular response to lipoprotein particle stimulus	biological_process	1	2	2	50	100	1.67776	0.221554	1
GO:0071351	cellular response to interleukin-18	biological_process	1	2	2	50	100	1.67776	0.221554	1
GO:0071281	cellular response to iron ion	biological_process	1	2	2	50	100	1.67776	0.221554	1
GO:0071247	cellular response to chromate	biological_process	1	2	2	50	100	1.67776	0.221554	1
GO:0071226	cellular response to molecule of fungal origin	biological_process	1	2	2	50	100	1.67776	0.221554	1
GO:0071133	alpha9-beta1 integrin-ADAM8 complex	cellular_component	1	2	2	50	100	1.67776	0.221554	1
GO:0071109	superior temporal gyrus development	biological_process	1	2	2	50	100	1.67776	0.221554	1
GO:0071104	response to interleukin-9	biological_process	1	2	2	50	100	1.67776	0.221554	1
GO:0070976	TIR domain binding	molecular_function	1	2	2	50	100	1.67776	0.221554	1
GO:0070889	platelet alpha granule organization	biological_process	1	2	2	50	100	1.67776	0.221554	1
GO:0070820	tertiary granule	cellular_component	1	2	2	50	100	1.67776	0.221554	1
GO:0070816	phosphorylation of RNA polymerase II C-terminal domain	biological_process	1	2	2	50	100	1.67776	0.221554	1
GO:0070643	vitamin D 25-hydroxylase activity	molecular_function	1	2	2	50	100	1.67776	0.221554	1
GO:0070409	carbamoyl phosphate biosynthetic process	biological_process	1	2	2	50	100	1.67776	0.221554	1
GO:0070408	carbamoyl phosphate metabolic process	biological_process	1	2	2	50	100	1.67776	0.221554	1
GO:0070375	BMK cascade	biological_process	1	2	2	50	100	1.67776	0.221554	1
GO:0070266	necroptosis	biological_process	1	2	2	50	100	1.67776	0.221554	1
GO:0070256	negative regulation of mucus secretion	biological_process	1	2	2	50	100	1.67776	0.221554	1
GO:0070213	protein auto-ADP-ribosylation	biological_process	1	2	2	50	100	1.67776	0.221554	1
GO:0070172	positive regulation of tooth mineralization	biological_process	1	2	2	50	100	1.67776	0.221554	1
GO:0070106	interleukin-27-mediated signaling pathway	biological_process	1	2	2	50	100	1.67776	0.221554	1
GO:0070103	regulation of interleukin-6-mediated signaling pathway	biological_process	1	2	2	50	100	1.67776	0.221554	1
GO:0070034	telomeric RNA binding	molecular_function	1	2	2	50	100	1.67776	0.221554	1
GO:0070006	metalloaminopeptidase activity	molecular_function	1	2	2	50	100	1.67776	0.221554	1
GO:0061344	regulation of cell adhesion involved in heart morphogenesis	biological_process	1	2	2	50	100	1.67776	0.221554	1
GO:0061290	canonical Wnt receptor signaling pathway involved in metanephric kidney development	biological_process	1	2	2	50	100	1.67776	0.221554	1
GO:0061289	Wnt receptor signaling pathway involved in kidney development	biological_process	1	2	2	50	100	1.67776	0.221554	1
GO:0061146	Peyer's patch morphogenesis	biological_process	1	2	3	50	66.6667	1.67776	0.221554	1
GO:0061086	negative regulation of histone H3-K27 methylation	biological_process	1	2	2	50	100	1.67776	0.221554	1
GO:0061034	olfactory bulb mitral cell layer development	biological_process	1	2	5	50	40	1.67776	0.221554	1
GO:0060978	angiogenesis involved in coronary vascular morphogenesis	biological_process	1	2	2	50	100	1.67776	0.221554	1
GO:0060928	atrioventricular node cell development	biological_process	1	2	2	50	100	1.67776	0.221554	1
GO:0060490	lateral sprouting involved in lung morphogenesis	biological_process	1	2	2	50	100	1.67776	0.221554	1
GO:0060489	planar dichotomous subdivision of terminal units involved in lung branching morphogenesis	biological_process	1	2	2	50	100	1.67776	0.221554	1
GO:0060488	orthogonal dichotomous subdivision of terminal units involved in lung branching morphogenesis	biological_process	1	2	2	50	100	1.67776	0.221554	1
GO:0060414	aorta smooth muscle tissue morphogenesis	biological_process	1	2	2	50	100	1.67776	0.221554	1
GO:0060187	cell pole	cellular_component	1	2	2	50	100	1.67776	0.221554	1
GO:0060171	stereocilium membrane	cellular_component	1	2	2	50	100	1.67776	0.221554	1
GO:0060167	regulation of adenosine receptor signaling pathway	biological_process	1	2	2	50	100	1.67776	0.221554	1
GO:0060051	negative regulation of protein glycosylation	biological_process	1	2	2	50	100	1.67776	0.221554	1
GO:0060027	convergent extension involved in gastrulation	biological_process	1	2	2	50	100	1.67776	0.221554	1
GO:0060002	plus-end directed microfilament motor activity	molecular_function	1	2	2	50	100	1.67776	0.221554	1
GO:0052659	inositol 1,3,4,5-tetrakisphosphate 5-phosphatase activity	molecular_function	1	2	2	50	100	1.67776	0.221554	1
GO:0052596	phenethylamine	molecular_function	1	2	2	50	100	1.67776	0.221554	1
GO:0052595	aliphatic-amine oxidase activity	molecular_function	1	2	2	50	100	1.67776	0.221554	1
GO:0052594	aminoacetone	molecular_function	1	2	2	50	100	1.67776	0.221554	1
GO:0052593	tryptamine	molecular_function	1	2	2	50	100	1.67776	0.221554	1
GO:0051935	glutamate uptake involved in synaptic transmission	biological_process	1	2	2	50	100	1.67776	0.221554	1
GO:0051933	amino acid uptake involved in synaptic transmission	biological_process	1	2	2	50	100	1.67776	0.221554	1
GO:0051665	membrane raft localization	biological_process	1	2	2	50	100	1.67776	0.221554	1
GO:0051563	smooth endoplasmic reticulum calcium ion homeostasis	biological_process	1	2	2	50	100	1.67776	0.221554	1
GO:0051531	NFAT protein import into nucleus	biological_process	1	2	2	50	100	1.67776	0.221554	1
GO:0051437	positive regulation of ubiquitin-protein ligase activity involved in mitotic cell cycle	biological_process	1	2	2	50	100	1.67776	0.221554	1
GO:0051284	positive regulation of sequestering of calcium ion	biological_process	1	2	2	50	100	1.67776	0.221554	1
GO:0051124	synaptic growth at neuromuscular junction	biological_process	1	2	2	50	100	1.67776	0.221554	1
GO:0051081	nuclear envelope disassembly	biological_process	1	2	2	50	100	1.67776	0.221554	1
GO:0050883	musculoskeletal movement, spinal reflex action	biological_process	1	2	2	50	100	1.67776	0.221554	1
GO:0050833	pyruvate transmembrane transporter activity	molecular_function	1	2	2	50	100	1.67776	0.221554	1
GO:0050803	regulation of synapse structure and activity	biological_process	1	2	2	50	100	1.67776	0.221554	1
GO:0050651	dermatan sulfate proteoglycan biosynthetic process	biological_process	1	2	2	50	100	1.67776	0.221554	1
GO:0050427	3'-phosphoadenosine 5'-phosphosulfate metabolic process	biological_process	1	2	2	50	100	1.67776	0.221554	1
GO:0050294	steroid sulfotransferase activity	molecular_function	1	2	2	50	100	1.67776	0.221554	1
GO:0050211	procollagen galactosyltransferase activity	molecular_function	1	2	2	50	100	1.67776	0.221554	1
GO:0050062	long-chain-fatty-acyl-CoA reductase activity	molecular_function	1	2	2	50	100	1.67776	0.221554	1
GO:0050051	leukotriene-B4 20-monooxygenase activity	molecular_function	1	2	2	50	100	1.67776	0.221554	1
GO:0048820	hair follicle maturation	biological_process	1	2	2	50	100	1.67776	0.221554	1
GO:0048763	calcium-induced calcium release activity	molecular_function	1	2	2	50	100	1.67776	0.221554	1
GO:0048669	collateral sprouting in absence of injury	biological_process	1	2	2	50	100	1.67776	0.221554	1
GO:0048550	negative regulation of pinocytosis	biological_process	1	2	2	50	100	1.67776	0.221554	1
GO:0048273	mitogen-activated protein kinase p38 binding	molecular_function	1	2	2	50	100	1.67776	0.221554	1
GO:0048257	3'-flap endonuclease activity	molecular_function	1	2	2	50	100	1.67776	0.221554	1
GO:0048241	epinephrine transport	biological_process	1	2	2	50	100	1.67776	0.221554	1
GO:0048143	astrocyte activation	biological_process	1	2	2	50	100	1.67776	0.221554	1
GO:0048105	establishment of body hair planar orientation	biological_process	1	2	2	50	100	1.67776	0.221554	1
GO:0048104	establishment of body hair or bristle planar orientation	biological_process	1	2	2	50	100	1.67776	0.221554	1
GO:0047749	cholestanetriol 26-monooxygenase activity	molecular_function	1	2	2	50	100	1.67776	0.221554	1
GO:0047696	beta-adrenergic receptor kinase activity	molecular_function	1	2	2	50	100	1.67776	0.221554	1
GO:0046975	histone methyltransferase activity (H3-K36 specific)	molecular_function	1	2	2	50	100	1.67776	0.221554	1
GO:0046949	fatty-acyl-CoA biosynthetic process	biological_process	1	2	2	50	100	1.67776	0.221554	1
GO:0046899	nucleoside triphosphate adenylate kinase activity	molecular_function	1	2	2	50	100	1.67776	0.221554	1
GO:0046898	response to cycloheximide	biological_process	1	2	2	50	100	1.67776	0.221554	1
GO:0046811	histone deacetylase inhibitor activity	molecular_function	1	2	2	50	100	1.67776	0.221554	1
GO:0046687	response to chromate	biological_process	1	2	2	50	100	1.67776	0.221554	1
GO:0046619	optic placode formation involved in camera-type eye formation	biological_process	1	2	2	50	100	1.67776	0.221554	1
GO:0046582	Rap GTPase activator activity	molecular_function	1	2	2	50	100	1.67776	0.221554	1
GO:0046498	S-adenosylhomocysteine metabolic process	biological_process	1	2	2	50	100	1.67776	0.221554	1
GO:0046398	UDP-glucuronate metabolic process	biological_process	1	2	2	50	100	1.67776	0.221554	1
GO:0046386	deoxyribose phosphate catabolic process	biological_process	1	2	2	50	100	1.67776	0.221554	1
GO:0046381	CMP-N-acetylneuraminate metabolic process	biological_process	1	2	2	50	100	1.67776	0.221554	1
GO:0046370	fructose biosynthetic process	biological_process	1	2	2	50	100	1.67776	0.221554	1
GO:0046351	disaccharide biosynthetic process	biological_process	1	2	2	50	100	1.67776	0.221554	1
GO:0046168	glycerol-3-phosphate catabolic process	biological_process	1	2	2	50	100	1.67776	0.221554	1
GO:0046124	purine deoxyribonucleoside catabolic process	biological_process	1	2	2	50	100	1.67776	0.221554	1
GO:0046110	xanthine metabolic process	biological_process	1	2	2	50	100	1.67776	0.221554	1
GO:0046101	hypoxanthine biosynthetic process	biological_process	1	2	2	50	100	1.67776	0.221554	1
GO:0046100	hypoxanthine metabolic process	biological_process	1	2	2	50	100	1.67776	0.221554	1
GO:0046041	ITP metabolic process	biological_process	1	2	2	50	100	1.67776	0.221554	1
GO:0045963	negative regulation of dopamine metabolic process	biological_process	1	2	2	50	100	1.67776	0.221554	1
GO:0045914	negative regulation of catecholamine metabolic process	biological_process	1	2	2	50	100	1.67776	0.221554	1
GO:0045905	positive regulation of translational termination	biological_process	1	2	2	50	100	1.67776	0.221554	1
GO:0045513	interleukin-27 binding	molecular_function	1	2	2	50	100	1.67776	0.221554	1
GO:0045505	dynein intermediate chain binding	molecular_function	1	2	2	50	100	1.67776	0.221554	1
GO:0045425	positive regulation of granulocyte macrophage colony-stimulating factor biosynthetic process	biological_process	1	2	2	50	100	1.67776	0.221554	1
GO:0045401	positive regulation of interleukin-3 biosynthetic process	biological_process	1	2	2	50	100	1.67776	0.221554	1
GO:0045399	regulation of interleukin-3 biosynthetic process	biological_process	1	2	2	50	100	1.67776	0.221554	1
GO:0045368	positive regulation of interleukin-13 biosynthetic process	biological_process	1	2	2	50	100	1.67776	0.221554	1
GO:0045366	regulation of interleukin-13 biosynthetic process	biological_process	1	2	2	50	100	1.67776	0.221554	1
GO:0045337	farnesyl diphosphate biosynthetic process	biological_process	1	2	2	50	100	1.67776	0.221554	1
GO:0045252	oxoglutarate dehydrogenase complex	cellular_component	1	2	2	50	100	1.67776	0.221554	1
GO:0045212	neurotransmitter receptor biosynthetic process	biological_process	1	2	2	50	100	1.67776	0.221554	1
GO:0045145	single-stranded DNA specific 5'-3' exodeoxyribonuclease activity	molecular_function	1	2	2	50	100	1.67776	0.221554	1
GO:0045134	uridine-diphosphatase activity	molecular_function	1	2	3	50	66.6667	1.67776	0.221554	1
GO:0045032	ADP-activated nucleotide receptor activity	molecular_function	1	2	2	50	100	1.67776	0.221554	1
GO:0045031	ATP-activated nucleotide receptor activity	molecular_function	1	2	2	50	100	1.67776	0.221554	1
GO:0044268	multicellular organismal protein metabolic process	biological_process	1	2	2	50	100	1.67776	0.221554	1
GO:0044210	'de novo' CTP biosynthetic process	biological_process	1	2	2	50	100	1.67776	0.221554	1
GO:0044088	regulation of vacuole organization	biological_process	1	2	2	50	100	1.67776	0.221554	1
GO:0044068	modulation by symbiont of host cellular process	biological_process	1	2	2	50	100	1.67776	0.221554	1
GO:0043585	nose morphogenesis	biological_process	1	2	2	50	100	1.67776	0.221554	1
GO:0043578	nuclear matrix organization	biological_process	1	2	2	50	100	1.67776	0.221554	1
GO:0043376	regulation of CD8-positive, alpha-beta T cell differentiation	biological_process	1	2	2	50	100	1.67776	0.221554	1
GO:0043320	natural killer cell degranulation	biological_process	1	2	2	50	100	1.67776	0.221554	1
GO:0043314	negative regulation of neutrophil degranulation	biological_process	1	2	2	50	100	1.67776	0.221554	1
GO:0043309	regulation of eosinophil degranulation	biological_process	1	2	2	50	100	1.67776	0.221554	1
GO:0043184	vascular endothelial growth factor receptor 2 binding	molecular_function	1	2	2	50	100	1.67776	0.221554	1
GO:0043183	vascular endothelial growth factor receptor 1 binding	molecular_function	1	2	2	50	100	1.67776	0.221554	1
GO:0043132	NAD transport	biological_process	1	2	2	50	100	1.67776	0.221554	1
GO:0043103	hypoxanthine salvage	biological_process	1	2	2	50	100	1.67776	0.221554	1
GO:0042998	positive regulation of Golgi to plasma membrane protein transport	biological_process	1	2	2	50	100	1.67776	0.221554	1
GO:0042991	transcription factor import into nucleus	biological_process	1	2	2	50	100	1.67776	0.221554	1
GO:0042942	D-serine transport	biological_process	1	2	2	50	100	1.67776	0.221554	1
GO:0042903	tubulin deacetylase activity	molecular_function	1	2	2	50	100	1.67776	0.221554	1
GO:0042891	antibiotic transport	biological_process	1	2	2	50	100	1.67776	0.221554	1
GO:0042835	BRE binding	molecular_function	1	2	2	50	100	1.67776	0.221554	1
GO:0042727	flavin-containing compound biosynthetic process	biological_process	1	2	2	50	100	1.67776	0.221554	1
GO:0042726	flavin-containing compound metabolic process	biological_process	1	2	2	50	100	1.67776	0.221554	1
GO:0042610	CD8 receptor binding	molecular_function	1	2	2	50	100	1.67776	0.221554	1
GO:0042585	germinal vesicle	cellular_component	1	2	2	50	100	1.67776	0.221554	1
GO:0042508	tyrosine phosphorylation of Stat1 protein	biological_process	1	2	2	50	100	1.67776	0.221554	1
GO:0042483	negative regulation of odontogenesis	biological_process	1	2	2	50	100	1.67776	0.221554	1
GO:0042360	vitamin E metabolic process	biological_process	1	2	2	50	100	1.67776	0.221554	1
GO:0042323	negative regulation of circadian sleep/wake cycle, non-REM sleep	biological_process	1	2	2	50	100	1.67776	0.221554	1
GO:0042264	peptidyl-aspartic acid hydroxylation	biological_process	1	2	2	50	100	1.67776	0.221554	1
GO:0042030	ATPase inhibitor activity	molecular_function	1	2	2	50	100	1.67776	0.221554	1
GO:0042007	interleukin-18 binding	molecular_function	1	2	2	50	100	1.67776	0.221554	1
GO:0035887	aortic smooth muscle cell differentiation	biological_process	1	2	2	50	100	1.67776	0.221554	1
GO:0035865	cellular response to potassium ion	biological_process	1	2	2	50	100	1.67776	0.221554	1
GO:0035864	response to potassium ion	biological_process	1	2	2	50	100	1.67776	0.221554	1
GO:0035787	cell migration involved in kidney development	biological_process	1	2	2	50	100	1.67776	0.221554	1
GO:0035726	common myeloid progenitor cell proliferation	biological_process	1	2	3	50	66.6667	1.67776	0.221554	1
GO:0035621	ER to Golgi ceramide transport	biological_process	1	2	2	50	100	1.67776	0.221554	1
GO:0035526	retrograde transport, plasma membrane to Golgi	biological_process	1	2	2	50	100	1.67776	0.221554	1
GO:0035481	positive regulation of Notch signaling pathway involved in heart induction	biological_process	1	2	2	50	100	1.67776	0.221554	1
GO:0035480	regulation of Notch signaling pathway involved in heart induction	biological_process	1	2	2	50	100	1.67776	0.221554	1
GO:0035444	nickel ion transmembrane transport	biological_process	1	2	2	50	100	1.67776	0.221554	1
GO:0035408	histone H3-T6 phosphorylation	biological_process	1	2	2	50	100	1.67776	0.221554	1
GO:0035407	histone H3-T11 phosphorylation	biological_process	1	2	2	50	100	1.67776	0.221554	1
GO:0035403	histone kinase activity (H3-T6 specific)	molecular_function	1	2	2	50	100	1.67776	0.221554	1
GO:0035402	histone kinase activity (H3-T11 specific)	molecular_function	1	2	2	50	100	1.67776	0.221554	1
GO:0035384	thioester biosynthetic process	biological_process	1	2	2	50	100	1.67776	0.221554	1
GO:0035339	SPOTS complex	cellular_component	1	2	2	50	100	1.67776	0.221554	1
GO:0035261	external genitalia morphogenesis	biological_process	1	2	2	50	100	1.67776	0.221554	1
GO:0034988	Fc-gamma receptor I complex binding	molecular_function	1	2	2	50	100	1.67776	0.221554	1
GO:0034679	alpha9-beta1 integrin complex	cellular_component	1	2	2	50	100	1.67776	0.221554	1
GO:0034597	phosphatidylinositol-4,5-bisphosphate 4-phosphatase activity	molecular_function	1	2	2	50	100	1.67776	0.221554	1
GO:0034596	phosphatidylinositol phosphate 4-phosphatase activity	molecular_function	1	2	2	50	100	1.67776	0.221554	1
GO:0034551	mitochondrial respiratory chain complex III assembly	biological_process	1	2	2	50	100	1.67776	0.221554	1
GO:0034516	response to vitamin B6	biological_process	1	2	2	50	100	1.67776	0.221554	1
GO:0034485	phosphatidylinositol-3,4,5-trisphosphate 5-phosphatase activity	molecular_function	1	2	2	50	100	1.67776	0.221554	1
GO:0034163	regulation of toll-like receptor 9 signaling pathway	biological_process	1	2	2	50	100	1.67776	0.221554	1
GO:0034118	regulation of erythrocyte aggregation	biological_process	1	2	2	50	100	1.67776	0.221554	1
GO:0034035	purine ribonucleoside bisphosphate metabolic process	biological_process	1	2	2	50	100	1.67776	0.221554	1
GO:0034032	purine nucleoside bisphosphate metabolic process	biological_process	1	2	2	50	100	1.67776	0.221554	1
GO:0033883	pyridoxal phosphatase activity	molecular_function	1	2	2	50	100	1.67776	0.221554	1
GO:0033875	ribonucleoside bisphosphate metabolic process	biological_process	1	2	2	50	100	1.67776	0.221554	1
GO:0033577	protein glycosylation in endoplasmic reticulum	biological_process	1	2	2	50	100	1.67776	0.221554	1
GO:0033561	regulation of water loss via skin	biological_process	1	2	2	50	100	1.67776	0.221554	1
GO:0033384	geranyl diphosphate biosynthetic process	biological_process	1	2	2	50	100	1.67776	0.221554	1
GO:0033383	geranyl diphosphate metabolic process	biological_process	1	2	2	50	100	1.67776	0.221554	1
GO:0033257	Bcl3/NF-kappaB2 complex	cellular_component	1	2	2	50	100	1.67776	0.221554	1
GO:0033128	negative regulation of histone phosphorylation	biological_process	1	2	2	50	100	1.67776	0.221554	1
GO:0032998	Fc-epsilon receptor I complex	cellular_component	1	2	2	50	100	1.67776	0.221554	1
GO:0032997	Fc receptor complex	cellular_component	1	2	2	50	100	1.67776	0.221554	1
GO:0032861	activation of Rap GTPase activity	biological_process	1	2	2	50	100	1.67776	0.221554	1
GO:0032807	DNA ligase IV complex	cellular_component	1	2	2	50	100	1.67776	0.221554	1
GO:0032796	uropod organization	biological_process	1	2	2	50	100	1.67776	0.221554	1
GO:0032764	negative regulation of mast cell cytokine production	biological_process	1	2	2	50	100	1.67776	0.221554	1
GO:0032688	negative regulation of interferon-beta production	biological_process	1	2	2	50	100	1.67776	0.221554	1
GO:0032672	regulation of interleukin-3 production	biological_process	1	2	2	50	100	1.67776	0.221554	1
GO:0032633	interleukin-4 production	biological_process	1	2	2	50	100	1.67776	0.221554	1
GO:0032620	interleukin-17 production	biological_process	1	2	2	50	100	1.67776	0.221554	1
GO:0032541	cortical endoplasmic reticulum	cellular_component	1	2	2	50	100	1.67776	0.221554	1
GO:0032510	endosome to lysosome transport via multivesicular body sorting pathway	biological_process	1	2	2	50	100	1.67776	0.221554	1
GO:0032484	Ral protein signal transduction	biological_process	1	2	2	50	100	1.67776	0.221554	1
GO:0032342	aldosterone biosynthetic process	biological_process	1	2	2	50	100	1.67776	0.221554	1
GO:0032341	aldosterone metabolic process	biological_process	1	2	2	50	100	1.67776	0.221554	1
GO:0032301	MutSalpha complex	cellular_component	1	2	2	50	100	1.67776	0.221554	1
GO:0032286	central nervous system myelin maintenance	biological_process	1	2	2	50	100	1.67776	0.221554	1
GO:0032218	riboflavin transport	biological_process	1	2	2	50	100	1.67776	0.221554	1
GO:0032217	riboflavin transporter activity	molecular_function	1	2	2	50	100	1.67776	0.221554	1
[truncated: 13,236 more rows]
